# Supplementary material for: Transcriptomic Characterization of Tuberculous Sputum Reveals a Host Warburg Effect and Microbial Cholesterol Catabolism
Source: mBio. 2021 Dec 7;12(6):e01766-21. doi: 10.1128/mBio.01766-21 (PMC8649757; doi:10.1128/mBio.01766-21)
Supplement: DATA SET S1 [file mbio.01766-21-sd001.xlsx]

## Sheet: Dataset S1
Dataset S1. Patient characteristics
Patient Sputum no.	Group	Age	Sex	Smear grading	GeneExpert	HIV Infection	CD4 count	Antiretroviral therapy	Non-rRNA Mtb reads	Mtb lineage
SP12	TB	30	Female	+++	Positive	No			11325	U.D.
SP18	TB-HIV	37	Male	Scanty	Positive	Yes	208	No	341	U.D.
SP20	TB-HIV	39	Female	+++	Positive	Yes	397	No	56657	4
SP21	TB-HIV	36	Female	Scanty	Positive	Yes	460	No	701	U.D.
SP23	TB	32	Male		Positive	No			60157	2
SP24	TB	27	Male	+++		No			45399	3
SP28	TB	43	Female	+++	Positive	No			484088	2
SP29	TB	29	Female	+++	Positive	No			318778	4
SP30	TB-HIV	35	Male	+++	Positive	Yes	550	No	6601	U.D.
SP37	TB-HIV	36	Male		Positive	Yes	22	Yes	387	U.D.
SP43	TB	51	Male	++		No			130544	4
SP47	TB	59	Male	+++	Positive	No			15099	4
SP48	TB	29	Male	+++		No			5115	U.D.
SP51	TB-HIV	29	Female	++	Positive	Yes	446	No	7122	U.D.
SP54	TB-HIV	42	Female	++	Positive	Yes	174	No	6834	U.D.
SP55	TB-HIV	39	Male	++	Positive	Yes	372	No	4299	U.D.
SP61	TB	28	Female	+++	Positive	No		No	65586	2
SP313	Non-TB	32	Female	Negative	Negative	Yes	444	Yes
SP314	Non-TB	28	Female	Negative	Negative	Yes	79	No
SP315	Non-TB	54	Male	Negative	Negative	No
SP316	Non-TB	28	Female	Negative	Negative	No
SP317	Non-TB	53	Female	Negative	Negative	Yes	476	Yes
SP318	Non-TB	51	Male	Negative	Negative	No
SP319	Non-TB	34	Female	Negative	Negative	Yes	458	yes
SP320	Non-TB	34	Female	Negative	Negative	No
SP321	Non-TB	33	Male	Negative	Negative	No
