# Supplementary material for: Transcriptomic Characterization of Tuberculous Sputum Reveals a Host Warburg Effect and Microbial Cholesterol Catabolism
Source: mBio. 2021 Dec 7;12(6):e01766-21. doi: 10.1128/mBio.01766-21 (PMC8649757; doi:10.1128/mBio.01766-21)
Supplement: DATA SET S3 [file mbio.01766-21-sd003.xlsx]

## Sheet: Dataset S3
Dataset S3. Differentially expressed genes in the human host between TB and non-TB sputa
Gene	Chr	Description	Base Mean (TB)	Base Mean (non-TB)	log2FoldChange	padj
PML	15	promyelocytic leukemia	4498.04	449.105	3.23607	5.87339e-64
SOCS1	16	suppressor of cytokine signaling 1	745.889	10.1228	5.37074	7.4763e-42
TICAM1	19	toll-like receptor adaptor molecule 1	1049.4	132.076	2.89223	1.00382e-38
APOL1	22	apolipoprotein L, 1	1040.84	309.626	1.73107	3.82998e-27
GRINA	8	glutamate receptor, ionotropic, N-methyl D- aspartate-associated protein 1 (glutamate binding)	2652.97	635.115	2.02913	2.33996e-24
RMI2	16	RecQ mediated genome instability 2	78.6008	2.9602	3.92997	3.09713e-22
ZBP1	20	Z-DNA binding protein 1	1129.18	157.583	2.71607	3.17847e-22
IL27	16	interleukin 27	104.323	3.62731	4.29526	1.16111e-21
NINJ1	9	ninjurin 1	3003.48	668.463	2.10301	1.16111e-21
RHBDF2	17	rhomboid 5 homolog 2 (Drosophila)	1605.1	315.898	2.27042	1.16768e-21
ETV7	6	ets variant 7	647.7	59.583	3.19939	1.26989e-21
FBXO6	1	F-box protein 6	312.337	63.0811	2.13069	1.10205e-20
MB21D1	6	Mab-21 domain containing 1	450.897	98.9272	2.05678	1.37155e-20
LMTK2	7	lemur tyrosine kinase 2	1530.4	397.393	1.8832	1.59706e-20
BATF2	11	basic leucine zipper transcription factor, ATF-like 2	1997.73	103.636	3.79219	1.66885e-20
RP11-43N16.4	19	No description	910.325	257.786	1.807	2.9477e-20
NAPA	19	N-ethylmaleimide-sensitive factor attachment protein, alpha	2619.65	773.62	1.74054	3.72624e-20
TCEAL4	X	transcription elongation factor A (SII)-like 4	71.0138	295.78	-1.94364	6.74429e-20
TRIM56	7	tripartite motif containing 56	679.06	155.27	2.07787	6.74429e-20
RHOH	4	ras homolog family member H	2227.05	432.691	2.2766	8.94595e-20
RNF19B	1	ring finger protein 19B	3755.8	1209.2	1.6189	8.94595e-20
CTD-2047H16.3	17	No description	787.371	210.498	1.86059	1.58422e-19
HPS1	10	Hermansky-Pudlak syndrome 1	601.106	229.954	1.37311	2.01966e-19
IFI35	17	interferon-induced protein 35	584.773	174.694	1.6805	2.54341e-19
RELA	11	v-rel avian reticuloendotheliosis viral oncogene homolog A	2719.3	562.717	2.19255	3.01144e-19
STARD8	X	StAR-related lipid transfer (START) domain containing 8	614.877	101.816	2.48713	1.91346e-18
BRD4	19	bromodomain containing 4	3067.21	1063.56	1.50575	1.91898e-18
SBNO2	19	strawberry notch homolog 2 (Drosophila)	49.8524	2.14706	4.88362	3.35026e-18
RP11-701P16.5	4	No description	1112.31	307.484	1.80445	6.87031e-18
USP42	7	ubiquitin specific peptidase 42	536.284	203.731	1.32887	1.09429e-17
TAF4	20	TAF4 RNA polymerase II, TATA box binding protein (TBP)-associated factor, 135kDa	54.1232	0.662279	4.40229	1.91036e-17
CXCR3	X	chemokine (C-X-C motif) receptor 3	55.5888	0.630483	4.5875	1.93652e-17
GCH1	14	GTP cyclohydrolase 1	1587.93	291.753	2.32322	2.129e-17
ELF4	X	E74-like factor 4 (ets domain transcription factor)	1766.69	557.712	1.61557	2.49274e-17
KLF5	13	Kruppel-like factor 5 (intestinal)	629.971	217.624	1.45697	2.5253e-17
TREX1	3	three prime repair exonuclease 1	425.922	78.5262	2.34254	7.08106e-17
HM13	20	histocompatibility (minor) 13	2663.23	822.888	1.65974	1.43857e-16
SLC7A5	16	solute carrier family 7 (amino acid transporter light chain, L system), member 5	1671.15	269.807	2.49423	2.00244e-16
TOMM20	1	translocase of outer mitochondrial membrane 20 homolog (yeast)	177.891	419.803	-1.2018	2.47176e-16
RP11-73E17.2	14	No description	237.526	28.9456	2.79823	3.38304e-16
SMPD1	11	sphingomyelin phosphodiesterase 1, acid lysosomal	290.63	85.158	1.68152	3.38304e-16
CASP10	2	caspase 10, apoptosis-related cysteine peptidase	613.993	183.027	1.70785	5.05575e-16
LEMD3	12	LEM domain containing 3	430.69	195.579	1.0619	8.20433e-16
STX11	6	syntaxin 11	2704.52	874.426	1.59485	9.29878e-16
FBRS	16	fibrosin	2011.35	392.978	2.2702	9.3422e-16
IKBKG	X	inhibitor of kappa light polypeptide gene enhancer in B-cells, kinase gamma	40.3895	2.11705	3.3734	1.08476e-15
COX6C	8	cytochrome c oxidase subunit VIc	46.3393	164.657	-1.65365	1.27735e-15
IKZF4	12	IKAROS family zinc finger 4 (Eos)	247.191	23.3406	2.95698	1.37177e-15
KIAA1598	10	KIAA1598	304.05	993.954	-1.65866	1.40266e-15
STOML1	15	stomatin (EPB72)-like 1	251.406	12.9032	3.5888	1.71195e-15
ZC3H12A	1	zinc finger CCCH-type containing 12A	2074.88	437.819	2.17435	1.92656e-15
LYRM1	16	LYR motif containing 1	606.47	183.274	1.65048	2.06353e-15
ATP1B2	17	ATPase, Na+/K+ transporting, beta 2 polypeptide	43.7389	0.420322	4.47381	2.25247e-15
HMGN5	X	high mobility group nucleosome binding domain 5	15.3727	148.671	-2.93258	2.25247e-15
PRDM1	6	PR domain containing 1, with ZNF domain	2603.25	887.941	1.51918	2.25742e-15
MOV10	1	Mov10 RISC complex RNA helicase	1077.95	213.592	2.20964	2.44585e-15
TMA7	3	translation machinery associated 7 homolog (S. cerevisiae)	59.2916	158.312	-1.30282	2.44585e-15
ZC3H3	8	zinc finger CCCH-type containing 3	195.605	20.0604	3.00782	2.85227e-15
DCUN1D3	16	DCN1, defective in cullin neddylation 1, domain containing 3	1873.28	559.189	1.69186	3.03693e-15
FAM124A	13	family with sequence similarity 124A	91.3088	1.79739	4.20764	3.03693e-15
ICAM5	19	intercellular adhesion molecule 5, telencephalin	95.2593	1.84454	4.24817	5.38348e-15
RBCK1	20	RanBP-type and C3HC4-type zinc finger containing 1	747.389	179.613	1.97112	5.79608e-15
ASPHD2	22	aspartate beta-hydroxylase domain containing 2	101.644	12.3086	2.62378	6.29721e-15
TET3	2	tet methylcytosine dioxygenase 3	3973.13	1218.74	1.67473	7.19503e-15
CH17-76K2.6	1	No description	456.964	46.4275	3.06177	9.44068e-15
SMS	X	spermine synthase	136.475	359.501	-1.30841	9.98443e-15
LDHB	12	lactate dehydrogenase B	161.326	538.303	-1.65515	1.91673e-14
CCNK	14	cyclin K	1095.75	697.498	0.637861	1.9633e-14
CAMK1G	1	calcium/calmodulin-dependent protein kinase IG	245.782	18.956	3.2824	3.20264e-14
ZFAND3	6	zinc finger, AN1-type domain 3	1122.99	493.299	1.16935	3.36458e-14
GBP6	1	guanylate binding protein family, member 6	375.366	31.522	3.0995	3.85244e-14
FAM19A2	12	family with sequence similarity 19 (chemokine (C-C motif)-like), member A2	776.014	93.2915	2.78638	4.29618e-14
SRP14	15	signal recognition particle 14kDa (homologous Alu RNA binding protein)	269.346	689.996	-1.29757	4.29618e-14
ZC3HAV1	7	zinc finger CCCH-type, antiviral 1	3646.5	1214.92	1.54082	5.38059e-14
PRR5L	11	proline rich 5 like	1173.04	168.813	2.61078	6.17324e-14
AFF1	4	AF4/FMR2 family, member 1	4415.89	2023.13	1.10607	7.82224e-14
ERCC5	13	excision repair cross-complementation group 5	239.363	583.226	-1.2247	8.7748e-14
ARID5A	2	AT rich interactive domain 5A (MRF1-like)	1476.76	390.085	1.84953	9.95419e-14
IRG1	13	immunoresponsive 1 homolog (mouse)	670.271	69.1837	3.03063	1.04421e-13
2002-09-01	2	septin 2	686.434	1279.76	-0.866579	1.11002e-13
AC016831.7	7	No description	178.587	26.0641	2.59241	1.16594e-13
FTO	16	fat mass and obesity associated	85.5287	224.39	-1.31992	1.186e-13
TGFB1	19	transforming growth factor, beta 1	2159.56	541.704	1.91665	1.38883e-13
MURC	9	muscle-related coiled-coil protein	2.57661	28.4314	-3.10629	1.54761e-13
PRAF2	X	PRA1 domain family, member 2	418.135	97.5813	2.00025	1.54761e-13
TMEM176B	7	transmembrane protein 176B	413.261	87.0848	2.06275	1.67178e-13
KRT222	17	keratin 222	130.652	353.385	-1.33107	1.70614e-13
AP001962.3	4	No description	155.418	12.1896	3.11166	1.7397e-13
ELK1	X	ELK1, member of ETS oncogene family	256.861	42.1656	2.36482	1.7397e-13
AP000640.2	11	No description	207.72	19.1935	3.10591	1.91676e-13
TIFA	4	TRAF-interacting protein with forkhead- associated domain	1678.2	261.084	2.49516	1.97847e-13
IGFLR1	19	IGF-like family receptor 1	290.845	76.9091	1.88588	2.05995e-13
GPR108	19	G protein-coupled receptor 108	527.591	166.654	1.63064	2.14806e-13
ISG20	15	interferon stimulated exonuclease gene 20kDa	3009.71	822.158	1.81698	2.14806e-13
ARHGDIA	17	Rho GDP dissociation inhibitor (GDI) alpha	1726.78	529.845	1.6813	2.55864e-13
BRD8	5	bromodomain containing 8	79.5412	196.931	-1.23555	2.55864e-13
CTC-326K19.6	19	Uncharacterized protein	101.633	31.9374	1.48641	2.60642e-13
ATP6C	16	Uncharacterized protein	432.311	61.6425	2.65687	3.00542e-13
UQCRB	8	ubiquinol-cytochrome c reductase binding protein	184.723	485.341	-1.30541	3.00833e-13
NUP62	19	nucleoporin 62kDa	770.545	295.435	1.35471	3.03902e-13
DENND4C	9	DENN/MADD domain containing 4C	501.56	1641.27	-1.66108	3.189e-13
HNMT	2	histamine N-methyltransferase	73.4041	335.699	-2.06688	3.189e-13
TMEM185B	2	transmembrane protein 185B	629.062	191.021	1.63589	3.31601e-13
MYO5A	15	myosin VA (heavy chain 12, myoxin)	550.42	1496.47	-1.40536	3.4477e-13
BIVM-ERCC5	13	BIVM-ERCC5 readthrough	179.198	375.684	-1.04933	3.86205e-13
ZSWIM4	19	zinc finger, SWIM-type containing 4	318.958	58.4541	2.25805	3.86205e-13
SEC24A	5	SEC24 family member A	1733.29	611.758	1.45886	3.93207e-13
PFDN5	12	prefoldin subunit 5	266.946	653.248	-1.23546	4.25634e-13
LATS2	13	large tumor suppressor kinase 2	1054.66	430.334	1.24035	4.28026e-13
DNAJC1	10	DnaJ (Hsp40) homolog, subfamily C, member 1	302.963	137.974	1.12387	4.59254e-13
DUSP5	10	dual specificity phosphatase 5	1131.7	413.355	1.40678	4.89415e-13
ATP5J2	7	ATP synthase, H+ transporting, mitochondrial Fo complex, subunit F2	131.077	372.992	-1.41532	5.2614e-13
RP11-93B14.9	20	No description	71.6055	7.45381	3.15865	5.51769e-13
RELB	19	v-rel avian reticuloendotheliosis viral oncogene homolog B	685.655	190.874	1.78091	5.79915e-13
OCIAD1	4	OCIA domain containing 1	190.853	334.765	-0.76664	6.3858e-13
SNX2	5	sorting nexin 2	410.285	888.36	-1.08092	6.75751e-13
N4BP1	16	NEDD4 binding protein 1	4260.03	1638.67	1.36056	7.15763e-13
ATXN2L	16	ataxin 2-like	994.524	398.392	1.2806	8.5627e-13
PNN	14	pinin, desmosome associated protein	408.148	875.176	-1.06166	8.5627e-13
FAM26F	6	family with sequence similarity 26, member F	530.774	111.045	2.11042	9.40425e-13
RP11-34F20.7	13	No description	31.4639	0.650933	3.95771	9.40425e-13
PBDC1	X	polysaccharide biosynthesis domain containing 1	69.903	226.832	-1.59632	1.03021e-12
MYEOV2	2	myeloma overexpressed 2	23.6195	102.079	-1.88121	1.06357e-12
RPS12	6	ribosomal protein S12	107.69	293.157	-1.32979	1.06706e-12
TMEM80	11	transmembrane protein 80	87.2205	18.2017	2.00349	1.13719e-12
NARS	18	asparaginyl-tRNA synthetase	352.223	738.288	-1.02024	1.58372e-12
PCBP1	2	poly(rC) binding protein 1	2273.5	805.99	1.45751	1.58372e-12
AD000671.6	19	Uncharacterized protein	278.009	82.3847	1.73897	1.76385e-12
IER5	1	immediate early response 5	1144.15	429.447	1.39356	1.94673e-12
APOL3	22	apolipoprotein L, 3	785.997	242.437	1.64374	1.95657e-12
CDKN1A	6	cyclin-dependent kinase inhibitor 1A (p21, Cip1)	2674.01	669.223	1.91311	1.96861e-12
KCNJ2	17	potassium inwardly-rectifying channel, subfamily J, member 2	5125.55	1314.91	1.89063	2.34831e-12
SETD7	4	SET domain containing (lysine methyltransferase) 7	228.046	680.414	-1.52949	2.55133e-12
RP11-1017G21.5	14	No description	144.028	17.878	2.69263	2.70059e-12
ICAM4	19	intercellular adhesion molecule 4 (Landsteiner-Wiener blood group)	216.818	12.2591	3.45666	2.99316e-12
ATRIP	3	ATR interacting protein	350.49	72.8247	2.20175	3.0739e-12
HERC1	15	HECT and RLD domain containing E3 ubiquitin protein ligase family member 1	1036.79	1865.76	-0.835338	3.15632e-12
SNRPD3	22	small nuclear ribonucleoprotein D3 polypeptide 18kDa	118.338	218.966	-0.827977	3.24985e-12
POLR2K	8	polymerase (RNA) II (DNA directed) polypeptide K, 7.0kDa	101.514	245.852	-1.29714	3.37861e-12
E2F7	12	E2F transcription factor 7	40.7531	1.82259	3.3444	3.43421e-12
TEX261	2	testis expressed 261	285.348	150.543	0.8448	3.50343e-12
NDST2	10	N-deacetylase/N-sulfotransferase (heparan glucosaminyl) 2	611.049	179.935	1.66383	4.23481e-12
SECTM1	17	secreted and transmembrane 1	2376.68	593.562	1.92313	4.52442e-12
KIF16B	20	kinesin family member 16B	124.769	507.598	-1.93147	4.65266e-12
TPRA1	3	transmembrane protein, adipocyte asscociated 1	238.849	39.1254	2.43087	4.65266e-12
SNHG8	4	small nucleolar RNA host gene 8 (non-protein coding)	31.6753	82.4947	-1.24922	5.39813e-12
USMG5	10	up-regulated during skeletal muscle growth 5 homolog (mouse)	51.6108	134.028	-1.33761	5.48096e-12
UQCRQ	5	ubiquinol-cytochrome c reductase, complex III subunit VII, 9.5kDa	64.6049	189.623	-1.45787	6.08415e-12
HDDC2	6	HD domain containing 2	46.653	168.429	-1.77216	6.82e-12
NFKBIE	6	nuclear factor of kappa light polypeptide gene enhancer in B-cells inhibitor, epsilon	968.135	279.664	1.76529	7.07377e-12
RP11-45M22.4	17	Uncharacterized protein	376.93	94.5463	1.95689	7.12946e-12
RP11-137H2.4	10	No description	24.8961	0	4.2767	7.21992e-12
ZFPM1	16	zinc finger protein, FOG family member 1	39.073	2.83593	3.04622	7.69633e-12
MRPS35	12	mitochondrial ribosomal protein S35	43.8832	104.176	-1.20538	8.38458e-12
SIRPA	20	signal-regulatory protein alpha	3893.66	1612.52	1.25162	8.95534e-12
KDM6B	17	lysine (K)-specific demethylase 6B	12647.6	3383.06	1.83196	9.17361e-12
CSF1	1	colony stimulating factor 1 (macrophage)	2308.44	726.661	1.60768	1.0061e-11
DAPP1	4	dual adaptor of phosphotyrosine and 3- phosphoinositides	2431.3	857.828	1.46121	1.0061e-11
OAS3	12	2'-5'-oligoadenylate synthetase 3, 100kDa	5394.7	1418.19	1.84562	1.02368e-11
RPL23	17	ribosomal protein L23	347.529	845.055	-1.21874	1.12781e-11
CTC-205M6.1	5	No description	39.0409	1.1326	3.73376	1.23426e-11
IRF5	7	interferon regulatory factor 5	344.075	133.682	1.29204	1.29742e-11
TESK2	1	testis-specific kinase 2	284.823	95.9063	1.55829	1.29742e-11
RPL34	4	ribosomal protein L34	175.24	558.12	-1.55545	1.30587e-11
AKIRIN2	6	akirin 2	1363.44	419.664	1.62717	1.37718e-11
LINC01465	12	long intergenic non-protein coding RNA 1465	124.296	7.32545	3.2979	1.39983e-11
TMED10	14	transmembrane emp24-like trafficking protein 10 (yeast)	568.075	1037.93	-0.863813	1.55672e-11
RP11-574K11.31	10	Bifunctional heparan sulfate N-deacetylase/N- sulfotransferase 2	607.549	167.829	1.74982	1.71761e-11
AF196779.12	X	PRA1 family protein 2	264.501	72.8618	1.79736	1.74403e-11
ICAM1	19	intercellular adhesion molecule 1	5949.53	1770.83	1.69718	1.81376e-11
CLCN3	4	chloride channel, voltage-sensitive 3	192.595	377.964	-0.969569	1.90289e-11
EGR3	8	early growth response 3	4841.38	1370.57	1.75334	2.09633e-11
BCKDHA	19	branched chain keto acid dehydrogenase E1, alpha polypeptide	110.195	36.216	1.4981	2.09773e-11
SLAMF1	1	signaling lymphocytic activation molecule family member 1	491.651	85.6411	2.37073	2.12491e-11
NOD2	16	nucleotide-binding oligomerization domain containing 2	1259.52	312.354	1.93767	2.30238e-11
EBI3	19	Epstein-Barr virus induced 3	68.5357	4.33924	3.17365	2.36264e-11
SZRD1	1	SUZ RNA binding domain containing 1	958.033	443.981	1.08522	2.36264e-11
LMAN1	18	lectin, mannose-binding, 1	300.8	611.598	-1.00112	2.40493e-11
MED12L	3	mediator complex subunit 12-like	149.268	9.57994	3.46474	2.5279e-11
SPECC1L-ADORA2A	22	SPECC1L-ADORA2A readthrough (NMD candidate)	1711.03	580.241	1.54515	2.54013e-11
IL10RA	11	interleukin 10 receptor, alpha	1766.93	926.441	0.923625	2.61247e-11
AP5B1	11	adaptor-related protein complex 5, beta 1 subunit	1021.66	307.661	1.69021	2.66996e-11
RARRES3	11	retinoic acid receptor responder (tazarotene induced) 3	317.342	109.662	1.46676	2.67843e-11
CYCS	7	cytochrome c, somatic	184.019	410.899	-1.11084	2.71665e-11
ATP5I	4	ATP synthase, H+ transporting, mitochondrial Fo complex, subunit E	66.7475	178.718	-1.26967	3.00547e-11
RP1-40E16.12	6	No description	28.7417	1.43081	3.49858	3.00547e-11
APOL2	22	apolipoprotein L, 2	1650.1	744.99	1.1441	3.04416e-11
UGGT1	2	UDP-glucose glycoprotein glucosyltransferase 1	478.548	800.669	-0.70217	3.08806e-11
TSC22D4	7	TSC22 domain family, member 4	822.514	153.514	2.26618	3.31472e-11
RP11-147G7.3	3	No description	206.546	36.6698	2.32833	3.60954e-11
ZNF616	19	zinc finger protein 616	28.0645	121.944	-2.03559	3.64134e-11
MRPS23	17	mitochondrial ribosomal protein S23	27.4802	98.2938	-1.6464	3.64325e-11
RBM6	3	RNA binding motif protein 6	506.513	912.954	-0.827836	3.75779e-11
UBALD2	17	UBA-like domain containing 2	1243.23	361.332	1.71885	3.95381e-11
NCKAP1L	12	NCK-associated protein 1-like	912.543	2118.88	-1.18322	3.99326e-11
ANK2	4	ankyrin 2, neuronal	5.92921	84.8664	-3.29032	4.1144e-11
AC073046.25	2	No description	112.749	28.7963	2.15705	4.20874e-11
AC079630.4	12	No description	222.922	39.5511	2.22693	4.40369e-11
HMGN3	6	high mobility group nucleosomal binding domain 3	39.8998	188.639	-2.07044	4.52615e-11
SF3A3	1	splicing factor 3a, subunit 3, 60kDa	148.96	366.667	-1.22633	4.52615e-11
TGIF2	20	TGFB-induced factor homeobox 2	458.303	108.24	1.97623	4.52615e-11
IL15RA	10	interleukin 15 receptor, alpha	230.027	39.6403	2.26905	5.19549e-11
HCFC1	X	host cell factor C1	1156.91	280.952	1.92727	5.27167e-11
ELMSAN1	14	ELM2 and Myb/SANT-like domain containing 1	2226.25	708.663	1.59543	5.45552e-11
RP11-439L18.2	6	No description	176.729	49.1549	1.7637	5.58127e-11
LYAR	4	Ly1 antibody reactive	104.088	271.274	-1.35307	5.96526e-11
ATP6V0C	16	ATPase, H+ transporting, lysosomal 16kDa, V0 subunit c	2655.91	890.854	1.53618	6.66304e-11
DENND1A	9	DENN/MADD domain containing 1A	659.213	222.279	1.52117	6.66304e-11
PNRC1	6	proline-rich nuclear receptor coactivator 1	5256.69	1939.11	1.41226	6.7648e-11
LINC01540	18	long intergenic non-protein coding RNA 1540	2.21981	22.6952	-2.97334	6.94593e-11
RP13-314C10.5	X	No description	71.9204	13.9036	2.16787	7.05136e-11
AF213884.2	4	No description	37.5583	1.75315	3.44298	7.16962e-11
RPS24	10	ribosomal protein S24	255.719	744.254	-1.4567	7.16962e-11
KCNJ2-AS1	17	KCNJ2 antisense RNA 1 (head to head)	450.397	61.1711	2.57315	7.96068e-11
RIPK2	8	receptor-interacting serine-threonine kinase 2	1914.09	718.796	1.35932	7.96068e-11
ZNF589	3	zinc finger protein 589	42.8915	352.436	-2.74163	8.48725e-11
SLC2A1	1	solute carrier family 2 (facilitated glucose transporter), member 1	133.898	18.3536	2.5387	8.99292e-11
ZNF385A	12	zinc finger protein 385A	979.476	287.737	1.6714	8.99292e-11
WIPF2	17	WAS/WASL interacting protein family, member 2	1571.05	779.038	0.998846	9.38518e-11
ITGB1	10	integrin, beta 1 (fibronectin receptor, beta polypeptide, antigen CD29 includes MDF2, MSK12)	665.793	1454.22	-1.10178	9.65226e-11
AK2	1	adenylate kinase 2	679.553	254.17	1.37592	9.92e-11
SNX20	16	sorting nexin 20	2027.94	616.063	1.6643	9.92e-11
2011-09-01	4	septin 11	326.494	1135.42	-1.72212	1.12328e-10
TARDBP	1	TAR DNA binding protein	290.929	472.102	-0.719176	1.17162e-10
ANKRD33B	5	ankyrin repeat domain 33B	130.079	11.6828	3.0114	1.33377e-10
CCT8	21	chaperonin containing TCP1, subunit 8 (theta)	205.47	409.866	-0.937534	1.35231e-10
RAB5C	17	RAB5C, member RAS oncogene family	1323.71	660.496	0.988086	1.36361e-10
CARD17	11	caspase recruitment domain family, member 17	267.83	35.3654	2.58045	1.4181e-10
IL18	11	interleukin 18	160.189	415.303	-1.3007	1.42023e-10
RP11-54O7.17	1	No description	111.844	7.50743	3.29873	1.43681e-10
RP11-599B13.6	17	Uncharacterized protein	121.594	39.6611	1.5501	1.4999e-10
CD36	7	CD36 molecule (thrombospondin receptor)	178.255	858.941	-2.12781	1.54233e-10
RP11-134L10.1	7	No description	737.616	310.285	1.23686	1.54233e-10
SLC35B2	6	solute carrier family 35 (adenosine 3'- phospho 5'-phosphosulfate transporter), member B2	317.029	80.7513	1.86034	1.55879e-10
CYB561A3	11	cytochrome b561 family, member A3	289.056	86.1447	1.64239	1.58337e-10
LINC00662	19	long intergenic non-protein coding RNA 662	25.0416	90.8571	-1.84564	1.63103e-10
FBXL14	12	F-box and leucine-rich repeat protein 14	146.129	23.7782	2.47435	1.63916e-10
CTD-3148I10.15	19	No description	73.7132	10.0483	2.48008	1.69682e-10
EDN1	6	endothelin 1	292.403	48.4747	2.38128	1.76858e-10
ALDOC	17	aldolase C, fructose-bisphosphate	55.0051	11.844	2.22413	1.82535e-10
RAB11B	19	RAB11B, member RAS oncogene family	457.086	150.934	1.53318	2.04303e-10
ING2	4	inhibitor of growth family, member 2	42.098	81.2945	-1.0224	2.05827e-10
TRGC1	7	T cell receptor gamma constant 1	317.917	38.9994	2.63671	2.05827e-10
ZMIZ1	10	zinc finger, MIZ-type containing 1	4141.3	1793.48	1.1848	2.05827e-10
RPS13	11	ribosomal protein S13	186.313	404.679	-1.03811	2.12245e-10
HSD17B4	5	hydroxysteroid (17-beta) dehydrogenase 4	334.755	752.038	-1.12564	2.23037e-10
IRF1	5	interferon regulatory factor 1	6950.35	2432	1.47164	2.23781e-10
LUC7L2	7	LUC7-like 2 (S. cerevisiae)	208.909	421.125	-0.934703	2.23781e-10
ARHGAP18	6	Rho GTPase activating protein 18	381.615	930.733	-1.24393	2.33507e-10
UBQLN2	X	ubiquilin 2	825.382	330.88	1.2565	2.33507e-10
C22orf46	22	chromosome 22 open reading frame 46	49.5158	195.075	-1.86989	2.4039e-10
RPS6	9	ribosomal protein S6	473.871	1071.24	-1.1317	2.46301e-10
ATP5G3	2	ATP synthase, H+ transporting, mitochondrial Fo complex, subunit C3 (subunit 9)	63.6743	135.545	-1.07226	2.50918e-10
ADTRP	6	androgen-dependent TFPI-regulating protein	43.5184	449.865	-2.95845	2.56525e-10
P2RY14	3	purinergic receptor P2Y, G-protein coupled, 14	1836.67	331.823	2.27493	2.56525e-10
SPATA2	20	spermatogenesis associated 2	144.487	38.8508	1.76359	2.56525e-10
SPATC1	8	spermatogenesis and centriole associated 1	145.707	20.0217	2.72406	2.60492e-10
RP11-368N21.5	16	No description	19.4204	0.838139	3.24276	2.60561e-10
MED15	22	mediator complex subunit 15	1079.18	392.978	1.41765	2.68477e-10
LINC01093	4	long intergenic non-protein coding RNA 1093	236.867	33.3291	2.51954	2.84001e-10
HMGA1	6	high mobility group AT-hook 1	946.012	280.97	1.67166	2.87304e-10
NLRC5	16	NLR family, CARD domain containing 5	2430.41	756.156	1.62156	2.91028e-10
SPHK1	17	sphingosine kinase 1	454.984	111.131	2.0386	2.99081e-10
TPRG1	3	tumor protein p63 regulated 1	64.6081	356.87	-2.25609	2.99081e-10
VPS29	12	vacuolar protein sorting 29 homolog (S. cerevisiae)	245.36	418.484	-0.743205	2.99081e-10
DAP	5	death-associated protein	465.687	271.127	0.731928	3.05719e-10
VPS35	16	vacuolar protein sorting 35 homolog (S. cerevisiae)	610.592	918.96	-0.563875	3.25141e-10
RPL26	17	ribosomal protein L26	187.98	511.001	-1.34859	3.31285e-10
TP53INP2	20	tumor protein p53 inducible nuclear protein 2	1574.73	570.848	1.422	3.31285e-10
SUPT16H	14	suppressor of Ty 16 homolog (S. cerevisiae)	290.15	589.11	-0.945419	3.32179e-10
MMP1	11	matrix metallopeptidase 1 (interstitial collagenase)	213.199	11.344	3.33031	3.41276e-10
TBCA	5	tubulin folding cofactor A	84.8364	181.654	-1.0188	3.53074e-10
PIM3	22	Pim-3 proto-oncogene, serine/threonine kinase	1811.36	585.279	1.59847	3.54497e-10
EIF5A	17	eukaryotic translation initiation factor 5A	611.299	258.919	1.19552	3.55215e-10
PLIN2	9	perilipin 2	341.861	1400.47	-1.92895	3.57588e-10
SNHG6	8	small nucleolar RNA host gene 6 (non-protein coding)	55.5713	132.701	-1.22017	3.6469e-10
SLC35A4	5	solute carrier family 35, member A4	292.803	152.937	0.943333	3.67869e-10
NCEH1	3	neutral cholesterol ester hydrolase 1	303.052	983.384	-1.63214	3.74463e-10
GNA15	19	guanine nucleotide binding protein (G protein), alpha 15 (Gq class)	410.727	132.284	1.51968	3.84247e-10
CFL2	14	cofilin 2 (muscle)	171.104	20.5543	2.68251	4.74549e-10
RP5-908M14.10	20	No description	18.5592	0.630483	3.45234	4.85335e-10
DDA1	19	DET1 and DDB1 associated 1	223.315	85.5223	1.29171	4.89302e-10
AC017002.2	2	No description	84.0979	15.1153	2.25551	5.01247e-10
TMEM176A	7	transmembrane protein 176A	256.164	31.1572	2.69277	5.25422e-10
TNFAIP2	14	tumor necrosis factor, alpha-induced protein 2	6806.02	2127.87	1.62626	5.25422e-10
RAN	12	RAN, member RAS oncogene family	201.7	399.471	-0.943139	5.69277e-10
ATP5L	11	ATP synthase, H+ transporting, mitochondrial Fo complex, subunit G	185.835	388.912	-1.02276	6.0506e-10
EPPK1	8	epiplakin 1	50.2131	0.817689	3.75501	6.0506e-10
JAG1	20	jagged 1	755.235	218.234	1.7037	6.1467e-10
HELZ2	20	helicase with zinc finger 2, transcriptional coactivator	2989.13	335.008	2.77903	6.38387e-10
UBR1	15	ubiquitin protein ligase E3 component n- recognin 1	1700.69	635.168	1.37758	6.53441e-10
SEC63	6	SEC63 homolog (S. cerevisiae)	287.7	468.07	-0.687382	6.75236e-10
PTGER4	5	prostaglandin E receptor 4 (subtype EP4)	1594.79	551.782	1.49328	6.88714e-10
COMMD5	8	COMM domain containing 5	183.672	59.5454	1.54745	6.94269e-10
CD274	9	CD274 molecule	3595.4	1368.2	1.35352	7.00693e-10
EMG1	12	EMG1 N1-specific pseudouridine methyltransferase	36.3589	105.322	-1.33713	7.21542e-10
RNF213	17	ring finger protein 213	21265.2	9473.6	1.14578	7.33785e-10
ARMCX5	X	armadillo repeat containing, X-linked 5	17.7796	59.7491	-1.69452	7.3726e-10
PRPF38B	1	pre-mRNA processing factor 38B	549.486	948.383	-0.736545	7.38008e-10
ARL2BP	16	ADP-ribosylation factor-like 2 binding protein	101.29	193.07	-0.983984	7.49868e-10
CTD-2521M24.9	19	No description	171.162	51.0033	1.54807	7.49976e-10
RERE	1	arginine-glutamic acid dipeptide (RE) repeats	2330.15	705.511	1.66265	7.50063e-10
RP11-309L24.4	7	No description	25.1058	1.03445	3.35481	7.95653e-10
DDX46	5	DEAD (Asp-Glu-Ala-Asp) box polypeptide 46	399.59	784.062	-0.939922	7.98357e-10
CTD-2132N18.3	17	Uncharacterized protein	635.197	298.622	1.07049	7.98834e-10
AC061992.2	17	No description	34.934	4.18144	2.9263	8.12827e-10
GS1-279B7.1	1	microtubule-associated protein 1 light chain 3 beta pseudogene	24.1073	1.349	3.11938	8.94333e-10
LINC01002	19	long intergenic non-protein coding RNA 1002	37.7702	2.87593	3.45513	9.87137e-10
MVB12A	19	multivesicular body subunit 12A	124.453	29.7008	1.85661	1.04081e-09
SRP54-AS1	14	SRP54 antisense RNA 1 (head to head)	93.2663	12.0111	2.45562	1.07942e-09
ATP5J	21	ATP synthase, H+ transporting, mitochondrial Fo complex, subunit F6	155.412	287.153	-0.903542	1.10206e-09
TRAFD1	12	TRAF-type zinc finger domain containing 1	977.279	433.919	1.14281	1.12911e-09
MYPOP	19	Myb-related transcription factor, partner of profilin	57.5452	9.09445	2.24735	1.16671e-09
PFDN2	1	prefoldin subunit 2	61.8998	167.517	-1.30701	1.18148e-09
PRDX1	1	peroxiredoxin 1	332.091	924.28	-1.41336	1.18468e-09
NKIRAS2	17	NFKB inhibitor interacting Ras-like 2	240.401	92.029	1.26439	1.22475e-09
LONRF1	8	LON peptidase N-terminal domain and ring finger 1	562.965	214.693	1.31236	1.32189e-09
SSR3	3	signal sequence receptor, gamma (translocon- associated protein gamma)	320.029	679.078	-1.06037	1.32189e-09
ZNF213	16	zinc finger protein 213	104.152	11.3596	2.67485	1.33576e-09
IQSEC1	3	IQ motif and Sec7 domain 1	3421.53	1350.5	1.3096	1.34728e-09
ADRBK2	22	adrenergic, beta, receptor kinase 2	382.411	1078.43	-1.44733	1.36785e-09
LTA4H	12	leukotriene A4 hydrolase	751.413	1996.95	-1.36513	1.42812e-09
GGT5	22	gamma-glutamyltransferase 5	128.985	7.89142	3.16831	1.49366e-09
SNRPD2	19	small nuclear ribonucleoprotein D2 polypeptide 16.5kDa	77.8071	163.018	-1.02919	1.52132e-09
ACER3	11	alkaline ceramidase 3	292.515	609.542	-1.04867	1.52735e-09
ADAT3	19	adenosine deaminase, tRNA-specific 3	36.5889	8.13085	2.41756	1.5478e-09
CHD1L	1	chromodomain helicase DNA binding protein 1- like	85.7987	240.611	-1.41723	1.55664e-09
MLLT10	10	myeloid/lymphoid or mixed-lineage leukemia (trithorax homolog, Drosophila); translocated to, 10	228.959	395.552	-0.825482	1.79761e-09
GPATCH11	2	G patch domain containing 11	72.5808	189.484	-1.35225	1.81049e-09
APH1A	1	APH1A gamma secretase subunit	261.093	134.774	0.879316	1.87445e-09
SLC39A14	8	solute carrier family 39 (zinc transporter), member 14	16.9575	0.264912	3.55158	1.87519e-09
BMP2	20	bone morphogenetic protein 2	40.2523	3.07179	3.04347	1.87606e-09
RPS20	8	ribosomal protein S20	308.42	863.914	-1.41404	1.92695e-09
RPN2	20	ribophorin II	366.606	733.666	-0.969383	1.95326e-09
CCAR1	10	cell division cycle and apoptosis regulator 1	424.955	789.974	-0.883305	1.97234e-09
MBD4	3	methyl-CpG binding domain protein 4	217.493	418.329	-0.89833	1.97234e-09
PPWD1	5	peptidylprolyl isomerase domain and WD repeat containing 1	111.805	226.708	-1.00316	1.97234e-09
WBP5	X	WW domain binding protein 5	30.9333	88.8743	-1.38008	1.97425e-09
CYP27B1	12	cytochrome P450, family 27, subfamily B, polypeptide 1	106.351	7.10738	3.07938	1.98654e-09
AURKAIP1	1	aurora kinase A interacting protein 1	183.701	81.7	1.2609	2.06294e-09
CCDC97	19	coiled-coil domain containing 97	399.793	114.754	1.71587	2.13111e-09
UQCRHL	1	ubiquinol-cytochrome c reductase hinge protein-like	46.2401	126.479	-1.24957	2.13111e-09
CCT6A	7	chaperonin containing TCP1, subunit 6A (zeta 1)	272.68	517.442	-0.875449	2.21887e-09
MMP24-AS1	20	MMP24 antisense RNA 1	399.434	166.556	1.22687	2.22131e-09
PIK3IP1-AS1	22	PIK3IP1 antisense RNA 1 (head to head)	48.9338	5.00099	2.84731	2.22131e-09
C11orf91	11	chromosome 11 open reading frame 91	16.0273	0	3.84154	2.24237e-09
C14orf2	14	chromosome 14 open reading frame 2	98.14	216.622	-1.05174	2.27466e-09
CDT1	16	chromatin licensing and DNA replication factor 1	18.4138	0.132456	3.71004	2.34549e-09
ILF2	1	interleukin enhancer binding factor 2	184.926	330.958	-0.817212	2.36992e-09
GBP5	1	guanylate binding protein 5	15642.5	4858.44	1.62116	2.47955e-09
BRCC3	X	BRCA1/BRCA2-containing complex, subunit 3	87.5193	217.077	-1.17046	2.49626e-09
LAMTOR5	1	late endosomal/lysosomal adaptor, MAPK and MTOR activator 5	150.268	336.506	-1.09153	2.51409e-09
NPDC1	9	neural proliferation, differentiation and control, 1	23.559	1.38366	3.12775	2.52276e-09
ZNF664	12	zinc finger protein 664	137.078	298.151	-1.13615	2.55036e-09
HCAR1	12	hydroxycarboxylic acid receptor 1	283.418	32.4457	2.68461	2.62562e-09
HIGD1A	3	HIG1 hypoxia inducible domain family, member 1A	118.187	225.233	-0.945842	2.62562e-09
RP5-858L17.1	20	No description	267.035	75.3361	1.7085	2.62562e-09
DISP1	1	dispatched homolog 1 (Drosophila)	13.8694	122.637	-2.72614	2.64559e-09
RP11-519G16.3	15	No description	738.017	171.159	2.00054	2.73372e-09
GTPBP1	22	GTP binding protein 1	2831.64	903.154	1.58476	2.74443e-09
RP11-20I23.1	16	Uncharacterized protein	2288.8	841.735	1.40695	2.78361e-09
WDR43	2	WD repeat domain 43	105.035	244.664	-1.11698	2.78361e-09
ACOX3	4	acyl-CoA oxidase 3, pristanoyl	119.38	27.3332	2.12237	2.81033e-09
ADNP2	18	ADNP homeobox 2	765.214	348.355	1.11291	2.82882e-09
SYNJ2BP	14	synaptojanin 2 binding protein	61.9912	163.876	-1.39658	2.96457e-09
LINC00309	2	long intergenic non-protein coding RNA 309	123.928	18.9593	2.44323	2.97657e-09
ARL5B	10	ADP-ribosylation factor-like 5B	3443.64	1292.08	1.37225	2.98173e-09
SKIV2L2	5	superkiller viralicidic activity 2-like 2 (S. cerevisiae)	222.66	419.231	-0.873719	2.99264e-09
AP3M1	10	adaptor-related protein complex 3, mu 1 subunit	215.952	427.122	-0.968144	3.18037e-09
HIVEP3	1	human immunodeficiency virus type I enhancer binding protein 3	1246.98	293.578	1.96102	3.29096e-09
ZFP36	19	ZFP36 ring finger protein	12126.7	2821.86	1.97707	3.4492e-09
MAX	14	MYC associated factor X	762.372	411.71	0.914513	3.45487e-09
CCDC154	16	coiled-coil domain containing 154	53.4831	4.68807	2.78794	3.48474e-09
TMEM231	16	transmembrane protein 231	58.1194	3.91426	3.00996	3.59521e-09
CLU	8	clusterin	191.587	16.8454	2.86562	3.70687e-09
CSF2RB	22	colony stimulating factor 2 receptor, beta, low-affinity (granulocyte-macrophage)	8407.72	2799.27	1.53234	3.75498e-09
BTK	X	Bruton agammaglobulinemia tyrosine kinase	290.188	528.365	-0.827871	3.9635e-09
NRN1	6	neuritin 1	47.9943	3.19651	2.97764	4.04136e-09
SH3BGRL	X	SH3 domain binding glutamate-rich protein like	543.725	1033.84	-0.915909	4.06846e-09
PSMB10	16	proteasome (prosome, macropain) subunit, beta type, 10	325.832	141.083	1.15307	4.06952e-09
RP11-10C24.3	3	No description	8.7429	29.512	-1.61173	4.14486e-09
ZNF672	1	zinc finger protein 672	258.738	98.9374	1.32969	4.17024e-09
ERLIN1	10	ER lipid raft associated 1	778.379	276.465	1.46534	4.20846e-09
CTC-479C5.12	16	No description	428.328	193.597	1.10147	4.24201e-09
COX7C	5	cytochrome c oxidase subunit VIIc	157.649	339.025	-1.05763	4.40863e-09
APOBEC3G	22	apolipoprotein B mRNA editing enzyme, catalytic polypeptide-like 3G	293.924	102.815	1.43455	4.41626e-09
CSNK2A3	11	casein kinase 2, alpha 3 polypeptide	62.2804	108.51	-0.833166	4.41626e-09
MGST3	1	microsomal glutathione S-transferase 3	154.725	517.062	-1.66164	4.52961e-09
MFSD2A	1	major facilitator superfamily domain containing 2A	248.531	52.1578	2.12309	4.54493e-09
NAA20	20	N(alpha)-acetyltransferase 20, NatB catalytic subunit	69.2074	181.241	-1.27414	4.54493e-09
RAP1GDS1	4	RAP1, GTP-GDP dissociation stimulator 1	69.9317	182.324	-1.31629	4.66552e-09
IL32	16	interleukin 32	289.141	89.7121	1.5952	4.72799e-09
CLPTM1	19	cleft lip and palate associated transmembrane protein 1	538.055	238.279	1.15352	4.7578e-09
LAG3	12	lymphocyte-activation gene 3	156.824	14.3129	2.96952	4.93047e-09
ANXA2R	5	annexin A2 receptor	67.064	4.78714	2.98402	4.96404e-09
METTL8	2	methyltransferase like 8	33.5056	104.551	-1.55395	4.9819e-09
GK-IT1	X	GK intronic transcript 1 (non-protein coding)	435.783	169.898	1.29331	5.05941e-09
ZDHHC12	9	zinc finger, DHHC-type containing 12	99.8143	17.1487	2.27778	5.05941e-09
TMEM140	7	transmembrane protein 140	1570.71	693.669	1.16221	5.24334e-09
ATP5H	17	ATP synthase, H+ transporting, mitochondrial Fo complex, subunit d	130.897	278.938	-0.974296	5.39157e-09
RP11-37B2.1	8	No description	1207.14	343.342	1.71967	5.50533e-09
HDAC1	1	histone deacetylase 1	194.877	327.646	-0.726246	5.64472e-09
DYX1C1	15	dyslexia susceptibility 1 candidate 1	4.78226	65.2995	-3.07374	5.97207e-09
BAK1	6	BCL2-antagonist/killer 1	71.8997	17.03	1.98383	6.34011e-09
BTF3	5	basic transcription factor 3	328.916	526.226	-0.647364	6.36988e-09
CNDP2	18	CNDP dipeptidase 2 (metallopeptidase M20 family)	1494.34	816.74	0.871309	6.36988e-09
EIF4E2	2	eukaryotic translation initiation factor 4E family member 2	228.289	419.648	-0.782906	6.36988e-09
AQP5	12	aquaporin 5	95.5176	7.60522	2.97503	6.37668e-09
SMARCE1	17	SWI/SNF related, matrix associated, actin dependent regulator of chromatin, subfamily e, member 1	247.188	539.086	-1.06174	6.65776e-09
GNL3	3	guanine nucleotide binding protein-like 3 (nucleolar)	124.734	249.17	-1.00661	6.74107e-09
LINC00937	12	long intergenic non-protein coding RNA 937	115.834	17.1538	2.51845	6.98591e-09
LIMK1	7	LIM domain kinase 1	635.391	249.83	1.30501	6.98638e-09
RP11-114F3.4	12	No description	47.814	3.66411	2.92663	7.54952e-09
DUSP7	3	dual specificity phosphatase 7	119.807	20.8272	2.17686	7.69855e-09
TCF7L1	2	transcription factor 7-like 1 (T-cell specific, HMG-box)	57.9839	4.59651	2.87087	7.89818e-09
CD7	17	CD7 molecule	177.798	16.1842	2.84876	8.01345e-09
BAG3	10	BCL2-associated athanogene 3	791.344	197.497	1.88339	8.02531e-09
BCL3	19	B-cell CLL/lymphoma 3	2352.98	556.439	1.95284	8.30625e-09
ZNF717	3	zinc finger protein 717	14.3661	76.7107	-2.22896	8.66359e-09
DDX42	17	DEAD (Asp-Glu-Ala-Asp) box helicase 42	312.357	522.811	-0.725658	8.67174e-09
RP11-324E6.6	12	No description	46.0304	4.31331	2.74525	8.7962e-09
PRR7	5	proline rich 7 (synaptic)	54.6847	9.18329	2.53638	9.02781e-09
DDI2	1	DNA-damage inducible 1 homolog 2 (S. cerevisiae)	423.051	845.302	-0.989527	9.06538e-09
APOC4-APOC2	19	APOC4-APOC2 readthrough (NMD candidate)	65.2671	401.737	-2.37306	9.11335e-09
CCRN4L	4	CCR4 carbon catabolite repression 4-like (S. cerevisiae)	231.502	68.7257	1.67013	9.11335e-09
INIP	9	INTS3 and NABP interacting protein	92.4601	153.532	-0.736979	9.1352e-09
SPIRE1	18	spire-type actin nucleation factor 1	164.802	412.953	-1.30373	9.1352e-09
FAIM	3	Fas apoptotic inhibitory molecule	18.3306	88.5966	-2.05566	9.33186e-09
NEURL3	2	neuralized E3 ubiquitin protein ligase 3	75.9777	9.34602	2.74381	9.33186e-09
WDR61	15	WD repeat domain 61	50.1911	134.211	-1.39808	9.33186e-09
ARRDC4	15	arrestin domain containing 4	238.6	717.308	-1.53568	9.35426e-09
SLC37A1	21	solute carrier family 37 (glucose-6- phosphate transporter), member 1	313.354	122.317	1.31807	9.59754e-09
ATF5	19	activating transcription factor 5	853.424	241.236	1.72816	9.81778e-09
APOC2	19	apolipoprotein C-II	62.9488	397.449	-2.3987	1.0159e-08
EVI5	1	ecotropic viral integration site 5	172.507	405.751	-1.18906	1.0207e-08
RP11-20I23.2	16	No description	156.606	42.5828	1.84466	1.04609e-08
ATP5E	20	ATP synthase, H+ transporting, mitochondrial F1 complex, epsilon subunit	295.279	752.463	-1.26551	1.05479e-08
CDADC1	13	cytidine and dCMP deaminase domain containing 1	391.039	77.9336	2.14903	1.05479e-08
RP11-458F8.4	7	No description	64.5638	7.83371	2.55713	1.06393e-08
RP11-351I24.1	11	No description	60.049	11.4566	2.32063	1.09422e-08
BEX4	X	brain expressed, X-linked 4	56.1716	164.914	-1.43488	1.11652e-08
RP11-384O8.1	2	No description	26.4104	0.420322	3.56764	1.11652e-08
AP001437.1	21	No description	14.1863	0	3.70596	1.12385e-08
RPL37A	2	ribosomal protein L37a	230.424	601.042	-1.30113	1.12385e-08
HELB	12	helicase (DNA) B	2221.44	625.883	1.73433	1.13182e-08
POLR2G	11	polymerase (RNA) II (DNA directed) polypeptide G	45.1138	89.5573	-0.984128	1.14769e-08
RP11-173M1.7	17	No description	40.1305	4.60437	2.50772	1.14769e-08
PSMC6	14	proteasome (prosome, macropain) 26S subunit, ATPase, 6	159.839	286.402	-0.775766	1.18215e-08
SLAIN1	13	SLAIN motif family, member 1	165.404	23.2346	2.38827	1.18494e-08
ACO1	9	aconitase 1, soluble	157.144	643.04	-1.90765	1.19019e-08
RPL15	3	ribosomal protein L15	450.726	845.685	-0.886642	1.19019e-08
PLK3	1	polo-like kinase 3	2268.31	791.691	1.47722	1.21616e-08
LINC01366	5	long intergenic non-protein coding RNA 1366	82.2341	14.7427	2.18273	1.2726e-08
SARNP	12	SAP domain containing ribonucleoprotein	97.0443	200.749	-0.940785	1.2726e-08
TMEM54	1	transmembrane protein 54	80.1396	5.37835	3.06626	1.2726e-08
ZNF512	2	zinc finger protein 512	91.6022	204.541	-1.10208	1.27611e-08
IFITM3	11	interferon induced transmembrane protein 3	2762.14	796.584	1.71008	1.29001e-08
NFKBIB	19	nuclear factor of kappa light polypeptide gene enhancer in B-cells inhibitor, beta	398.391	120.157	1.61234	1.29366e-08
PSME4	2	proteasome (prosome, macropain) activator subunit 4	530.83	1043.52	-0.956137	1.29541e-08
RP11-138A9.2	7	No description	109.414	16.0193	2.43173	1.31014e-08
TTC3	21	tetratricopeptide repeat domain 3	394.452	913.504	-1.17299	1.37054e-08
IDH1	2	isocitrate dehydrogenase 1 (NADP+), soluble	170.417	370.888	-1.07107	1.40352e-08
DOT1L	19	DOT1-like histone H3K79 methyltransferase	1108.86	279.356	1.86231	1.41074e-08
AP000320.7	21	No description	125.023	29.1598	1.83855	1.43428e-08
GPR42	19	G protein-coupled receptor 42 (gene/pseudogene)	43.4932	4.18364	2.72866	1.54349e-08
SRP72	4	signal recognition particle 72kDa	376.424	705.489	-0.879975	1.54349e-08
RNF11	1	ring finger protein 11	488.839	235.649	0.977619	1.56266e-08
IKBKE	1	inhibitor of kappa light polypeptide gene enhancer in B-cells, kinase epsilon	143.051	35.8759	1.80891	1.59737e-08
COMMD6	13	COMM domain containing 6	77.7408	210.431	-1.31842	1.66583e-08
ERH	14	enhancer of rudimentary homolog (Drosophila)	62.8126	106.623	-0.85742	1.66583e-08
RPS25	11	ribosomal protein S25	153.08	326.885	-0.993949	1.67218e-08
CCL1	17	chemokine (C-C motif) ligand 1	23.5591	0	3.72009	1.72077e-08
ZNHIT6	1	zinc finger, HIT-type containing 6	59.9002	190.301	-1.5422	1.72814e-08
ATG3	3	autophagy related 3	1768.35	853.159	1.02509	1.77246e-08
ATL3	11	atlastin GTPase 3	300.007	704.165	-1.19106	1.77246e-08
PRRG4	11	proline rich Gla (G-carboxyglutamic acid) 4 (transmembrane)	573.163	185.397	1.5767	1.78647e-08
RP11-47I22.2	14	No description	329.649	89.4072	1.73749	1.78647e-08
DHX58	17	DEXH (Asp-Glu-X-His) box polypeptide 58	337.106	78.0521	1.97041	1.81124e-08
RP11-799D4.4	17	No description	57.0553	4.1614	2.90354	1.81339e-08
BTBD11	12	BTB (POZ) domain containing 11	78.5507	10.0352	2.46657	1.83003e-08
DDX1	2	DEAD (Asp-Glu-Ala-Asp) box helicase 1	75.1612	152.446	-0.994546	1.83003e-08
GPBP1L1	1	GC-rich promoter binding protein 1-like 1	697.311	987.636	-0.506031	1.83118e-08
OVOL1	11	ovo-like zinc finger 1	48.2245	3.46173	3.01469	1.84721e-08
C6orf1	6	chromosome 6 open reading frame 1	211.16	86.2492	1.38595	1.85776e-08
CTD-2600H12.2	16	No description	19.0762	0.420322	3.43953	1.85776e-08
ESF1	20	ESF1, nucleolar pre-rRNA processing protein, homolog (S. cerevisiae)	115.143	316.246	-1.37917	1.85776e-08
SPECC1L	22	sperm antigen with calponin homology and coiled-coil domains 1-like	865.515	362.185	1.22961	1.85918e-08
GNPAT	1	glyceronephosphate O-acyltransferase	91.6304	167.079	-0.877291	1.86588e-08
HADHB	2	hydroxyacyl-CoA dehydrogenase/3-ketoacyl-CoA thiolase/enoyl-CoA hydratase (trifunctional protein), beta subunit	231.357	393.436	-0.787239	1.86588e-08
ADPGK-AS1	15	ADPGK antisense RNA 1	185.775	33.1082	2.20554	1.87065e-08
AP5Z1	7	adaptor-related protein complex 5, zeta 1 subunit	674.702	88.8668	2.57938	1.87065e-08
GSK3A	19	glycogen synthase kinase 3 alpha	453.539	203.279	1.11792	1.87984e-08
KIAA0247	14	KIAA0247	3742.36	1595.28	1.20769	1.93469e-08
SLTM	15	SAFB-like, transcription modulator	632.459	1193.81	-0.876802	2.0685e-08
RBMX	X	RNA binding motif protein, X-linked	363.825	719.752	-0.961901	2.09399e-08
LTV1	6	LTV1 ribosome biogenesis factor	63.6496	133.38	-1.04544	2.09438e-08
TRAPPC12	2	trafficking protein particle complex 12	62.3324	8.20812	2.78966	2.12468e-08
TAGAP	6	T-cell activation RhoGTPase activating protein	8108.57	2901.27	1.43739	2.17022e-08
UBE2S	19	ubiquitin-conjugating enzyme E2S	108.797	13.5697	2.61449	2.18387e-08
CYBA	16	cytochrome b-245, alpha polypeptide	1169.86	399.54	1.50752	2.21133e-08
SNX24	5	sorting nexin 24	27.18	103.248	-1.85117	2.22097e-08
LPCAT1	5	lysophosphatidylcholine acyltransferase 1	25.9736	0.840644	3.32391	2.24189e-08
BMS1	10	BMS1 ribosome biogenesis factor	108.295	314.563	-1.41692	2.34111e-08
ATXN7L3	17	ataxin 7-like 3	328.927	105.946	1.5214	2.44653e-08
H2AFY	5	H2A histone family, member Y	1268.56	2149.35	-0.749335	2.49795e-08
CALU	7	calumenin	465.81	975.735	-1.05057	2.51881e-08
EPRS	1	glutamyl-prolyl-tRNA synthetase	172.88	402.412	-1.15704	2.51881e-08
RP11-334C17.3	17	No description	31.7077	2.95027	2.7027	2.5202e-08
SNRPD1	18	small nuclear ribonucleoprotein D1 polypeptide 16kDa	87.9355	186.207	-1.03889	2.56731e-08
DCTN6	8	dynactin 6	88.3458	182.325	-1.04255	2.57123e-08
GBP1	1	guanylate binding protein 1, interferon- inducible	9262.56	3559.14	1.34013	2.62977e-08
HECTD1	14	HECT domain containing E3 ubiquitin protein ligase 1	722.571	1255.88	-0.783291	2.66826e-08
SYNJ2BP-COX16	14	SYNJ2BP-COX16 readthrough	64.6321	161.554	-1.25552	2.69853e-08
MTIF3	13	mitochondrial translational initiation factor 3	91.958	221.252	-1.22165	2.70649e-08
PPP1R15B	1	protein phosphatase 1, regulatory subunit 15B	4086.88	2137.37	0.917924	2.70649e-08
ZMIZ2	7	zinc finger, MIZ-type containing 2	830.19	277.13	1.51127	2.76217e-08
LINC01191	2	long intergenic non-protein coding RNA 1191	70.3295	9.17491	2.62881	2.8993e-08
DAB2	5	Dab, mitogen-responsive phosphoprotein, homolog 2 (Drosophila)	848.598	2194.79	-1.3297	2.91031e-08
TFE3	X	transcription factor binding to IGHM enhancer 3	1227.96	488.492	1.27971	2.94415e-08
LPP-AS2	3	LPP antisense RNA 2	199.87	57.8189	1.76417	3.00623e-08
CTD-2007H13.3	5	No description	40.9191	11.7851	1.74118	3.01617e-08
RP11-326I11.3	4	No description	830.555	214.605	1.83994	3.17269e-08
ATP6V0D2	8	ATPase, H+ transporting, lysosomal 38kDa, V0 subunit d2	42.8305	237.703	-2.23717	3.18363e-08
WBP2	17	WW domain binding protein 2	1509.68	655.012	1.18131	3.28157e-08
C11orf57	11	chromosome 11 open reading frame 57	77.3284	148.801	-0.929107	3.35314e-08
RBM26	13	RNA binding motif protein 26	458.268	752.743	-0.723875	3.36554e-08
RPL5	1	ribosomal protein L5	402.851	823.453	-0.972478	3.48893e-08
MRPS21	1	mitochondrial ribosomal protein S21	78.503	205.563	-1.3448	3.53595e-08
NDUFS5	1	NADH dehydrogenase (ubiquinone) Fe-S protein 5, 15kDa (NADH-coenzyme Q reductase)	54.9739	166.476	-1.46311	3.62175e-08
C1orf162	1	chromosome 1 open reading frame 162	309.147	830.001	-1.37241	3.62914e-08
CCDC88A	2	coiled-coil domain containing 88A	1031.56	2501.6	-1.24522	3.69109e-08
LINC00607	2	long intergenic non-protein coding RNA 607	5.94725	60.7472	-2.76186	3.69109e-08
APBA3	19	amyloid beta (A4) precursor protein-binding, family A, member 3	198.862	24.7091	2.56898	3.75935e-08
RPS21	20	ribosomal protein S21	134.185	330.649	-1.20459	3.88029e-08
SRSF1	17	serine/arginine-rich splicing factor 1	533.889	804.673	-0.542978	3.97815e-08
ALDH1A1	9	aldehyde dehydrogenase 1 family, member A1	205.234	757.895	-1.76569	3.994e-08
ARAF	X	A-Raf proto-oncogene, serine/threonine kinase	367.038	174.667	1.0151	3.9946e-08
ATP5EP2	13	ATP synthase, H+ transporting, mitochondrial F1 complex, epsilon subunit pseudogene 2	54.0612	126.556	-1.14836	3.9946e-08
FAM98A	2	family with sequence similarity 98, member A	84.1406	179.225	-1.10194	4.10947e-08
AGTRAP	1	angiotensin II receptor-associated protein	386.935	116.502	1.66942	4.17753e-08
COX7A2L	2	cytochrome c oxidase subunit VIIa polypeptide 2 like	136.573	222.383	-0.700003	4.17753e-08
KRBA2	17	KRAB-A domain containing 2	97.6362	224.699	-1.10193	4.20213e-08
USF2	19	upstream transcription factor 2, c-fos interacting	676.825	344.658	0.97118	4.24529e-08
RALGDS	9	ral guanine nucleotide dissociation stimulator	3623.18	1067.15	1.69133	4.26161e-08
SLC24A1	15	solute carrier family 24 (sodium/potassium/calcium exchanger), member 1	17.7348	101.632	-2.16811	4.26161e-08
RASSF5	1	Ras association (RalGDS/AF-6) domain family member 5	3209.23	1580.72	1.00918	4.33501e-08
RPL22	1	ribosomal protein L22	129.684	357.126	-1.34193	4.39249e-08
CCDC47	17	coiled-coil domain containing 47	340.488	579.812	-0.695895	4.44045e-08
MBD6	12	methyl-CpG binding domain protein 6	1444.37	437.348	1.64594	4.44137e-08
TERC	3	telomerase RNA component	50.8713	8.87867	2.28456	4.44278e-08
LRRC61	7	leucine rich repeat containing 61	38.3979	4.45086	2.44563	4.45492e-08
NR1H2	19	nuclear receptor subfamily 1, group H, member 2	484.36	171.08	1.42987	4.45492e-08
ID2	2	inhibitor of DNA binding 2, dominant negative helix-loop-helix protein	460.062	277.544	0.740377	4.45632e-08
TOMM5	9	translocase of outer mitochondrial membrane 5 homolog (yeast)	61.5151	156.086	-1.27543	4.45996e-08
EIF4B	12	eukaryotic translation initiation factor 4B	495.856	1000.41	-0.953856	4.46547e-08
FAM178A	10	family with sequence similarity 178, member A	227.914	434.098	-0.908204	4.46547e-08
LYRM7	5	LYR motif containing 7	31.7176	106.177	-1.52323	4.46547e-08
REEP5	5	receptor accessory protein 5	410.135	810.424	-0.966072	4.46547e-08
IL1RN	2	interleukin 1 receptor antagonist	9095.37	3679.23	1.27389	4.54131e-08
GPATCH4	1	G patch domain containing 4	62.3694	196.897	-1.50173	4.61598e-08
CD69	12	CD69 molecule	1441.22	337.219	1.93641	4.76619e-08
CMPK1	1	cytidine monophosphate (UMP-CMP) kinase 1, cytosolic	267.675	470.859	-0.812083	4.76619e-08
H2AFX	11	H2A histone family, member X	104.119	13.5553	2.45309	4.7752e-08
SLC15A3	11	solute carrier family 15 (oligopeptide transporter), member 3	1346.04	717.364	0.903476	4.78735e-08
SEMA3C	7	sema domain, immunoglobulin domain (Ig), short basic domain, secreted, (semaphorin) 3C	306.303	854.495	-1.42925	4.86398e-08
AC012363.4	2	No description	192.143	28.6591	2.34945	4.91622e-08
SLC2A6	9	solute carrier family 2 (facilitated glucose transporter), member 6	270.895	72.8384	1.73707	4.91622e-08
METAP2	12	methionyl aminopeptidase 2	186.847	466.782	-1.24142	4.95045e-08
VPS25	17	vacuolar protein sorting 25 homolog (S. cerevisiae)	81.6317	46.2763	0.938937	5.23415e-08
MOB3C	1	MOB kinase activator 3C	778.627	390.557	0.987374	5.324e-08
RP11-849H4.4	11	No description	30.8712	2.65115	2.73446	5.324e-08
SP2	17	Sp2 transcription factor	660.837	258.328	1.29846	5.3317e-08
CHMP1A	16	charged multivesicular body protein 1A	282.838	111.699	1.28585	5.37727e-08
UBE2D2	5	ubiquitin-conjugating enzyme E2D 2	356.97	198.303	0.743524	5.54279e-08
RPL27	17	ribosomal protein L27	265.003	589.743	-1.09096	5.59171e-08
MPHOSPH10	2	M-phase phosphoprotein 10 (U3 small nucleolar ribonucleoprotein)	97.9195	241.679	-1.22472	5.65265e-08
LA16c-306E5.3	16	No description	27.4431	6.61996	1.8098	5.93519e-08
JUNB	19	jun B proto-oncogene	5753.58	1583.12	1.75973	6.03371e-08
RNF219	13	ring finger protein 219	85.0412	162.305	-0.933104	6.14183e-08
MTIF2	2	mitochondrial translational initiation factor 2	88.397	181.937	-0.983414	6.18374e-08
TMEM258	11	transmembrane protein 258	123.376	250.969	-0.953415	6.36367e-08
ATP6V0D1	16	ATPase, H+ transporting, lysosomal 38kDa, V0 subunit d1	1956.94	922.275	1.07125	6.3854e-08
HTRA3	4	HtrA serine peptidase 3	21.1254	0.461221	3.38095	6.3854e-08
CABLES2	20	Cdk5 and Abl enzyme substrate 2	112.055	23.9499	2.01777	6.40402e-08
ZNF35	3	zinc finger protein 35	15.05	49.2172	-1.56615	6.48844e-08
TMSB4X	X	thymosin beta 4, X-linked	491.639	1557.22	-1.57643	6.6391e-08
SENCR	11	smooth muscle and endothelial cell enriched migration/differentiation-associated long non-coding RNA	22.6141	3.6754	2.25122	7.00012e-08
CCDC43	17	coiled-coil domain containing 43	82.7495	163.062	-0.957819	7.12386e-08
LINC00677	14	long intergenic non-protein coding RNA 677	20.6709	1.04087	3.13113	7.12386e-08
GATAD2B	1	GATA zinc finger domain containing 2B	20.6664	1.1921	2.80525	7.14922e-08
RPL11	1	ribosomal protein L11	493.294	1094.49	-1.10633	7.2573e-08
SF3B4	1	splicing factor 3b, subunit 4, 49kDa	336.556	160.601	1.0544	7.2573e-08
TESC	12	tescalcin	24.2511	4.23237	2.21747	7.72856e-08
ZNF296	19	zinc finger protein 296	29.1541	2.51627	2.75227	7.76573e-08
RPS23	5	ribosomal protein S23	241.768	599.584	-1.2279	8.48606e-08
CISH	3	cytokine inducible SH2-containing protein	1119.89	221.208	2.1461	8.50967e-08
TRPM2	21	transient receptor potential cation channel, subfamily M, member 2	912.219	151.944	2.33141	8.76011e-08
RP11-173M1.8	17	No description	275.515	79.1623	1.67749	8.80524e-08
ZNFX1	20	zinc finger, NFX1-type containing 1	4629.85	2611.3	0.819664	8.82909e-08
RP11-286N22.8	11	Uncharacterized protein	241.012	133.852	0.85333	8.84354e-08
ATP5F1	1	ATP synthase, H+ transporting, mitochondrial Fo complex, subunit B1	174.012	309.507	-0.777984	9.21384e-08
ANXA2	15	annexin A2	814.104	1802.64	-1.10965	9.25557e-08
HP1BP3	1	heterochromatin protein 1, binding protein 3	644.086	971.457	-0.593723	9.25988e-08
TNFRSF6B	20	tumor necrosis factor receptor superfamily, member 6b, decoy	34.9272	2.0755	2.99444	9.3555e-08
HNRNPDL	4	heterogeneous nuclear ribonucleoprotein D- like	492.721	854.042	-0.795578	9.5829e-08
RP11-24F11.2	3	No description	337.83	98.9129	1.66852	9.60047e-08
DENND2D	1	DENN/MADD domain containing 2D	890.151	427.886	1.03733	9.63418e-08
NCOR2	12	nuclear receptor corepressor 2	2111.44	693.307	1.5434	9.7842e-08
CITED4	1	Cbp/p300-interacting transactivator, with Glu/Asp-rich carboxy-terminal domain, 4	18.0688	0.738981	3.27146	9.90828e-08
MORC2-AS1	22	MORC2 antisense RNA 1	2.18444	25.9732	-2.91908	9.90828e-08
RP11-667F14.1	7	No description	17.8772	1.54131	2.65895	9.94553e-08
ALDH3A2	17	aldehyde dehydrogenase 3 family, member A2	64.1402	225.588	-1.68564	1.01612e-07
VHL	3	von Hippel-Lindau tumor suppressor, E3 ubiquitin protein ligase	516.237	230.706	1.12344	1.01842e-07
SEC11A	15	SEC11 homolog A (S. cerevisiae)	342.994	568.479	-0.744705	1.02044e-07
P2RX4	12	purinergic receptor P2X, ligand-gated ion channel, 4	1105.29	440.169	1.27129	1.02932e-07
BTBD19	1	BTB (POZ) domain containing 19	1372.12	393.326	1.70452	1.03347e-07
ZHX2	8	zinc fingers and homeoboxes 2	1078.71	502.606	1.10723	1.03347e-07
FURIN	15	furin (paired basic amino acid cleaving enzyme)	1291.68	446.386	1.47468	1.03865e-07
AGPS	2	alkylglycerone phosphate synthase	289.728	651.111	-1.12329	1.04302e-07
MRPS33	7	mitochondrial ribosomal protein S33	25.4354	59.5159	-1.19717	1.04302e-07
VAMP8	2	vesicle-associated membrane protein 8	166.328	498.02	-1.48726	1.04989e-07
MFSD1	3	major facilitator superfamily domain containing 1	434.448	801.854	-0.865186	1.07012e-07
PLOD2	3	procollagen-lysine, 2-oxoglutarate 5- dioxygenase 2	17.2889	0.840644	3.05267	1.08062e-07
FCHO2	5	FCH domain only 2	432.061	733.195	-0.74758	1.0943e-07
ZNF605	12	zinc finger protein 605	33.8471	123.686	-1.76568	1.11924e-07
THAP2	12	THAP domain containing, apoptosis associated protein 2	136.399	29.7073	1.94782	1.12126e-07
RPS27A	2	ribosomal protein S27a	171.397	500.149	-1.42724	1.13144e-07
RP11-44K6.2	8	No description	32.8988	3.80875	2.47631	1.13769e-07
BAG5	14	BCL2-associated athanogene 5	198.423	309.577	-0.650737	1.14024e-07
MACC1	7	metastasis associated in colon cancer 1	224.739	1152.48	-2.15161	1.14101e-07
CECR6	22	cat eye syndrome chromosome region, candidate 6	83.3254	11.3692	2.51329	1.1429e-07
UBOX5	20	U-box domain containing 5	52.5441	12.4045	1.80571	1.14373e-07
RP11-355B11.2	2	No description	33.0925	5.16998	2.14162	1.14377e-07
ZNF514	2	zinc finger protein 514	12.7768	57.6738	-1.95851	1.14377e-07
HS3ST3B1	17	heparan sulfate (glucosamine) 3-O- sulfotransferase 3B1	592.134	127.359	2.019	1.16207e-07
GZMM	19	granzyme M (lymphocyte met-ase 1)	11.7776	0	3.49017	1.17819e-07
SH3BP2	4	SH3-domain binding protein 2	2090.99	750.643	1.43412	1.17946e-07
CMTR1	6	cap methyltransferase 1	467.972	211.201	1.20583	1.20135e-07
CTD-2095E4.5	17	No description	39.9347	3.6394	2.64889	1.20222e-07
TBX21	17	T-box 21	104.465	11.244	2.62948	1.20989e-07
GLTSCR1	19	glioma tumor suppressor candidate region gene 1	234.9	32.521	2.47651	1.23051e-07
RNF168	3	ring finger protein 168, E3 ubiquitin protein ligase	216.903	501.669	-1.14209	1.26247e-07
CCDC25	8	coiled-coil domain containing 25	39.0253	105.317	-1.32844	1.28566e-07
HEXB	5	hexosaminidase B (beta polypeptide)	662.236	1130.84	-0.75649	1.29048e-07
LSM3	3	LSM3 homolog, U6 small nuclear RNA associated (S. cerevisiae)	112.798	243.98	-1.08224	1.30304e-07
GPNMB	7	glycoprotein (transmembrane) nmb	1372.84	4153.42	-1.52633	1.31165e-07
VDR	12	vitamin D (1,25- dihydroxyvitamin D3) receptor	917.226	378.997	1.23258	1.31165e-07
DYNC1LI2	16	dynein, cytoplasmic 1, light intermediate chain 2	341.743	542.695	-0.675712	1.34289e-07
NOS2	17	nitric oxide synthase 2, inducible	66.5784	4.1655	2.95396	1.34289e-07
SPIN1	9	spindlin 1	298.027	535.635	-0.837641	1.34289e-07
SOD1	21	superoxide dismutase 1, soluble	102.9	277.653	-1.34334	1.36765e-07
RP11-540O11.1	15	No description	24.5191	1.87159	2.89058	1.37243e-07
SIAH2	3	siah E3 ubiquitin protein ligase 2	363.268	163.587	1.10304	1.3785e-07
PROSER2	10	proline and serine rich 2	11.1661	0	3.46829	1.40853e-07
MRPL15	8	mitochondrial ribosomal protein L15	42.7453	82.6689	-1.00947	1.42005e-07
NDUFA10	2	NADH dehydrogenase (ubiquinone) 1 alpha subcomplex, 10, 42kDa	168.297	348.884	-0.970941	1.43972e-07
ATP5A1	18	ATP synthase, H+ transporting, mitochondrial F1 complex, alpha subunit 1, cardiac muscle	341.021	696.911	-0.966741	1.44363e-07
HTATSF1	X	HIV-1 Tat specific factor 1	141.403	361.535	-1.23896	1.46467e-07
RIOK1	6	RIO kinase 1	64.9342	116.309	-0.810442	1.47151e-07
DYNLL1	12	dynein, light chain, LC8-type 1	169.079	331.168	-0.905037	1.4824e-07
RP4-583P15.14	20	No description	15.0957	0.956744	2.84345	1.53641e-07
SCP2	1	sterol carrier protein 2	136.203	400.525	-1.46057	1.53641e-07
RP11-697E2.6	15	Uncharacterized protein	86.4662	168.426	-0.953697	1.53929e-07
KIF1C	17	kinesin family member 1C	482.291	206.488	1.21811	1.56586e-07
LINC00659	20	long intergenic non-protein coding RNA 659	15.8841	0.230611	3.36919	1.57092e-07
PRICKLE3	X	prickle homolog 3 (Drosophila)	43.0603	12.2945	1.74479	1.57092e-07
PHF19	9	PHD finger protein 19	273.313	30.7443	2.66649	1.5927e-07
PTPN11	12	protein tyrosine phosphatase, non-receptor type 11	400.634	627.913	-0.61776	1.59791e-07
GSDMC	8	gasdermin C	19.0032	1.83169	2.53639	1.60052e-07
RPL35A	3	ribosomal protein L35a	162.734	315.244	-0.913415	1.62713e-07
CLCN7	16	chloride channel, voltage-sensitive 7	904.944	218.118	1.92931	1.63387e-07
IRS2	13	insulin receptor substrate 2	1206.82	562.542	1.08458	1.64872e-07
TOMM7	7	translocase of outer mitochondrial membrane 7 homolog (yeast)	117.209	232.053	-0.922523	1.65243e-07
DST	6	dystonin	781.726	4019.46	-2.15012	1.69477e-07
TRAPPC5	19	trafficking protein particle complex 5	261.168	83.7017	1.55506	1.70028e-07
G3BP1	5	GTPase activating protein (SH3 domain) binding protein 1	601.205	1053.67	-0.795568	1.71226e-07
DBI	2	diazepam binding inhibitor (GABA receptor modulator, acyl-CoA binding protein)	176.921	363.734	-0.950231	1.71642e-07
RP5-1071N3.1	1	No description	74.7763	9.22665	2.55871	1.71863e-07
VAMP5	2	vesicle-associated membrane protein 5	214.334	64.822	1.67668	1.73083e-07
MCOLN1	19	mucolipin 1	633.804	255.829	1.28216	1.73368e-07
SAMD10	20	sterile alpha motif domain containing 10	16.0462	1.36321	2.73318	1.73747e-07
RP11-644F5.11	12	No description	125.55	41.0706	1.45122	1.77271e-07
NFKB2	10	nuclear factor of kappa light polypeptide gene enhancer in B-cells 2 (p49/p100)	2549.54	1037.42	1.2678	1.77649e-07
RAB35	12	RAB35, member RAS oncogene family	710.488	329.075	1.08936	1.79296e-07
XRCC6	22	X-ray repair complementing defective repair in Chinese hamster cells 6	382.764	644.653	-0.727153	1.80586e-07
B4GALT1	9	UDP-Gal:betaGlcNAc beta 1,4- galactosyltransferase, polypeptide 1	1923.98	1060.91	0.830905	1.82381e-07
ID1	20	inhibitor of DNA binding 1, dominant negative helix-loop-helix protein	10.451	0	3.43875	1.82594e-07
LDLR	19	low density lipoprotein receptor	660.834	196.468	1.62984	1.8406e-07
TMEM230	20	transmembrane protein 230	200.415	338.835	-0.763163	1.8406e-07
MICALL1	22	MICAL-like 1	228.023	65.6494	1.68382	1.84967e-07
PPIP5K2	5	diphosphoinositol pentakisphosphate kinase 2	296.692	546.586	-0.875669	1.87988e-07
HGS	17	hepatocyte growth factor-regulated tyrosine kinase substrate	442.206	181.118	1.24498	1.88904e-07
RAB20	13	RAB20, member RAS oncogene family	859.31	365.106	1.22257	1.88904e-07
LIME1	20	Lck interacting transmembrane adaptor 1	43.9181	8.90945	2.16319	1.9039e-07
RP11-173M1.4	17	No description	13.814	0	3.46329	1.92706e-07
FUCA2	6	fucosidase, alpha-L- 2, plasma	98.3189	183.627	-0.915383	1.94948e-07
TAOK3	12	TAO kinase 3	1046.34	1455.34	-0.476584	1.96435e-07
ZNF528	19	zinc finger protein 528	13.0892	70.3084	-2.16254	1.96435e-07
FLT3LG	19	fms-related tyrosine kinase 3 ligand	112.216	32.2485	1.69332	2.00714e-07
IFIT2	10	interferon-induced protein with tetratricopeptide repeats 2	8881.42	3011.7	1.49358	2.01299e-07
ASCL2	11	achaete-scute family bHLH transcription factor 2	58.7488	6.69396	2.53271	2.02677e-07
PEBP1	12	phosphatidylethanolamine binding protein 1	126.76	343.942	-1.3751	2.03766e-07
RBM42	19	RNA binding motif protein 42	190.463	78.0142	1.25206	2.04905e-07
MS4A4A	11	membrane-spanning 4-domains, subfamily A, member 4A	117.676	432.155	-1.76333	2.05501e-07
CEACAM1	19	carcinoembryonic antigen-related cell adhesion molecule 1 (biliary glycoprotein)	2136	849.54	1.28247	2.06632e-07
LIMA1	12	LIM domain and actin binding 1	88.1416	413.103	-2.02781	2.06632e-07
SEC61G	7	Sec61 gamma subunit	81.3482	201.228	-1.1708	2.07568e-07
SLCO4A1	20	solute carrier organic anion transporter family, member 4A1	500.438	74.9004	2.47243	2.08693e-07
IRAK1	X	interleukin-1 receptor-associated kinase 1	742.489	309.508	1.26939	2.09933e-07
RABGGTB	1	Rab geranylgeranyltransferase, beta subunit	174.223	338.065	-0.95845	2.11557e-07
IL31RA	5	interleukin 31 receptor A	106.651	12.1062	2.54565	2.13215e-07
HDAC4	2	histone deacetylase 4	1475.94	302.953	2.07716	2.15478e-07
PVRL2	19	poliovirus receptor-related 2 (herpesvirus entry mediator B)	681.352	200.948	1.69313	2.15478e-07
HIST1H2AG	6	histone cluster 1, H2ag	98.8831	31.453	1.52841	2.20487e-07
CDIP1	16	cell death-inducing p53 target 1	12.2729	0.397367	3.0204	2.20574e-07
ZFAS1	20	ZNFX1 antisense RNA 1	269.42	445.217	-0.723409	2.20785e-07
RORC	1	RAR-related orphan receptor C	28.6345	3.26014	2.50826	2.22161e-07
UACA	15	uveal autoantigen with coiled-coil domains and ankyrin repeats	44.219	214.544	-2.0679	2.23993e-07
CEP152	15	centrosomal protein 152kDa	43.4411	139.631	-1.60578	2.24035e-07
PTPRO	12	protein tyrosine phosphatase, receptor type, O	42.3059	308.145	-2.4928	2.24035e-07
ZNF182	X	zinc finger protein 182	47.3035	102.229	-0.977517	2.26027e-07
NDUFA1	X	NADH dehydrogenase (ubiquinone) 1 alpha subcomplex, 1, 7.5kDa	164.286	361.118	-1.06906	2.26551e-07
ZNF735	7	zinc finger protein 735	4.14327	28.3182	-2.46962	2.26889e-07
PYROXD2	10	pyridine nucleotide-disulphide oxidoreductase domain 2	34.6778	5.64659	2.22477	2.27862e-07
RP11-69J7.1	2	No description	13.1845	0.691832	3.00113	2.32403e-07
BCKDK	16	branched chain ketoacid dehydrogenase kinase	378.71	167.88	1.15895	2.32836e-07
HIST3H2A	1	histone cluster 3, H2a	57.6812	11.4552	2.08437	2.33829e-07
AIM2	1	absent in melanoma 2	447.442	177.981	1.25814	2.35125e-07
AK4	1	adenylate kinase 4	139.798	17.2776	2.64798	2.37616e-07
RP11-670E13.6	17	No description	240.248	73.3594	1.60712	2.42301e-07
RPF1	1	ribosome production factor 1 homolog (S. cerevisiae)	101.28	179.724	-0.870394	2.42478e-07
TYSND1	10	trypsin domain containing 1	25.0356	3.79333	2.0695	2.44545e-07
BCL9L	11	B-cell CLL/lymphoma 9-like	358.135	39.7203	2.61899	2.45629e-07
HNRNPH1	5	heterogeneous nuclear ribonucleoprotein H1 (H)	1459.8	2536.1	-0.786286	2.50334e-07
NUDT21	16	nudix (nucleoside diphosphate linked moiety X)-type motif 21	181.941	324.462	-0.780814	2.55029e-07
RSC1A1	1	regulatory solute carrier protein, family 1, member 1	180.884	341.808	-0.938091	2.60146e-07
NUCKS1	1	nuclear casein kinase and cyclin-dependent kinase substrate 1	292.344	792.917	-1.36901	2.60918e-07
WDR90	16	WD repeat domain 90	22.5055	0.420322	3.29897	2.63413e-07
ZDHHC5	11	zinc finger, DHHC-type containing 5	755.282	518.443	0.535111	2.64599e-07
CTB-25B13.12	19	No description	39.3587	7.9095	1.90628	2.6563e-07
SIRT6	19	sirtuin 6	118.057	21.2335	2.18525	2.67126e-07
LAPTM4A	2	lysosomal protein transmembrane 4 alpha	333.581	521.602	-0.668819	2.70193e-07
HNRNPF	10	heterogeneous nuclear ribonucleoprotein F	2007.49	1013.89	0.965257	2.71506e-07
SNUPN	15	snurportin 1	64.5441	116.703	-0.886433	2.74735e-07
CORO1C	12	coronin, actin binding protein, 1C	1259.82	2227.27	-0.797992	2.77837e-07
MAPKAPK2	1	mitogen-activated protein kinase-activated protein kinase 2	980.915	446.045	1.10879	2.81062e-07
SF3A2	19	splicing factor 3a, subunit 2, 66kDa	195.185	38.9174	2.04198	2.81601e-07
XRCC5	2	X-ray repair complementing defective repair in Chinese hamster cells 5 (double-strand-break rejoining)	765.753	1146.79	-0.560372	2.83577e-07
SLC39A6	18	solute carrier family 39 (zinc transporter), member 6	261.608	458.734	-0.807637	2.87187e-07
RPL14	3	ribosomal protein L14	142.693	278.349	-0.897733	2.87635e-07
RP11-264B17.3	16	No description	314.474	82.1444	1.80837	2.88446e-07
GBP3	1	guanylate binding protein 3	1911.83	557.101	1.67558	2.94528e-07
NDUFV2-AS1	18	NDUFV2 antisense RNA 1	71.0378	17.7392	1.86614	2.94969e-07
RPL38	17	ribosomal protein L38	176.577	444.88	-1.2256	2.99592e-07
HSD3B7	16	hydroxy-delta-5-steroid dehydrogenase, 3 beta- and steroid delta-isomerase 7	354.89	151.169	1.16084	2.99721e-07
HKR1	19	HKR1, GLI-Kruppel zinc finger family member	27.1217	90.2075	-1.62911	3.05411e-07
DUSP3	17	dual specificity phosphatase 3	1293.7	752.055	0.790231	3.0591e-07
LIN7C	11	lin-7 homolog C (C. elegans)	196.92	346.463	-0.802339	3.08824e-07
TOR4A	9	torsin family 4, member A	276.917	42.6421	2.34122	3.08824e-07
COL4A2-AS1	13	COL4A2 antisense RNA 1	37.9184	3.3393	2.72973	3.11193e-07
NUDT3	6	nudix (nucleoside diphosphate linked moiety X)-type motif 3	461.043	932.876	-0.980364	3.11193e-07
SHISA5	3	shisa family member 5	1105.33	393.558	1.41737	3.11193e-07
TOLLIP	11	toll interacting protein	410.743	158.198	1.31444	3.11193e-07
GUCY1B3	4	guanylate cyclase 1, soluble, beta 3	37.7144	5.71452	2.43294	3.11632e-07
IPO5	13	importin 5	177.66	367.843	-1.01088	3.30963e-07
RP5-864K19.4	1	No description	39.9575	10.238	1.65701	3.39206e-07
TJAP1	6	tight junction associated protein 1 (peripheral)	249.108	69.3482	1.75843	3.41844e-07
PLEKHM2	1	pleckstrin homology domain containing, family M (with RUN domain) member 2	1003.93	456.075	1.12909	3.43155e-07
RP11-196G11.6	16	No description	61.9459	10.812	2.45519	3.4731e-07
RAG1	11	recombination activating gene 1	26.5772	0.132456	3.39867	3.69764e-07
HPGDS	4	hematopoietic prostaglandin D synthase	9.82287	130.309	-2.96098	3.76131e-07
AC005593.2	5	No description	15.3157	0.552778	3.06746	3.76175e-07
DCAF8	1	DDB1 and CUL4 associated factor 8	282.171	496.647	-0.81897	3.76481e-07
MGAT5	2	mannosyl (alpha-1,6-)-glycoprotein beta-1,6- N-acetyl-glucosaminyltransferase	338.088	553.659	-0.678238	3.76481e-07
PTBP1	19	polypyrimidine tract binding protein 1	819.738	380.572	1.04981	3.76481e-07
ADORA2A	22	adenosine A2a receptor	1120.75	299.258	1.82298	3.80423e-07
YIPF3	6	Yip1 domain family, member 3	379.164	196.154	0.942588	3.84203e-07
OST4	2	oligosaccharyltransferase 4 homolog (S. cerevisiae)	187.672	353.172	-0.896693	3.84388e-07
OGFOD1	16	2-oxoglutarate and iron-dependent oxygenase domain containing 1	78.2582	167.67	-1.02032	3.86351e-07
C17orf105	17	chromosome 17 open reading frame 105	75.7531	9.20402	2.50011	3.87876e-07
MPC1	6	mitochondrial pyruvate carrier 1	53.0275	107.158	-1.01213	3.90203e-07
C4orf32	4	chromosome 4 open reading frame 32	306.069	84.9663	1.66693	3.91881e-07
C11orf68	11	chromosome 11 open reading frame 68	81.0977	23.5151	1.584	3.92592e-07
CPNE1	20	copine I	465.217	277.734	0.716622	3.92592e-07
ZNF217	20	zinc finger protein 217	846.251	1333.94	-0.649553	3.92592e-07
CHI3L2	1	chitinase 3-like 2	126.676	41.2974	1.57588	4.02399e-07
NFKBID	19	nuclear factor of kappa light polypeptide gene enhancer in B-cells inhibitor, delta	1286.85	528.316	1.25427	4.03386e-07
COX16	14	COX16 cytochrome c oxidase assembly homolog (S. cerevisiae)	60.4177	151.775	-1.24806	4.07334e-07
PDE8A	15	phosphodiesterase 8A	207.654	500.451	-1.23893	4.07474e-07
HPN	19	hepsin	66.76	3.18765	3.05617	4.10533e-07
RPL31	2	ribosomal protein L31	340.109	609.603	-0.827319	4.20098e-07
PARP10	8	poly (ADP-ribose) polymerase family, member 10	514.166	107.469	2.06391	4.27886e-07
KLF13	15	Kruppel-like factor 13	20.3154	1.05081	2.9617	4.29324e-07
MMP9	20	matrix metallopeptidase 9 (gelatinase B, 92kDa gelatinase, 92kDa type IV collagenase)	1117.51	274.381	1.8681	4.33644e-07
MAFF	22	v-maf avian musculoaponeurotic fibrosarcoma oncogene homolog F	2760.41	882.858	1.57604	4.33897e-07
DENND4A	15	DENN/MADD domain containing 4A	3845.44	1655.12	1.18119	4.39763e-07
TAF1L	9	TAF1 RNA polymerase II, TATA box binding protein (TBP)-associated factor, 210kDa-like	59.513	131.03	-1.03933	4.45343e-07
TIMM17B	X	translocase of inner mitochondrial membrane 17 homolog B (yeast)	134.037	42.6181	1.588	4.48312e-07
TCEAL8	X	transcription elongation factor A (SII)-like 8	21.543	77.2096	-1.69833	4.48364e-07
NHLRC3	13	NHL repeat containing 3	97.8921	286.654	-1.46867	4.48615e-07
CTD-3148I10.9	19	No description	46.8243	13.6682	1.56735	4.5017e-07
NME2	17	NME/NM23 nucleoside diphosphate kinase 2	187.375	397.566	-1.04452	4.53052e-07
TTYH3	7	tweety family member 3	1110.51	322.146	1.6638	4.55075e-07
RP11-10J5.1	6	No description	20.4997	1.98079	2.50849	4.57329e-07
AC079305.10	2	No description	18.0178	2.86878	2.6022	4.62022e-07
GAS8	16	growth arrest-specific 8	90.9687	17.2395	2.29231	4.62847e-07
PLSCR4	3	phospholipid scramblase 4	27.1783	1.05081	3.08566	4.6436e-07
MYLIP	6	myosin regulatory light chain interacting protein	1105.06	422.709	1.3275	4.65575e-07
GBP4	1	guanylate binding protein 4	5893.06	2132.89	1.40433	4.72423e-07
TEX2	17	testis expressed 2	180.539	443.253	-1.25453	4.72423e-07
2009-03-01	12	membrane-associated ring finger (C3HC4) 9	28.29	3.52842	2.29454	4.87401e-07
CCT5	5	chaperonin containing TCP1, subunit 5 (epsilon)	418.224	728.005	-0.736058	4.92509e-07
IARS2	1	isoleucyl-tRNA synthetase 2, mitochondrial	77.1166	173.183	-1.05603	4.98076e-07
RP3-508I15.19	22	No description	86.0855	18.2686	1.99334	5.10743e-07
PIM2	X	Pim-2 proto-oncogene, serine/threonine kinase	1431.33	579.99	1.27632	5.1124e-07
RNF144A	2	ring finger protein 144A	131.128	20.8891	2.30376	5.1419e-07
C15orf39	15	chromosome 15 open reading frame 39	2977.51	915.664	1.61178	5.16753e-07
C19orf38	19	chromosome 19 open reading frame 38	126.123	38.4192	1.64173	5.16753e-07
SERPINH1	11	serpin peptidase inhibitor, clade H (heat shock protein 47), member 1, (collagen binding protein 1)	344.202	70.928	2.06176	5.16753e-07
LINC01004	7	long intergenic non-protein coding RNA 1004	85.0024	19.0194	1.806	5.29918e-07
RP11-529E10.6	4	No description	18.6692	3.70652	2.63791	5.40841e-07
ZNF764	16	zinc finger protein 764	25.5865	5.09728	1.9773	5.46926e-07
UBE2Z	17	ubiquitin-conjugating enzyme E2Z	1145.17	611.736	0.861368	5.48719e-07
PPP2R2A	8	protein phosphatase 2, regulatory subunit B, alpha	684.775	405.71	0.712223	5.51852e-07
SUMO3	21	small ubiquitin-like modifier 3	196.415	329.919	-0.754583	5.56745e-07
TOP1	20	topoisomerase (DNA) I	2293.58	1309.92	0.801858	5.59756e-07
DRAM1	12	DNA-damage regulated autophagy modulator 1	1171.77	604.024	0.926218	5.61365e-07
RUNX3	1	runt-related transcription factor 3	1043.4	266.924	1.80835	5.63675e-07
SECISBP2L	15	SECIS binding protein 2-like	537.104	912.364	-0.761421	5.76596e-07
SLC43A1	11	solute carrier family 43 (amino acid system L transporter), member 1	13.2723	0.420322	3.09883	5.80097e-07
ZDHHC18	1	zinc finger, DHHC-type containing 18	2053.47	652.655	1.5709	5.82461e-07
LUC7L3	17	LUC7-like 3 (S. cerevisiae)	605.086	1150.57	-0.900678	6.08672e-07
C1orf85	1	chromosome 1 open reading frame 85	244.545	121.044	1.01408	6.11611e-07
2008-03-01	10	membrane-associated ring finger (C3HC4) 8, E3 ubiquitin protein ligase	58.6669	6.56538	2.52629	6.14018e-07
RP11-727F15.9	11	No description	18.3084	2.35326	2.46737	6.19509e-07
HIST1H3I	6	histone cluster 1, H3i	58.7662	14.0554	1.78554	6.22832e-07
PTAFR	1	platelet-activating factor receptor	2396.91	1201.49	0.988122	6.25019e-07
ERI2	16	ERI1 exoribonuclease family member 2	236.555	75.6973	1.64568	6.35382e-07
RP11-193H5.1	1	No description	8.22968	0	3.30206	6.37981e-07
OCEL1	19	occludin/ELL domain containing 1	30.138	7.127	1.93859	6.41244e-07
EIF5B	2	eukaryotic translation initiation factor 5B	446.961	1039.38	-1.16661	6.41616e-07
RPL36AL	14	ribosomal protein L36a-like	391.394	790.476	-0.957325	6.41616e-07
SEC16A	9	SEC16 homolog A (S. cerevisiae)	1469.14	679.229	1.09267	6.41616e-07
ENDOV	17	endonuclease V	69.0895	11.2732	2.40742	6.43976e-07
PARD6A	16	par-6 family cell polarity regulator alpha	10.3713	0.210161	3.16113	6.5078e-07
SH3RF1	4	SH3 domain containing ring finger 1	134.292	30.1042	1.90759	6.53933e-07
MAFG	17	v-maf avian musculoaponeurotic fibrosarcoma oncogene homolog G	811.865	263.753	1.55572	6.59019e-07
ARMC10	7	armadillo repeat containing 10	9.99903	4.29412	2.96222	6.66446e-07
GSE1	16	Gse1 coiled-coil protein	647.794	246.238	1.33224	6.66446e-07
IER5L	9	immediate early response 5-like	122.068	17.6504	2.31597	6.66446e-07
MSR1	8	macrophage scavenger receptor 1	913.211	3690.29	-1.86553	6.66697e-07
PDCL	9	phosducin-like	68.6965	195.972	-1.37519	6.67123e-07
ZNF341	20	zinc finger protein 341	57.9664	10.9143	2.00477	6.69493e-07
RCAN2	6	regulator of calcineurin 2	20.8222	2.36033	2.6902	6.72554e-07
TRIM62	1	tripartite motif containing 62	68.1896	15.9651	1.82064	6.77023e-07
C19orf12	19	chromosome 19 open reading frame 12	98.3916	28.0659	1.6977	6.88674e-07
NCDN	1	neurochondrin	109.694	22.1738	2.17171	6.92531e-07
SAMD4B	19	sterile alpha motif domain containing 4B	1120.53	484.988	1.16448	6.95532e-07
POLE3	9	polymerase (DNA directed), epsilon 3, accessory subunit	104.677	250.82	-1.20873	6.9704e-07
MSRB1	16	methionine sulfoxide reductase B1	851.089	287.458	1.49395	7.10254e-07
MTF1	1	metal-regulatory transcription factor 1	2021.07	775.834	1.33777	7.10254e-07
HDHD2	18	haloacid dehalogenase-like hydrolase domain containing 2	96.5523	187.528	-0.945341	7.17296e-07
RP3-461F17.3	12	cDNA FLJ60792, highly similar to Probable ribosome biogenesis protein NEP1	27.8738	59.5326	-1.03145	7.22368e-07
MED4	13	mediator complex subunit 4	155.076	244.775	-0.596591	7.25124e-07
RTN4RL2	11	reticulon 4 receptor-like 2	11.3314	0.210161	3.1743	7.26053e-07
PRPF18	10	pre-mRNA processing factor 18	105.02	178.327	-0.716964	7.26133e-07
TNFRSF12A	16	tumor necrosis factor receptor superfamily, member 12A	56.0309	8.23788	2.28362	7.28318e-07
LINC00528	22	long intergenic non-protein coding RNA 528	415.932	111.357	1.85715	7.29647e-07
CTC-251D13.1	5	No description	5.84514	31.3459	-2.17352	7.31136e-07
RARA	17	retinoic acid receptor, alpha	1591.8	537.773	1.49699	7.42953e-07
ASPRV1	2	aspartic peptidase, retroviral-like 1	126.074	25.5273	2.06853	7.44152e-07
DRG1	22	developmentally regulated GTP binding protein 1	82.4104	153.376	-0.809695	7.4417e-07
B3GNT8	19	UDP-GlcNAc:betaGal beta-1,3-N- acetylglucosaminyltransferase 8	207.884	34.4047	2.34114	7.56809e-07
ANAPC7	12	anaphase promoting complex subunit 7	70.7244	145.632	-1.01821	7.5966e-07
RP11-384K6.6	4	No description	197.855	36.6123	2.09292	7.63634e-07
CHERP	19	calcium homeostasis endoplasmic reticulum protein	518.21	134.219	1.80793	7.75041e-07
RP11-61L14.6	1	No description	34.1339	6.1395	2.09717	7.75041e-07
TMUB2	17	transmembrane and ubiquitin-like domain containing 2	365.309	167.1	1.09821	7.82993e-07
RP11-356I2.4	6	No description	98.298	32.7072	1.38575	7.91502e-07
RP11-327F22.6	16	No description	89.0121	25.2938	1.81369	7.98956e-07
SHC1	1	SHC (Src homology 2 domain containing) transforming protein 1	345.377	207.475	0.74856	8.01763e-07
LBX2-AS1	2	LBX2 antisense RNA 1	62.1183	23.1341	1.17402	8.04268e-07
DRAM2	1	DNA-damage regulated autophagy modulator 2	154.112	296.512	-0.91428	8.04317e-07
ANXA1	9	annexin A1	1105.02	2606.66	-1.20351	8.18368e-07
TTF1	9	transcription termination factor, RNA polymerase I	91.9572	183.737	-1.02422	8.18368e-07
RP11-446E9.2	8	No description	144.83	41.783	1.56859	8.21745e-07
FOXM1	12	forkhead box M1	23.4346	4.06484	1.91529	8.51904e-07
SBDS	7	Shwachman-Bodian-Diamond syndrome	138.846	250.705	-0.835358	8.51932e-07
HSBP1	16	heat shock factor binding protein 1	207.119	344.622	-0.705665	8.60487e-07
CLINT1	5	clathrin interactor 1	504.881	722.029	-0.522865	8.68803e-07
RP3-393E18.2	6	No description	465.863	94.4605	2.03323	8.68803e-07
TSC22D2	3	TSC22 domain family, member 2	1260.17	714.862	0.790819	8.68803e-07
IRAK2	3	interleukin-1 receptor-associated kinase 2	2732.58	953.797	1.45652	8.78098e-07
BCCIP	10	BRCA2 and CDKN1A interacting protein	73.027	173.465	-1.05364	8.9104e-07
PWP1	12	PWP1 homolog (S. cerevisiae)	61.6752	129.869	-0.999605	8.93851e-07
AASS	7	aminoadipate-semialdehyde synthase	16.0229	0.950145	2.76064	9.03855e-07
SREBF2	22	sterol regulatory element binding transcription factor 2	635.159	237.222	1.32488	9.07464e-07
RP11-493E12.3	2	No description	25.8135	97.9081	-1.67435	9.08058e-07
RP3-508I15.18	22	No description	155.201	44.9087	1.66068	9.15889e-07
RP11-340F14.6	12	No description	24.0894	1.60008	2.87235	9.19437e-07
ATG4D	19	autophagy related 4D, cysteine peptidase	34.1931	10.3899	1.88397	9.23098e-07
RP11-476D10.1	12	No description	177.132	29.2482	2.23473	9.25473e-07
AC017002.1	2	No description	8.6999	0	3.27339	9.38017e-07
ODF3B	22	outer dense fiber of sperm tails 3B	671.147	218.764	1.55847	9.68912e-07
SLC9A8	20	solute carrier family 9, subfamily A (NHE8, cation proton antiporter 8), member 8	1309.07	581.811	1.14243	9.69282e-07
ANP32B	9	acidic (leucine-rich) nuclear phosphoprotein 32 family, member B	257.772	613.189	-1.15755	1.00022e-06
MPV17L2	19	MPV17 mitochondrial membrane protein-like 2	57.989	8.23325	2.26935	1.00022e-06
NFIC	19	nuclear factor I/C (CCAAT-binding transcription factor)	600.57	243.617	1.26378	1.02999e-06
GPR84	12	G protein-coupled receptor 84	716.292	239.375	1.50666	1.03394e-06
ACTN1-AS1	14	ACTN1 antisense RNA 1	15.3527	2.44186	2.60508	1.03844e-06
RPL23A	17	ribosomal protein L23a	45.9947	91.9506	-0.852825	1.06676e-06
MYL6B	12	myosin, light chain 6B, alkali, smooth muscle and non-muscle	58.7734	185.036	-1.46381	1.07481e-06
NDUFB1	14	NADH dehydrogenase (ubiquinone) 1 beta subcomplex, 1, 7kDa	59.0247	151.474	-1.19536	1.07533e-06
TBC1D30	12	TBC1 domain family, member 30	350.392	115.689	1.51862	1.07533e-06
USO1	4	USO1 vesicle transport factor	483.292	717.564	-0.578746	1.09186e-06
CNOT3	19	CCR4-NOT transcription complex, subunit 3	34.581	4.47597	2.33391	1.09349e-06
MED8	1	mediator complex subunit 8	100.321	153.263	-0.648542	1.09707e-06
ATP6AP2	X	ATPase, H+ transporting, lysosomal accessory protein 2	571.037	946.965	-0.710348	1.10454e-06
PLA2G2D	1	phospholipase A2, group IID	16.6438	0.230611	3.21269	1.11151e-06
RP11-514P8.7	7	Uncharacterized protein	8.54641	0.132456	3.09084	1.1128e-06
GYPC	2	glycophorin C (Gerbich blood group)	645.374	344.733	0.928606	1.11614e-06
FAM117A	17	family with sequence similarity 117, member A	164.693	32.2078	2.05929	1.12567e-06
RP11-45M22.5	17	No description	25.4537	5.9931	2.03188	1.13811e-06
LARS	5	leucyl-tRNA synthetase	168.158	402.725	-1.18191	1.14466e-06
NAP1L1	12	nucleosome assembly protein 1-like 1	600.121	1142.33	-0.898205	1.14466e-06
RP11-514P8.6	7	Uncharacterized protein	11.8831	0.397367	2.92611	1.1533e-06
MAPRE2	18	microtubule-associated protein, RP/EB family, member 2	403.795	564.301	-0.45783	1.16081e-06
EIF4G3	1	eukaryotic translation initiation factor 4 gamma, 3	2184.08	1039.94	1.03753	1.16408e-06
SEC62	3	SEC62 homolog (S. cerevisiae)	585.87	1243.66	-1.04694	1.16408e-06
PCIF1	20	PDX1 C-terminal inhibiting factor 1	251.636	110.376	1.11125	1.1713e-06
ATN1	12	atrophin 1	423.553	119.408	1.67074	1.1792e-06
ADAM10	15	ADAM metallopeptidase domain 10	1187.8	1834.48	-0.609738	1.18644e-06
PIAS4	19	protein inhibitor of activated STAT, 4	167.079	52.1878	1.51621	1.20507e-06
MARK4	19	MAP/microtubule affinity-regulating kinase 4	186.349	63.9956	1.43452	1.20637e-06
RP1-102K2.9	22	No description	25.2157	2.31861	2.70583	1.20637e-06
PARK7	1	parkinson protein 7	151.879	290.294	-0.829597	1.20669e-06
CSRNP1	3	cysteine-serine-rich nuclear protein 1	2561.89	942.963	1.39043	1.21484e-06
RP11-706O15.1	X	No description	11.5215	0	3.27236	1.21484e-06
AKAP13	15	A kinase (PRKA) anchor protein 13	7107.58	4765.41	0.571959	1.2486e-06
RP11-16E23.5	15	No description	75.4948	13.6765	2.07884	1.2486e-06
ZNF83	19	zinc finger protein 83	62.3172	183.656	-1.50521	1.2486e-06
CTB-41I6.1	17	No description	125.569	41.7606	1.52199	1.28938e-06
ZNF337	20	zinc finger protein 337	22.9431	71.9817	-1.55033	1.29068e-06
CREBBP	16	CREB binding protein	3774.95	1953.68	0.929353	1.3071e-06
FKBP8	19	FK506 binding protein 8, 38kDa	719.347	225.139	1.60185	1.31671e-06
CASZ1	1	castor zinc finger 1	281.663	44.1576	2.28472	1.31777e-06
IPPK	9	inositol 1,3,4,5,6-pentakisphosphate 2- kinase	90.229	30.6912	1.46102	1.34511e-06
ITPRIP	10	inositol 1,4,5-trisphosphate receptor interacting protein	1640.69	644.092	1.30393	1.34665e-06
KPTN	19	kaptin (actin binding protein)	78.6748	17.1283	2.00084	1.34709e-06
CTA-212A2.1	22	No description	10.6715	0.210161	3.12151	1.35224e-06
RBM25	14	RNA binding motif protein 25	1444.01	2862.74	-0.955623	1.35243e-06
BNIP3	10	BCL2/adenovirus E1B 19kDa interacting protein 3	55.561	10.3487	2.21415	1.37129e-06
MTG1	10	mitochondrial ribosome-associated GTPase 1	54.7436	14.6755	1.75641	1.38428e-06
ACVR1B	12	activin A receptor, type IB	467.026	213.21	1.0909	1.39091e-06
C5orf47	5	chromosome 5 open reading frame 47	15.0283	0.420322	3.07403	1.40482e-06
MTR	1	5-methyltetrahydrofolate-homocysteine methyltransferase	201.141	470.92	-1.17152	1.405e-06
CLIP4	2	CAP-GLY domain containing linker protein family, member 4	242.482	586.505	-1.23172	1.4209e-06
PRPF4	9	pre-mRNA processing factor 4	109.29	173.015	-0.689548	1.42157e-06
RNF20	9	ring finger protein 20, E3 ubiquitin protein ligase	348.497	620.3	-0.754151	1.42253e-06
CD22	19	CD22 molecule	1012.26	295.06	1.68962	1.42803e-06
OIP5-AS1	15	OIP5 antisense RNA 1	384.895	638.585	-0.734769	1.43599e-06
SCYL3	1	SCY1-like 3 (S. cerevisiae)	382.259	150.097	1.26168	1.4437e-06
UHRF1BP1	6	UHRF1 binding protein 1	245.765	469.593	-0.918942	1.44798e-06
MYL6	12	myosin, light chain 6, alkali, smooth muscle and non-muscle	600.952	1429.85	-1.19671	1.45548e-06
TMEM64	8	transmembrane protein 64	29.8829	4.06698	2.18841	1.4734e-06
C9orf89	9	chromosome 9 open reading frame 89	311.027	120.306	1.28293	1.477e-06
HMGB1	13	high mobility group box 1	225.945	365.069	-0.684387	1.49122e-06
NKIRAS1	3	NFKB inhibitor interacting Ras-like 1	160.105	36.2288	1.97529	1.49324e-06
ZNF563	19	zinc finger protein 563	2.56055	27.7353	-2.75887	1.49989e-06
NBPF1	1	neuroblastoma breakpoint family, member 1	103.707	458.414	-1.9554	1.50473e-06
ALAD	9	aminolevulinate dehydratase	58.5663	126.7	-1.05167	1.51879e-06
NCK2	2	NCK adaptor protein 2	304.854	122.43	1.23863	1.51899e-06
ATP2C1	3	ATPase, Ca++ transporting, type 2C, member 1	408.855	807.547	-0.943549	1.5386e-06
LRRFIP1	2	leucine rich repeat (in FLII) interacting protein 1	2283.23	3657.42	-0.668655	1.59821e-06
RP3-508I15.22	22	No description	59.6417	18.0789	1.50152	1.60065e-06
BID	22	BH3 interacting domain death agonist	1304.27	639.032	1.01588	1.61312e-06
GGT1	22	gamma-glutamyltransferase 1	96.5946	19.2528	2.23933	1.61312e-06
NDUFA4	7	NDUFA4, mitochondrial complex associated	124.11	246.315	-0.98442	1.61312e-06
MIR194-2	11	microRNA 194-2	53.4159	7.25053	2.50278	1.62167e-06
CTNS	17	cystinosin, lysosomal cystine transporter	297.798	117.447	1.21545	1.62212e-06
ATG4A	X	autophagy related 4A, cysteine peptidase	37.0754	92.5804	-1.29838	1.66458e-06
CD9	12	CD9 molecule	320.916	788.073	-1.26016	1.66458e-06
KB-1732A1.1	8	No description	38.676	3.64701	2.58995	1.66985e-06
HIST1H3H	6	histone cluster 1, H3h	81.808	28.4662	1.40799	1.68265e-06
GGA2	16	golgi-associated, gamma adaptin ear containing, ARF binding protein 2	254.328	622.887	-1.24041	1.70679e-06
THUMPD1	16	THUMP domain containing 1	187.501	332.254	-0.82261	1.71272e-06
FBXW8	12	F-box and WD repeat domain containing 8	24.6842	59.2229	-1.19495	1.72147e-06
DTNBP1	6	dystrobrevin binding protein 1	512.702	253.863	1.06576	1.722e-06
ETS2	21	v-ets avian erythroblastosis virus E26 oncogene homolog 2	3493.74	1842.44	0.907183	1.7396e-06
RP11-393I2.4	6	No description	66.1354	13.6644	2.19358	1.7396e-06
SLC16A13	17	solute carrier family 16, member 13	11.025	1.04087	2.65052	1.74365e-06
SSSCA1-AS1	11	SSSCA1 antisense RNA 1 (head to head)	66.7961	14.5203	2.01654	1.7546e-06
CHD6	20	chromodomain helicase DNA binding protein 6	178.399	384.401	-1.05541	1.75697e-06
ME1	6	malic enzyme 1, NADP(+)-dependent, cytosolic	26.2844	141.051	-2.16368	1.75725e-06
NR1D1	17	nuclear receptor subfamily 1, group D, member 1	365.332	64.0157	2.17996	1.76463e-06
RP3-426I6.5	1	No description	21.2148	2.0245	2.46438	1.80997e-06
BAZ1B	7	bromodomain adjacent to zinc finger domain, 1B	463.938	782.849	-0.742239	1.82478e-06
NOS1AP	1	nitric oxide synthase 1 (neuronal) adaptor protein	10.3327	0.132456	3.09987	1.82478e-06
RP11-96O20.4	15	Uncharacterized protein	584.888	281.62	0.999904	1.83968e-06
RP11-93B14.6	20	No description	29.6297	5.15868	2.41897	1.84026e-06
RP11-439L18.1	6	No description	60.595	12.7817	1.90848	1.84624e-06
PSMC2	7	proteasome (prosome, macropain) 26S subunit, ATPase, 2	215.37	373.952	-0.750507	1.84701e-06
RP11-61J19.5	1	No description	46.1199	9.4782	1.87602	1.85288e-06
RP11-370F5.4	9	No description	30.2511	4.75994	2.26444	1.86778e-06
LIMK2	22	LIM domain kinase 2	5416.85	2392.79	1.14689	1.87169e-06
ZMAT2	5	zinc finger, matrin-type 2	208.039	416.584	-0.908139	1.8861e-06
RP11-4O1.2	9	No description	47.4833	172.971	-1.71172	1.89e-06
PPT1	1	palmitoyl-protein thioesterase 1	679.007	1266.64	-0.875503	1.89138e-06
RP11-1017G21.4	14	No description	24.0715	1.36321	2.85758	1.89311e-06
RPL27A	11	ribosomal protein L27a	197.476	402.397	-0.932416	1.9133e-06
MYH3	17	myosin, heavy chain 3, skeletal muscle, embryonic	14.2794	66.1828	-2.00342	1.95496e-06
BAI1	8	brain-specific angiogenesis inhibitor 1	176.515	23.3468	2.54665	1.95909e-06
RP11-665C16.6	14	No description	25.4613	2.61102	2.66724	1.96655e-06
C10orf55	10	chromosome 10 open reading frame 55	108.091	21.05	2.18319	1.992e-06
APLP2	11	amyloid beta (A4) precursor-like protein 2	1828.29	3506.36	-0.915295	1.99417e-06
MAT2A	2	methionine adenosyltransferase II, alpha	564.58	932.874	-0.719725	2.00964e-06
RASA1	5	RAS p21 protein activator (GTPase activating protein) 1	205.353	397.263	-0.929823	2.00964e-06
DNM2	19	dynamin 2	1589.79	694.742	1.15786	2.02504e-06
CTC-490E21.12	19	No description	24.4882	7.2135	1.73291	2.03331e-06
RRAS	19	related RAS viral (r-ras) oncogene homolog	75.3704	19.5993	1.64302	2.04419e-06
ZNF549	19	zinc finger protein 549	18.008	64.5111	-1.62075	2.04849e-06
DTX3L	3	deltex 3 like, E3 ubiquitin ligase	2792.79	1663.03	0.736619	2.05155e-06
NFIX	19	nuclear factor I/X (CCAAT-binding transcription factor)	103.474	21.7251	1.99871	2.05155e-06
RPL37	5	ribosomal protein L37	367.999	649.189	-0.753131	2.0542e-06
HS1BP3	2	HCLS1 binding protein 3	304.482	79.7367	1.81884	2.06492e-06
KIAA0391	14	KIAA0391	286.138	455.242	-0.64434	2.07793e-06
NXT1	20	nuclear transport factor 2-like export factor 1	137.422	51.2286	1.38574	2.07922e-06
RP11-159D12.5	17	Uncharacterized protein	74.2323	124.958	-0.79447	2.08228e-06
BST2	19	bone marrow stromal cell antigen 2	377.138	192.325	1.01566	2.09802e-06
CCL19	9	chemokine (C-C motif) ligand 19	14.9695	1.03445	2.71927	2.10074e-06
LPCAT2	16	lysophosphatidylcholine acyltransferase 2	1601.48	789.075	0.982572	2.1256e-06
HIST1H2AH	6	histone cluster 1, H2ah	31.6123	7.04055	1.80442	2.13313e-06
RBM47	4	RNA binding motif protein 47	5161.91	2917.94	0.809509	2.13846e-06
LAMP3	3	lysosomal-associated membrane protein 3	1745.91	542.783	1.57949	2.14308e-06
IK	5	IK cytokine, down-regulator of HLA II	327.179	591.262	-0.762062	2.19573e-06
SCARB2	4	scavenger receptor class B, member 2	607.882	1232.09	-0.995342	2.20931e-06
RP11-762I7.5	12	Uncharacterized protein	112.521	218.769	-0.830834	2.26441e-06
APOL6	22	apolipoprotein L, 6	6295.5	3254.4	0.92956	2.27256e-06
TCEAL5	X	transcription elongation factor A (SII)-like 5	1.47413	20.8338	-2.95396	2.27256e-06
FLCN	17	folliculin	1131.37	439.13	1.33214	2.28238e-06
LCP2	5	lymphocyte cytosolic protein 2 (SH2 domain containing leukocyte protein of 76kDa)	10384.1	5330.09	0.945556	2.30582e-06
RPL32	3	ribosomal protein L32	339.949	670.726	-0.939312	2.33198e-06
AC002511.3	19	No description	83.2921	14.986	2.158	2.35481e-06
RBM38	20	RNA binding motif protein 38	122.94	23.6671	2.10009	2.35481e-06
TSR1	17	TSR1, 20S rRNA accumulation, homolog (S. cerevisiae)	99.78	195.092	-0.921144	2.35481e-06
HIST1H3G	6	histone cluster 1, H3g	24.3983	2.95401	2.38057	2.42032e-06
RPL10A	6	ribosomal protein L10a	158.797	321.786	-0.944232	2.48561e-06
SCAND1	20	SCAN domain containing 1	107.339	29.1942	1.72866	2.48794e-06
CLPX	15	caseinolytic mitochondrial matrix peptidase chaperone subunit	88.5607	155.445	-0.766638	2.49319e-06
VTI1B	14	vesicle transport through interaction with t- SNAREs 1B	255.126	456.685	-0.847809	2.52455e-06
MRPL51	12	mitochondrial ribosomal protein L51	63.7611	139.375	-1.07916	2.5376e-06
NACC1	19	nucleus accumbens associated 1, BEN and BTB (POZ) domain containing	308.49	78.8525	1.81364	2.57354e-06
POMP	13	proteasome maturation protein	261.638	497.909	-0.846557	2.61506e-06
CCRL2	3	chemokine (C-C motif) receptor-like 2	3483.18	1484.6	1.19559	2.6336e-06
CD37	19	CD37 molecule	1309.98	570.435	1.16399	2.6336e-06
TBC1D2	9	TBC1 domain family, member 2	1507.83	611.076	1.26839	2.63752e-06
E2F4	16	E2F transcription factor 4, p107/p130- binding	249.854	138.551	0.875436	2.64421e-06
FFAR4	10	free fatty acid receptor 4	7.37013	82.8362	-2.75751	2.64421e-06
C2orf74	2	chromosome 2 open reading frame 74	17.4873	79.781	-1.87035	2.65386e-06
KIAA0020	9	KIAA0020	87.5953	176.988	-0.982947	2.65897e-06
RAC1	7	ras-related C3 botulinum toxin substrate 1 (rho family, small GTP binding protein Rac1)	615.413	1021.36	-0.690826	2.68521e-06
FHDC1	4	FH2 domain containing 1	154.888	24.9337	2.20193	2.7104e-06
RRAD	16	Ras-related associated with diabetes	69.2966	11.2119	2.29021	2.76137e-06
EOGT	3	EGF domain-specific O-linked N- acetylglucosamine (GlcNAc) transferase	130.899	242.464	-0.856385	2.76537e-06
BRI3	7	brain protein I3	1267.94	665.248	0.925566	2.76923e-06
AC004019.13	22	No description	24.4116	3.31903	2.442	2.81232e-06
VPRBP	3	Vpr (HIV-1) binding protein	208.782	359.19	-0.753714	2.81232e-06
GLG1	16	golgi glycoprotein 1	534.179	690.588	-0.355628	2.81944e-06
HINT1	5	histidine triad nucleotide binding protein 1	217.236	360.107	-0.718771	2.82299e-06
SPIDR	8	scaffolding protein involved in DNA repair	194.543	411.016	-1.04293	2.85142e-06
SCARNA2	1	Small Cajal body-specific RNA 2	168.74	52.4756	1.56686	2.89465e-06
CHAF1B	21	chromatin assembly factor 1, subunit B (p60)	62.4831	13.3168	1.99653	2.90666e-06
DLGAP4	20	discs, large (Drosophila) homolog-associated protein 4	599.097	274.017	1.07708	2.90875e-06
DSTN	20	destrin (actin depolymerizing factor)	99.6443	215.185	-1.09967	2.96436e-06
AC005355.1	5	No description	8.76466	0.210161	3.01008	3.00143e-06
TRAK2	2	trafficking protein, kinesin binding 2	307.325	489.199	-0.644356	3.00143e-06
EZH2	7	enhancer of zeste 2 polycomb repressive complex 2 subunit	437.858	154.03	1.39161	3.00198e-06
ARF3	12	ADP-ribosylation factor 3	1293.81	767.393	0.735116	3.00659e-06
ZNF358	19	zinc finger protein 358	42.6682	6.61423	2.15896	3.03657e-06
ABHD17C	15	abhydrolase domain containing 17C	85.9174	28.8111	1.58929	3.04304e-06
ACAA2	18	acetyl-CoA acyltransferase 2	64.0779	151.997	-1.19033	3.04304e-06
CACUL1	10	CDK2-associated, cullin domain 1	680.88	952.019	-0.495648	3.04304e-06
FOSB	19	FBJ murine osteosarcoma viral oncogene homolog B	4059.61	1755.47	1.16845	3.04304e-06
SSTR3	22	somatostatin receptor 3	147.679	22.0141	2.38075	3.04585e-06
LIPA	10	lipase A, lysosomal acid, cholesterol esterase	827.077	2166.79	-1.32723	3.07311e-06
PTGES	9	prostaglandin E synthase	41.3836	5.80721	2.50529	3.0783e-06
POLR2B	4	polymerase (RNA) II (DNA directed) polypeptide B, 140kDa	358.085	563.936	-0.644693	3.07852e-06
PPIA	7	peptidylprolyl isomerase A (cyclophilin A)	174.16	302.804	-0.760779	3.08656e-06
RP11-514P8.8	7	No description	9.89008	0.475073	2.76449	3.09053e-06
XKR8	1	XK, Kell blood group complex subunit-related family, member 8	236.079	67.7139	1.6709	3.1132e-06
UQCRH	1	ubiquinol-cytochrome c reductase hinge protein	142.747	282.208	-0.902175	3.11961e-06
GYS1	19	glycogen synthase 1 (muscle)	152.531	36.9752	1.88115	3.14564e-06
ZNF22	10	zinc finger protein 22	32.6836	65.1778	-0.995292	3.15751e-06
ZBTB7A	19	zinc finger and BTB domain containing 7A	1238.44	586.275	1.0655	3.1681e-06
DDX60L	4	DEAD (Asp-Glu-Ala-Asp) box polypeptide 60- like	9205.49	4333.21	1.05791	3.22242e-06
NME1-NME2	17	NME1-NME2 readthrough	180.597	371.194	-0.999374	3.23527e-06
UBE2G2	21	ubiquitin-conjugating enzyme E2G 2	199.777	447.401	-1.11105	3.23527e-06
C1orf106	1	chromosome 1 open reading frame 106	32.1442	2.96839	2.54398	3.25855e-06
CLEC6A	12	C-type lectin domain family 6, member A	99.3392	16.799	2.0804	3.26693e-06
RRM2B	8	ribonucleotide reductase M2 B (TP53 inducible)	217.408	391.423	-0.837499	3.26776e-06
BACE1	11	beta-site APP-cleaving enzyme 1	36.0277	193.962	-2.14771	3.27108e-06
ARMC1	8	armadillo repeat containing 1	49.0056	108.12	-1.0555	3.28829e-06
WFDC2	20	WAP four-disulfide core domain 2	271.357	82.6195	1.58062	3.311e-06
GPRIN3	4	GPRIN family member 3	747.332	1748.31	-1.1847	3.32044e-06
RP11-242C19.2	X	No description	374.092	164.271	1.11871	3.32305e-06
APEX1	14	APEX nuclease (multifunctional DNA repair enzyme) 1	163.971	281.784	-0.752981	3.34768e-06
MVB12B	9	multivesicular body subunit 12B	70.3738	13.924	2.06701	3.3478e-06
UTP14C	13	UTP14, U3 small nucleolar ribonucleoprotein, homolog C (yeast)	118.835	255.076	-0.971083	3.3553e-06
EIF2B3	1	eukaryotic translation initiation factor 2B, subunit 3 gamma, 58kDa	22.2342	58.3358	-1.38042	3.35969e-06
RP11-217B7.3	9	No description	16.4513	1.8	2.4499	3.36062e-06
IBTK	6	inhibitor of Bruton agammaglobulinemia tyrosine kinase	307.54	582.703	-0.914631	3.37099e-06
IARS	9	isoleucyl-tRNA synthetase	184.275	366.373	-0.942321	3.43796e-06
PNPLA1	6	patatin-like phospholipase domain containing 1	201.541	51.6253	1.77648	3.45145e-06
XPOT	12	exportin, tRNA	147.041	250.882	-0.812651	3.46794e-06
SGSH	17	N-sulfoglucosamine sulfohydrolase	648.496	167.571	1.81829	3.50787e-06
RP11-434D11.4	5	No description	12.4878	0.51411	2.8591	3.51411e-06
AC068580.5	11	No description	44.3913	8.47264	2.3703	3.52009e-06
CTB-139P11.2	7	No description	109.134	32.6783	1.64769	3.52009e-06
RP11-399C16.3	10	No description	8.30729	0	3.13639	3.59295e-06
TRGC2	7	T cell receptor gamma constant 2	156.397	51.1632	1.44678	3.59683e-06
FBN2	5	fibrillin 2	32.5354	2.15636	2.73651	3.60684e-06
AMIGO3	3	adhesion molecule with Ig-like domain 3	22.1743	2.53672	2.4079	3.62002e-06
KPNA1	3	karyopherin alpha 1 (importin alpha 5)	487.952	686.129	-0.475986	3.6952e-06
CD33	19	CD33 molecule	81.3029	187.231	-1.17232	3.74983e-06
TTC32	2	tetratricopeptide repeat domain 32	70.2045	25.4699	1.34459	3.75203e-06
METAP1	4	methionyl aminopeptidase 1	63.8973	117.614	-0.948962	3.75732e-06
GTF2H5	6	general transcription factor IIH, polypeptide 5	22.683	81.0701	-1.71018	3.75826e-06
S1PR2	19	sphingosine-1-phosphate receptor 2	39.8987	4.04624	2.49661	3.77547e-06
UBL5	19	ubiquitin-like 5	86.8708	186.155	-0.993238	3.83803e-06
PCM1	8	pericentriolar material 1	659.862	1255.57	-0.904932	3.85438e-06
IL12RB2	1	interleukin 12 receptor, beta 2	153.796	23.8846	2.21023	3.88135e-06
SREBF1	17	sterol regulatory element binding transcription factor 1	701.332	162.578	1.91401	3.88135e-06
SUCLG2	3	succinate-CoA ligase, GDP-forming, beta subunit	60.9393	159.194	-1.28158	3.92966e-06
NUB1	7	negative regulator of ubiquitin-like proteins 1	1355.58	795.864	0.75943	3.95053e-06
RP4-684O24.5	20	No description	40.1735	4.00249	2.64521	3.95053e-06
CTC-459F4.1	19	No description	7.07629	34.9113	-2.0094	3.9517e-06
MRPS14	1	mitochondrial ribosomal protein S14	34.2761	85.0218	-1.18847	3.9517e-06
DTX2P1-UPK3BP1-PMS2P11	7	DTX2P1-UPK3BP1-PMS2P11 readthrough transcribed pseudogene	52.8232	22.2015	1.33832	3.95465e-06
PSMD3	17	proteasome (prosome, macropain) 26S subunit, non-ATPase, 3	344.859	178.84	0.932414	3.95465e-06
SPATA5L1	15	spermatogenesis associated 5-like 1	56.3003	19.1369	1.30906	4.0247e-06
YRDC	1	yrdC N(6)-threonylcarbamoyltransferase domain containing	31.5438	7.40028	1.63117	4.03345e-06
RPAIN	17	RPA interacting protein	45.3292	98.2708	-1.10481	4.04133e-06
TRIM25	17	tripartite motif containing 25	6084.21	3125.16	0.939378	4.0931e-06
RP11-153M7.5	4	No description	112.917	28.6948	1.67515	4.14937e-06
TMEM14C	6	transmembrane protein 14C	48.4941	127.495	-1.33641	4.19985e-06
CCND1	11	cyclin D1	127.008	26.2908	1.96637	4.23938e-06
SMARCD3	7	SWI/SNF related, matrix associated, actin dependent regulator of chromatin, subfamily d, member 3	272.667	47.9238	2.14679	4.2561e-06
KCNMB3	3	potassium large conductance calcium- activated channel, subfamily M beta member 3	8.14059	34.5443	-1.91335	4.26874e-06
PDGFA	7	platelet-derived growth factor alpha polypeptide	43.7843	4.38727	2.50704	4.27689e-06
ZNF266	19	zinc finger protein 266	70.4116	151.407	-1.05057	4.2863e-06
GRAMD1B	11	GRAM domain containing 1B	375.056	111.825	1.65124	4.29095e-06
RP11-282O18.3	12	No description	36.9175	77.9338	-1.09295	4.29095e-06
TFRC	3	transferrin receptor	2293.41	5537.3	-1.22584	4.29095e-06
ZNF628	19	zinc finger protein 628	68.0672	11.7313	2.09794	4.29095e-06
TRGJP1	7	T cell receptor gamma joining P1	32.2564	7.14002	1.78973	4.29957e-06
SERTAD1	19	SERTA domain containing 1	159.543	70.5179	1.10629	4.32073e-06
HADHA	2	hydroxyacyl-CoA dehydrogenase/3-ketoacyl-CoA thiolase/enoyl-CoA hydratase (trifunctional protein), alpha subunit	485.338	840.729	-0.756978	4.34322e-06
TNFAIP3	6	tumor necrosis factor, alpha-induced protein 3	9069.17	4483.65	0.997811	4.39354e-06
AGO4	1	argonaute RISC catalytic component 4	468.657	854.367	-0.85215	4.46144e-06
DEDD2	19	death effector domain containing 2	648.266	306.608	1.05281	4.46991e-06
GTF2B	1	general transcription factor IIB	722.985	386.932	0.871849	4.47705e-06
ZNF260	19	zinc finger protein 260	43.7897	123.123	-1.40658	4.49001e-06
FOXRED2	22	FAD-dependent oxidoreductase domain containing 2	14.3901	1.78746	2.32701	4.49873e-06
H1FX	3	H1 histone family, member X	120.396	27.6191	1.98865	4.53579e-06
ACOT13	6	acyl-CoA thioesterase 13	80.8889	183.345	-1.1754	4.53668e-06
XPO7	8	exportin 7	199.724	322.584	-0.684524	4.54865e-06
CLDN11	3	claudin 11	17.5747	1.30187	2.66453	4.55638e-06
GLOD4	17	glyoxalase domain containing 4	73.6611	158.545	-1.04848	4.55638e-06
KIAA1161	9	KIAA1161	16.6728	0.607528	2.86363	4.55638e-06
ABCE1	4	ATP-binding cassette, sub-family E (OABP), member 1	178.351	336.165	-0.89367	4.57028e-06
RFX1	19	regulatory factor X, 1 (influences HLA class II expression)	395.539	76.6013	2.09566	4.59436e-06
ASNSD1	2	asparagine synthetase domain containing 1	73.2688	160.553	-1.06481	4.64837e-06
DNAJB12	10	DnaJ (Hsp40) homolog, subfamily B, member 12	506.414	283.705	0.806101	4.64837e-06
RP11-135N5.3	17	No description	324.203	136.203	1.18342	4.64837e-06
TMEM63B	6	transmembrane protein 63B	225.853	89.256	1.28307	4.64837e-06
API5	11	apoptosis inhibitor 5	200.612	306.386	-0.640177	4.68551e-06
COPA	1	coatomer protein complex, subunit alpha	1260.28	1724.25	-0.436524	4.68908e-06
RP11-214N9.1	2	No description	21.5255	2.27655	2.40505	4.73156e-06
STK35	20	serine/threonine kinase 35	377.198	178.774	1.02698	4.73156e-06
NCKAP1	2	NCK-associated protein 1	32.1416	4.18309	2.26289	4.73865e-06
IL2RB	22	interleukin 2 receptor, beta	256.832	32.4568	2.40764	4.78697e-06
PRDX6	1	peroxiredoxin 6	223.7	318.055	-0.521278	4.78697e-06
PRR14	16	proline rich 14	359.373	127.694	1.44652	4.82014e-06
BCL10	1	B-cell CLL/lymphoma 10	320.419	186.156	0.752107	4.85539e-06
C11orf63	11	chromosome 11 open reading frame 63	21.795	69.3307	-1.57144	4.97368e-06
PPARD	6	peroxisome proliferator-activated receptor delta	729.193	284.933	1.29305	4.977e-06
PRR5	22	proline rich 5 (renal)	48.1143	6.70751	2.45177	4.98468e-06
KIAA0232	4	KIAA0232	596.487	947.85	-0.649615	4.99478e-06
MIR17HG	13	miR-17-92 cluster host gene (non-protein coding)	37.3993	6.33518	2.0078	4.99557e-06
CTB-114C7.4	5	No description	827.645	338.761	1.27133	5.02451e-06
C12orf5	12	chromosome 12 open reading frame 5	82.9073	146.384	-0.753175	5.08962e-06
SLC43A3	11	solute carrier family 43, member 3	2100.37	1084.93	0.94777	5.12336e-06
CARM1	19	coactivator-associated arginine methyltransferase 1	153.855	32.6365	1.95554	5.17734e-06
LEO1	15	Leo1, Paf1/RNA polymerase II complex component, homolog (S. cerevisiae)	93.4988	195.417	-1.01543	5.22464e-06
HSPA4	5	heat shock 70kDa protein 4	389.461	593.433	-0.563221	5.24769e-06
RP11-830F9.7	16	No description	19.5522	2.05505	2.45237	5.24769e-06
ZNF277	7	zinc finger protein 277	368.286	151.611	1.22546	5.24769e-06
IPO7	11	importin 7	604.98	1036.66	-0.761699	5.25207e-06
AC068580.6	11	No description	50.0904	9.61676	2.28376	5.32276e-06
IPO8	12	importin 8	210.167	328.121	-0.599385	5.34259e-06
DTNB	2	dystrobrevin, beta	299.428	84.85	1.67007	5.36999e-06
RTN4	2	reticulon 4	3278.22	2017.35	0.692232	5.43361e-06
IFIT3	10	interferon-induced protein with tetratricopeptide repeats 3	5112.76	1928.75	1.34292	5.53198e-06
SETSIP	1	SET-like protein	6.25313	23.7941	-1.64541	5.55448e-06
HM13-IT1	20	HM13 intronic transcript 1 (non-protein coding)	32.5146	5.85257	2.1006	5.56896e-06
DCP1A	3	decapping mRNA 1A	964.571	558.792	0.748696	5.5777e-06
TMEM8A	16	transmembrane protein 8A	454.595	138.3	1.61836	5.58088e-06
ANKRD22	10	ankyrin repeat domain 22	764.076	185.615	1.83911	5.59519e-06
HAPLN3	15	hyaluronan and proteoglycan link protein 3	223.793	44.0108	2.04335	5.6003e-06
PLEKHA7	11	pleckstrin homology domain containing, family A member 7	111.839	18.8733	2.12604	5.67601e-06
GOPC	6	golgi-associated PDZ and coiled-coil motif containing	134.876	209.401	-0.618572	5.67994e-06
TRIB1	8	tribbles pseudokinase 1	4068.2	1887.28	1.07717	5.76544e-06
RP11-69M1.6	12	No description	113.138	30.045	1.74619	5.77236e-06
ZC3H14	14	zinc finger CCCH-type containing 14	124.452	245.678	-0.950142	5.77236e-06
BCL2L1	20	BCL2-like 1	727.014	397.703	0.832343	5.80905e-06
IMMT	2	inner membrane protein, mitochondrial	248.702	393.878	-0.67114	5.80905e-06
AKIRIN1	1	akirin 1	549.178	305.107	0.810478	5.85231e-06
CKAP5	11	cytoskeleton associated protein 5	203.519	432.458	-1.03105	5.85537e-06
ZRANB1	10	zinc finger, RAN-binding domain containing 1	345.278	525.847	-0.611846	5.86605e-06
ADORA2A-AS1	22	ADORA2A antisense RNA 1	30.3077	2.24476	2.66956	5.91752e-06
LAT	16	linker for activation of T cells	96.1444	25.9104	1.62947	5.91752e-06
FFAR1	19	free fatty acid receptor 1	40.8521	3.29556	2.62799	6.06156e-06
RNF138	18	ring finger protein 138, E3 ubiquitin protein ligase	380.219	175.6	1.02216	6.06156e-06
DYNLRB1	20	dynein, light chain, roadblock-type 1	239.151	438.818	-0.816807	6.19508e-06
NPFFR1	10	neuropeptide FF receptor 1	20.735	0.922443	2.86031	6.19508e-06
AQR	15	aquarius intron-binding spliceosomal factor	335.321	536.494	-0.677742	6.20695e-06
HNRNPA1	12	heterogeneous nuclear ribonucleoprotein A1	178.416	368.462	-1.01683	6.24546e-06
PSPN	19	persephin	14.9562	1.97074	2.22203	6.2947e-06
CTD-2369P2.12	19	Uncharacterized protein	201.694	55.2757	1.69392	6.32594e-06
ASAP2	2	ArfGAP with SH3 domain, ankyrin repeat and PH domain 2	114.013	24.3378	1.89058	6.3751e-06
IL4I1	19	interleukin 4 induced 1	539.156	167.689	1.56117	6.3751e-06
IFIH1	2	interferon induced with helicase C domain 1	3148.08	1278.89	1.24767	6.38016e-06
AC139887.4	4	No description	10.6798	1.1802	2.69527	6.41773e-06
EEF1B2	2	eukaryotic translation elongation factor 1 beta 2	108.149	207.583	-0.8984	6.41773e-06
GAS2L3	12	growth arrest-specific 2 like 3	172.573	399.853	-1.17884	6.41773e-06
PSMD10	X	proteasome (prosome, macropain) 26S subunit, non-ATPase, 10	46.8362	102.703	-1.08534	6.46555e-06
TYMP	22	thymidine phosphorylase	2187.84	962.259	1.14779	6.46555e-06
GHITM	10	growth hormone inducible transmembrane protein	429.611	696.869	-0.695709	6.47615e-06
RP11-499P20.2	10	No description	26.3349	6.08629	1.76139	6.47615e-06
MOSPD3	7	motile sperm domain containing 3	40.7254	7.46685	1.9836	6.48229e-06
RBMX2	X	RNA binding motif protein, X-linked 2	53.0393	104.72	-0.844435	6.48706e-06
SYNC	1	syncoilin, intermediate filament protein	6.28763	28.1409	-1.93363	6.5798e-06
CTC-277H1.7	16	No description	1.52643	22.0631	-2.89067	6.5954e-06
RP11-430B1.1	15	No description	65.0625	17.5812	1.69665	6.59982e-06
RALY	20	RALY heterogeneous nuclear ribonucleoprotein	735.073	418.669	0.779494	6.63957e-06
NDUFAB1	16	NADH dehydrogenase (ubiquinone) 1, alpha/beta subcomplex, 1, 8kDa	84.5937	147.252	-0.814934	6.66365e-06
RBPMS	8	RNA binding protein with multiple splicing	38.1548	5.74599	2.45495	6.72786e-06
SDAD1	4	SDA1 domain containing 1	123.619	226.744	-0.830557	6.72786e-06
UBTD1	10	ubiquitin domain containing 1	65.3727	15.1598	1.98572	6.74408e-06
ATP12A	13	ATPase, H+/K+ transporting, nongastric, alpha polypeptide	97.0799	17.6188	2.10293	6.81412e-06
RP11-140H17.2	16	No description	18.1193	2.23735	2.25857	6.81412e-06
PDSS1	10	prenyl (decaprenyl) diphosphate synthase, subunit 1	126.726	33.4986	1.65624	6.8685e-06
CAMSAP2	1	calmodulin regulated spectrin-associated protein family, member 2	198.761	496.036	-1.26345	6.89059e-06
LRFN4	11	leucine rich repeat and fibronectin type III domain containing 4	38.0592	7.73712	2.08061	6.92703e-06
MGC12916	17	uncharacterized protein MGC12916	122.325	31.3985	1.67219	6.94297e-06
PPCS	1	phosphopantothenoylcysteine synthetase	133.811	233.14	-0.765514	6.95416e-06
FZD1	7	frizzled class receptor 1	200.359	57.7746	1.60458	6.97426e-06
ZNF595	4	zinc finger protein 595	18.2304	72.1646	-1.86251	7.08882e-06
MNT	17	MAX network transcriptional repressor	673.497	273.409	1.24891	7.1056e-06
CLEC9A	12	C-type lectin domain family 9, member A	19.99	3.1173	2.15103	7.15409e-06
GFPT1	2	glutamine--fructose-6-phosphate transaminase 1	264.069	394.626	-0.615695	7.1785e-06
CAHM	6	colon adenocarcinoma hypermethylated (non- protein coding)	18.3082	3.70707	1.77313	7.23868e-06
NADK	1	NAD kinase	1821.04	805.608	1.15657	7.30174e-06
ZMYND11	10	zinc finger, MYND-type containing 11	109.016	257.228	-1.18332	7.35029e-06
ZNF146	19	zinc finger protein 146	206.467	386.226	-0.895573	7.3677e-06
CTC-527H23.2	16	No description	17.611	2.38904	2.50748	7.38393e-06
GANC	15	glucosidase, alpha; neutral C	97.8644	245.31	-1.22839	7.42665e-06
B4GALT5	20	UDP-Gal:betaGlcNAc beta 1,4- galactosyltransferase, polypeptide 5	3239.47	1987.55	0.699796	7.4371e-06
EIF3E	8	eukaryotic translation initiation factor 3, subunit E	287.007	467.487	-0.703826	7.46557e-06
CD40LG	X	CD40 ligand	119.547	17.882	2.23307	7.46746e-06
TNFAIP6	2	tumor necrosis factor, alpha-induced protein 6	2774.71	1054.27	1.33753	7.5043e-06
C6orf163	6	chromosome 6 open reading frame 163	9.99542	41.2336	-1.67485	7.57201e-06
DKK1	10	dickkopf WNT signaling pathway inhibitor 1	11.1156	0.281552	2.88502	7.63961e-06
WARS	14	tryptophanyl-tRNA synthetase	5747.6	3023.17	0.906015	7.7119e-06
KAT5	11	K(lysine) acetyltransferase 5	353.935	170.209	0.995348	7.75545e-06
USP48	1	ubiquitin specific peptidase 48	283.099	454.025	-0.667879	7.89873e-06
GALNS	16	galactosamine (N-acetyl)-6-sulfatase	355.278	114.799	1.53141	7.8995e-06
CAMTA2	17	calmodulin binding transcription activator 2	502.109	182.797	1.38729	7.94699e-06
NPLOC4	17	nuclear protein localization 4 homolog (S. cerevisiae)	662.512	393.934	0.738397	8.03995e-06
CDA	1	cytidine deaminase	228.549	60.8808	1.75025	8.12323e-06
SH3GL1	19	SH3-domain GRB2-like 1	403.617	119.637	1.62114	8.13208e-06
CCNA1	13	cyclin A1	35.1278	4.08871	2.35434	8.14189e-06
RP3-324O17.7	20	No description	39.82	7.20461	1.99506	8.19588e-06
FOXE1	9	forkhead box E1 (thyroid transcription factor 2)	11.556	0.363067	2.86012	8.20783e-06
SERPINB4	18	serpin peptidase inhibitor, clade B (ovalbumin), member 4	18.924	0.579652	2.94419	8.26918e-06
C9orf142	9	chromosome 9 open reading frame 142	16.7808	3.26	1.85184	8.28402e-06
EMD	X	emerin	249.711	117.765	1.05466	8.30012e-06
RNF223	1	ring finger protein 223	33.6905	7.31764	2.20978	8.38076e-06
PLEKHF1	19	pleckstrin homology domain containing, family F (with FYVE domain) member 1	32.8544	7.1921	2.10926	8.44148e-06
ARL1	12	ADP-ribosylation factor-like 1	95.3125	195.595	-0.948353	8.48709e-06
TELO2	16	telomere maintenance 2	33.3652	9.26755	1.96484	8.62608e-06
IL22	12	interleukin 22	18.4287	0.210161	3.02376	8.75412e-06
RP5-1086K13.1	1	No description	228.024	63.0651	1.65323	8.82288e-06
PTPN23	3	protein tyrosine phosphatase, non-receptor type 23	392.155	109.966	1.69623	9.00945e-06
NHLH1	1	nescient helix loop helix 1	34.0173	5.9648	2.20913	9.0351e-06
UFC1	1	ubiquitin-fold modifier conjugating enzyme 1	125.622	198.332	-0.664935	9.0351e-06
RP3-368A4.5	X	No description	210.273	377.949	-0.836213	9.11955e-06
FRMD4A	10	FERM domain containing 4A	86.6882	404.08	-1.97931	9.24254e-06
GPBP1	5	GC-rich promoter binding protein 1	1954.31	1132.07	0.771637	9.30936e-06
TOR2A	9	torsin family 2, member A	78.4356	20.2983	1.73827	9.34291e-06
L1TD1	1	LINE-1 type transposase domain containing 1	16.5687	108.029	-2.29323	9.36412e-06
UHRF1	19	ubiquitin-like with PHD and ring finger domains 1	8.53714	0.264912	2.77771	9.36427e-06
SETD3	14	SET domain containing 3	224.651	345.125	-0.584575	9.39284e-06
SPNS1	16	spinster homolog 1 (Drosophila)	238.257	81.2571	1.46158	9.39284e-06
VWA3B	2	von Willebrand factor A domain containing 3B	20.4367	1.63538	2.51888	9.41363e-06
GCNT1	9	glucosaminyl (N-acetyl) transferase 1, core 2	74.0658	235.97	-1.52072	9.42463e-06
MDH1	2	malate dehydrogenase 1, NAD (soluble)	125.608	259.566	-0.98562	9.48125e-06
AP2A2	11	adaptor-related protein complex 2, alpha 2 subunit	12.5701	0.817689	2.59394	9.50879e-06
C1orf54	1	chromosome 1 open reading frame 54	17.8496	45.3516	-1.2727	9.5389e-06
RP11-407N17.5	14	No description	10.7824	0.726133	2.59205	9.5389e-06
CHML	1	choroideremia-like (Rab escort protein 2)	184.276	553.211	-1.50392	9.5448e-06
CPNE2	16	copine II	195.817	89.5254	1.02929	9.58229e-06
PRPS1	X	phosphoribosyl pyrophosphate synthetase 1	42.9891	92.759	-1.09954	9.58454e-06
TACC1	8	transforming, acidic coiled-coil containing protein 1	1067.02	1513.78	-0.49673	9.5874e-06
ADAR	1	adenosine deaminase, RNA-specific	5735.98	3685.8	0.633708	9.69909e-06
FAM46B	1	family with sequence similarity 46, member B	16.4915	1.13735	2.53102	9.69909e-06
RP4-655J12.4	1	No description	46.9519	7.43269	2.15199	9.74005e-06
FOXP4	6	forkhead box P4	240.104	36.9173	2.22948	9.81859e-06
DUSP2	2	dual specificity phosphatase 2	368.336	113.129	1.59801	9.83643e-06
SRFBP1	5	serum response factor binding protein 1	60.6075	152.883	-1.18464	9.83643e-06
TFCP2	12	transcription factor CP2	130.268	197.26	-0.610201	9.83643e-06
SNRPF	12	small nuclear ribonucleoprotein polypeptide F	50.8383	113.979	-1.01906	9.84576e-06
TMEM165	4	transmembrane protein 165	1213.95	615.479	0.945691	9.99582e-06
RMDN3	15	regulator of microtubule dynamics 3	109.584	470.644	-1.88685	1.00482e-05
TMEM184B	22	transmembrane protein 184B	468.508	146.842	1.58669	1.00482e-05
RP11-231E4.5	18	No description	14.8872	2.23457	2.1361	1.00778e-05
GRIN2D	19	glutamate receptor, ionotropic, N-methyl D- aspartate 2D	14.8239	1.43182	2.3793	1.01e-05
PNKD	2	paroxysmal nonkinesigenic dyskinesia	206.543	68.9126	1.4224	1.01187e-05
KIAA1407	3	KIAA1407	24.8727	66.5453	-1.29212	1.01243e-05
ECI2	6	enoyl-CoA delta isomerase 2	24.2912	54.8687	-1.16089	1.01552e-05
CBX6	22	chromobox homolog 6	772.29	195.607	1.8018	1.01562e-05
COX7A2	6	cytochrome c oxidase subunit VIIa polypeptide 2 (liver)	178.24	289.899	-0.674994	1.02123e-05
SLC39A3	19	solute carrier family 39 (zinc transporter), member 3	36.1505	6.64953	1.91906	1.02123e-05
STK24-AS1	13	STK24 antisense RNA 1	30.4351	5.99611	2.00446	1.02244e-05
BLOC1S5-TXNDC5	6	BLOC1S5-TXNDC5 readthrough (NMD candidate)	67.15	124.475	-0.982758	1.02246e-05
CKB	14	creatine kinase, brain	40.9989	6.85495	2.04709	1.02566e-05
NAA60	16	N(alpha)-acetyltransferase 60, NatF catalytic subunit	302.145	145.735	1.02908	1.03243e-05
ZSWIM8	10	zinc finger, SWIM-type containing 8	956.023	461.889	1.01423	1.03251e-05
SLC25A34	1	solute carrier family 25, member 34	47.7132	8.21905	2.04022	1.03261e-05
RP11-555M1.3	3	No description	13.3017	2.12565	2.40287	1.03814e-05
HIST1H1B	6	histone cluster 1, H1b	122.914	40.6395	1.50461	1.04528e-05
FBXO22	15	F-box protein 22	83.8065	216.976	-1.32594	1.05666e-05
SIRT7	17	sirtuin 7	378.15	159.901	1.23661	1.06339e-05
DYRK4	12	dual-specificity tyrosine-(Y)- phosphorylation regulated kinase 4	19.7739	57.6086	-1.35384	1.08013e-05
PPP2R3A	3	protein phosphatase 2, regulatory subunit B'', alpha	43.6161	162.855	-1.76623	1.08013e-05
TSSC4	11	tumor suppressing subtransferable candidate 4	108.549	27.7788	1.8416	1.09634e-05
TNFRSF9	1	tumor necrosis factor receptor superfamily, member 9	122.698	38.3041	1.60957	1.09821e-05
ABCB8	7	ATP-binding cassette, sub-family B (MDR/TAP), member 8	70.8817	15.5615	1.91319	1.10031e-05
TREML2	6	triggering receptor expressed on myeloid cells-like 2	1269.73	444.291	1.43457	1.10135e-05
GK	X	glycerol kinase	4083.43	2256.08	0.837497	1.10348e-05
RP11-73K9.3	4	No description	83.7241	9.79738	2.36615	1.10348e-05
MRPS9	2	mitochondrial ribosomal protein S9	19.4958	66.21	-1.38617	1.10455e-05
PPIG	2	peptidylprolyl isomerase G (cyclophilin G)	485.491	912.402	-0.877405	1.12537e-05
ATE1-AS1	10	ATE1 antisense RNA 1 (head to head)	2.65306	20.5815	-2.51663	1.13796e-05
PSTPIP2	18	proline-serine-threonine phosphatase interacting protein 2	1767.49	706.93	1.26067	1.14017e-05
CWC15	11	CWC15 spliceosome-associated protein	84.8033	176.59	-0.915933	1.14172e-05
ZNF25	10	zinc finger protein 25	58.0565	126.171	-1.09357	1.14512e-05
SRSF11	1	serine/arginine-rich splicing factor 11	492.242	883.597	-0.809235	1.16594e-05
KIAA0556	16	KIAA0556	408.271	212.269	0.946253	1.17191e-05
RBM4	11	RNA binding motif protein 4	512.625	334.684	0.652556	1.17339e-05
RPL24	3	ribosomal protein L24	122.326	268.661	-0.978369	1.17339e-05
TCFL5	20	transcription factor-like 5 (basic helix- loop-helix)	166.497	21.5519	2.54491	1.17339e-05
GPBAR1	2	G protein-coupled bile acid receptor 1	20.1694	5.35504	1.9904	1.17518e-05
AHSA2	2	AHA1, activator of heat shock 90kDa protein ATPase homolog 2 (yeast)	188.219	366.557	-0.923186	1.17623e-05
RP11-326I11.5	4	No description	86.7524	31.6284	1.29366	1.17937e-05
VPS18	15	vacuolar protein sorting 18 homolog (S. cerevisiae)	713.386	267.948	1.4042	1.17937e-05
FN1	2	fibronectin 1	3755.94	9786.17	-1.31735	1.18261e-05
LOXL1-AS1	15	LOXL1 antisense RNA 1	13.5875	0.840644	2.66965	1.2007e-05
PIK3AP1	10	phosphoinositide-3-kinase adaptor protein 1	5435.77	2781.64	0.951877	1.20105e-05
TMEM217	6	transmembrane protein 217	72.7857	11.9354	2.12584	1.20105e-05
RP11-77K12.8	16	No description	24.3936	2.57949	2.32069	1.2221e-05
TMEM167A	5	transmembrane protein 167A	287.073	466.863	-0.721402	1.2221e-05
RP11-255M2.3	15	No description	21.3466	5.59586	1.74184	1.22912e-05
GOLIM4	3	golgi integral membrane protein 4	210.562	429.596	-0.978522	1.23437e-05
SIPA1	11	signal-induced proliferation-associated 1	991.167	312.09	1.55662	1.23479e-05
SNX15	11	sorting nexin 15	71.2787	19.268	1.71595	1.24232e-05
LINC01059	11	long intergenic non-protein coding RNA 1059	23.3816	3.58158	2.03905	1.24293e-05
LRRC75A-AS1	17	LRRC75A antisense RNA 1	142.947	284.169	-0.963865	1.24293e-05
FAM222B	17	family with sequence similarity 222, member B	437.419	145.032	1.48452	1.25635e-05
DPP9	19	dipeptidyl-peptidase 9	371.378	158.09	1.17887	1.26263e-05
RP11-665G4.1	4	No description	18.7894	3.85578	2.47791	1.26263e-05
PTP4A2	1	protein tyrosine phosphatase type IVA, member 2	1176.43	1693.9	-0.523032	1.26409e-05
RPE	2	ribulose-5-phosphate-3-epimerase	93.4105	172.593	-0.857047	1.27765e-05
CDC16	13	cell division cycle 16	110.63	209.179	-0.92621	1.28932e-05
CANX	5	calnexin	1745.09	3034.41	-0.774229	1.29472e-05
OPLAH	8	5-oxoprolinase (ATP-hydrolysing)	78.4543	17.2839	1.97585	1.2971e-05
U62631.5	19	No description	25.4095	2.58246	2.53011	1.29718e-05
CTD-3247F14.2	8	No description	804.752	277.222	1.4401	1.29734e-05
OCSTAMP	20	osteoclast stimulatory transmembrane protein	13.5462	0.230611	2.93718	1.31462e-05
PLXDC2	10	plexin domain containing 2	2183.83	3186.83	-0.536882	1.32614e-05
SEC11C	18	SEC11 homolog C (S. cerevisiae)	72.1099	126.734	-0.808915	1.33978e-05
SEMA4A	1	sema domain, immunoglobulin domain (Ig), transmembrane domain (TM) and short cytoplasmic domain, (semaphorin) 4A	1021.01	405.497	1.25872	1.36142e-05
L1CAM	X	L1 cell adhesion molecule	11.6785	1.31981	2.26085	1.36733e-05
TCTA	3	T-cell leukemia translocation altered	99.49	48.3282	0.974984	1.37022e-05
NCOR1	17	nuclear receptor corepressor 1	1309.65	1961.44	-0.57715	1.39204e-05
TNFAIP1	17	tumor necrosis factor, alpha-induced protein 1 (endothelial)	146.481	69.6455	0.925275	1.39622e-05
AGRN	1	agrin	252.873	50.4706	2.04663	1.3981e-05
VPS36	13	vacuolar protein sorting 36 homolog (S. cerevisiae)	169.058	305.172	-0.835033	1.39875e-05
CSF2	5	colony stimulating factor 2 (granulocyte- macrophage)	25.8797	1.38366	2.74174	1.41823e-05
RP5-1014D13.2	22	No description	213.692	349.969	-0.73234	1.41847e-05
OAF	11	OAF homolog (Drosophila)	57.1972	12.768	2.001	1.4292e-05
NEMF	14	nuclear export mediator factor	479.422	821.343	-0.748882	1.44395e-05
RPL4	15	ribosomal protein L4	486.356	966.184	-0.93507	1.45089e-05
RP11-533E19.7	1	No description	48.6777	14.9895	1.4818	1.45174e-05
BEND7	10	BEN domain containing 7	13.7387	0.420322	2.84808	1.4725e-05
TOR1B	9	torsin family 1, member B (torsin B)	535.027	209.74	1.26496	1.47428e-05
RP4-717I23.3	1	No description	37.2251	105.238	-1.40789	1.47823e-05
ARC	8	activity-regulated cytoskeleton-associated protein	24.6009	1.84489	2.60118	1.49667e-05
C8orf82	8	chromosome 8 open reading frame 82	25.7971	3.65612	2.15417	1.50073e-05
BAG1	9	BCL2-associated athanogene	422.841	206.387	1.01151	1.50175e-05
CD38	4	CD38 molecule	559.096	144.124	1.75119	1.50175e-05
TMEM92	17	transmembrane protein 92	9.50784	0	2.98575	1.50175e-05
CWF19L2	11	CWF19-like 2, cell cycle control (S. pombe)	119.695	267.775	-1.06349	1.5124e-05
VWA1	1	von Willebrand factor A domain containing 1	24.5416	3.77747	2.40627	1.51572e-05
NUDT9	4	nudix (nucleoside diphosphate linked moiety X)-type motif 9	51.2749	104.99	-0.994452	1.51978e-05
SLC16A3	17	solute carrier family 16 (monocarboxylate transporter), member 3	2549.34	840.898	1.50262	1.53565e-05
RP11-423G4.10	12	No description	7.79641	28.581	-1.72107	1.55289e-05
S100A4	1	S100 calcium binding protein A4	186.256	446.259	-1.1709	1.55741e-05
CUL4A	13	cullin 4A	376.963	577.977	-0.59138	1.56039e-05
SLC34A2	4	solute carrier family 34 (type II sodium/phosphate contransporter), member 2	51.0773	4.86393	2.48713	1.56039e-05
FILIP1L	3	filamin A interacting protein 1-like	145.069	390.493	-1.37764	1.56119e-05
RP11-392O17.2	1	No description	1.99884	21.3547	-2.6531	1.56119e-05
AGPAT3	21	1-acylglycerol-3-phosphate O-acyltransferase 3	444.046	216.533	0.995446	1.58843e-05
ADRM1	20	adhesion regulating molecule 1	378.318	200.129	0.906435	1.59058e-05
TRIB3	20	tribbles pseudokinase 3	214.484	31.3418	2.25079	1.59524e-05
RP11-572B2.1	3	No description	11.1854	0.691832	2.65916	1.59888e-05
PPA1	10	pyrophosphatase (inorganic) 1	495.314	262.407	0.860105	1.60051e-05
RPL30	8	ribosomal protein L30	391.35	684.202	-0.770609	1.60065e-05
VPS9D1	16	VPS9 domain containing 1	707.371	223.658	1.57399	1.60065e-05
TM2D3	15	TM2 domain containing 3	286.672	122.478	1.1347	1.61426e-05
ETFDH	4	electron-transferring-flavoprotein dehydrogenase	66.146	111.248	-0.785495	1.62215e-05
PLEK	2	pleckstrin	15465.6	6111.5	1.28198	1.62506e-05
UBE4A	11	ubiquitination factor E4A	708.654	1051.44	-0.552943	1.62922e-05
GS1-204I12.3	1	No description	43.6476	2.44423	2.7278	1.63121e-05
SMIM10	X	small integral membrane protein 10	3.40461	26.7522	-2.4797	1.65627e-05
COL1A1	17	collagen, type I, alpha 1	18.2376	1.15305	2.66028	1.65877e-05
SLC25A22	11	solute carrier family 25 (mitochondrial carrier: glutamate), member 22	37.1066	7.07736	1.99342	1.66044e-05
SLIRP	14	SRA stem-loop interacting RNA binding protein	51.7226	117.954	-1.08106	1.70599e-05
STRIP2	7	striatin interacting protein 2	43.8895	6.10081	2.40479	1.73263e-05
MAML1	5	mastermind-like 1 (Drosophila)	666.322	338.139	0.942667	1.73355e-05
MFSD4	1	major facilitator superfamily domain containing 4	14.3322	0.794735	2.5842	1.74638e-05
EIF2S1	14	eukaryotic translation initiation factor 2, subunit 1 alpha, 35kDa	201.225	306.89	-0.636903	1.75231e-05
MLEC	12	malectin	229.007	429.637	-0.858798	1.76084e-05
LINC01410	9	long intergenic non-protein coding RNA 1410	35.1908	102.021	-1.46925	1.76603e-05
AC090616.2	17	No description	21.1928	3.17345	2.17984	1.79375e-05
APOC1	19	apolipoprotein C-I	327.122	1179.23	-1.69278	1.79506e-05
UBE2L6	11	ubiquitin-conjugating enzyme E2L 6	1124.94	673.581	0.739903	1.79673e-05
ATMIN	16	ATM interactor	160.357	264.867	-0.71196	1.80078e-05
ARMC6	19	armadillo repeat containing 6	35.3226	13.0179	1.61136	1.80188e-05
WDR45	X	WD repeat domain 45	293.596	153.17	0.952891	1.83154e-05
IMPAD1	8	inositol monophosphatase domain containing 1	345.768	581.693	-0.765124	1.83439e-05
FAP	2	fibroblast activation protein, alpha	417.429	32.0497	2.66166	1.84646e-05
VPS37B	12	vacuolar protein sorting 37 homolog B (S. cerevisiae)	1102.43	510.148	1.092	1.84749e-05
ZNF510	9	zinc finger protein 510	33.6102	85.2825	-1.29094	1.84749e-05
CTD-2313J17.6	15	No description	88.002	29.7615	1.51613	1.84968e-05
HSP90B1	12	heat shock protein 90kDa beta (Grp94), member 1	1212.79	2328.26	-0.906985	1.85836e-05
CHN1	2	chimerin 1	14.6978	1.79079	2.19325	1.86062e-05
KLHL21	1	kelch-like family member 21	854.363	351.147	1.26207	1.86062e-05
SLC22A18	11	solute carrier family 22, member 18	8.64439	0.342617	2.72327	1.86062e-05
COLEC12	18	collectin sub-family member 12	97.9663	332.84	-1.62091	1.87072e-05
GSPT1	16	G1 to S phase transition 1	520.864	787.922	-0.593661	1.87072e-05
OPN3	1	opsin 3	172.005	451.978	-1.32963	1.87409e-05
GPR132	14	G protein-coupled receptor 132	593.725	207.536	1.4138	1.89357e-05
DYNC1I2	2	dynein, cytoplasmic 1, intermediate chain 2	149.185	298.019	-0.9484	1.91194e-05
NDUFA12	12	NADH dehydrogenase (ubiquinone) 1 alpha subcomplex, 12	62.609	122.517	-1.01292	1.91194e-05
RP11-400F19.8	17	No description	11.1657	0.760434	2.47448	1.91477e-05
ZNF33A	10	zinc finger protein 33A	460.094	781.191	-0.754518	1.91477e-05
RSL1D1	16	ribosomal L1 domain containing 1	290.315	604.423	-0.985846	1.92232e-05
CACNA1E	1	calcium channel, voltage-dependent, R type, alpha 1E subunit	724.716	62.4273	2.61643	1.94695e-05
SPARC	5	secreted protein, acidic, cysteine-rich (osteonectin)	89.3658	304.313	-1.61452	1.95128e-05
FMNL2	2	formin-like 2	576.179	1255.56	-1.08417	1.95824e-05
PTPN1	20	protein tyrosine phosphatase, non-receptor type 1	1416.33	897.942	0.640243	1.97812e-05
UTP3	4	UTP3, small subunit (SSU) processome component, homolog (S. cerevisiae)	121.326	222.327	-0.838662	1.9925e-05
APPL1	3	adaptor protein, phosphotyrosine interaction, PH domain and leucine zipper containing 1	216.25	397.434	-0.827635	2.01764e-05
NEDD8-MDP1	14	NEDD8-MDP1 readthrough	90.338	157.399	-0.711321	2.01764e-05
ATG2A	11	autophagy related 2A	1432.32	462.79	1.53825	2.01918e-05
HNRNPUL1	19	heterogeneous nuclear ribonucleoprotein U- like 1	1152.14	679.461	0.749695	2.01918e-05
PTPLAD1	15	protein tyrosine phosphatase-like A domain containing 1	69.511	154.314	-1.10834	2.01918e-05
RP11-108K14.8	10	Mitochondrial GTPase 1	31.5884	9.67483	1.50863	2.01918e-05
RP11-452F19.3	1	No description	11.7743	47.9167	-1.85758	2.01918e-05
IRF2BP2	1	interferon regulatory factor 2 binding protein 2	711.578	459.057	0.617919	2.02231e-05
HTR7	10	5-hydroxytryptamine (serotonin) receptor 7, adenylate cyclase-coupled	13.1374	1.36321	2.41241	2.02576e-05
ITPKC	19	inositol-trisphosphate 3-kinase C	192.572	72.0817	1.34013	2.04677e-05
PARL	3	presenilin associated, rhomboid-like	75.0975	129.577	-0.746305	2.05537e-05
MRFAP1L1	4	Morf4 family associated protein 1-like 1	101.081	179.017	-0.766303	2.06678e-05
AARSD1	17	alanyl-tRNA synthetase domain containing 1	17.686	45.6189	-1.28772	2.07844e-05
LYSMD2	15	LysM, putative peptidoglycan-binding, domain containing 2	157.94	61.4281	1.2666	2.07844e-05
ZBED5-AS1	11	ZBED5 antisense RNA 1	26.368	59.4043	-1.23288	2.08302e-05
DMWD	19	dystrophia myotonica, WD repeat containing	47.6295	7.32864	2.25225	2.08512e-05
FAM102A	9	family with sequence similarity 102, member A	129.613	27.7907	1.8744	2.08512e-05
PRUNE2	9	prune homolog 2 (Drosophila)	17.7068	131.384	-2.36581	2.08512e-05
TTC7A	2	tetratricopeptide repeat domain 7A	317.75	154.173	1.01129	2.09416e-05
SH2D2A	1	SH2 domain containing 2A	146.413	27.8275	2.12192	2.09786e-05
HIRIP3	16	HIRA interacting protein 3	24.2155	76.298	-1.48987	2.1051e-05
ZNF37A	10	zinc finger protein 37A	160.947	377.625	-1.17172	2.1051e-05
ZNF354B	5	zinc finger protein 354B	28.0916	66.6793	-1.2781	2.11204e-05
C7orf55-LUC7L2	7	C7orf55-LUC7L2 readthrough	428.23	650.822	-0.54968	2.12169e-05
ATP11C	X	ATPase, class VI, type 11C	312.789	168.799	0.807285	2.12635e-05
EIF2B5	3	eukaryotic translation initiation factor 2B, subunit 5 epsilon, 82kDa	84.2357	148.111	-0.764105	2.13986e-05
FGF13	X	fibroblast growth factor 13	130.333	25.6453	1.99042	2.15229e-05
MCFD2	2	multiple coagulation factor deficiency 2	212.214	341.492	-0.722396	2.18569e-05
SLC35E1	19	solute carrier family 35, member E1	258.37	159.778	0.649282	2.18569e-05
CHPF2	7	chondroitin polymerizing factor 2	225.794	68.4086	1.57832	2.1942e-05
CRAT	9	carnitine O-acetyltransferase	59.8892	14.7971	1.77952	2.20057e-05
ZSWIM8-AS1	10	ZSWIM8 antisense RNA 1	30.1813	4.42118	2.2051	2.20205e-05
RP11-344N10.5	10	No description	37.4655	6.87451	1.94866	2.2036e-05
BLOC1S3	19	biogenesis of lysosomal organelles complex- 1, subunit 3	100.083	34.0185	1.47244	2.21213e-05
RPS4X	X	ribosomal protein S4, X-linked	601.002	1369.22	-1.13222	2.21213e-05
MGAT1	5	mannosyl (alpha-1,3-)-glycoprotein beta-1,2- N-acetylglucosaminyltransferase	2116.44	1015.61	1.03899	2.24612e-05
AP1B1	22	adaptor-related protein complex 1, beta 1 subunit	596.87	340.692	0.825829	2.25243e-05
PSD3	8	pleckstrin and Sec7 domain containing 3	221.296	642.364	-1.44477	2.25243e-05
SRR	17	serine racemase	15.7145	39.2468	-1.22772	2.25243e-05
HERPUD2	7	HERPUD family member 2	705.992	485.497	0.509172	2.25855e-05
LEPROTL1	8	leptin receptor overlapping transcript-like 1	270.39	465.449	-0.768592	2.27299e-05
LRRC8A	9	leucine rich repeat containing 8 family, member A	193.188	75.0905	1.25561	2.27299e-05
BLOC1S5	6	biogenesis of lysosomal organelles complex- 1, subunit 5, muted	38.6689	67.7655	-0.906164	2.29624e-05
ATP13A2	1	ATPase type 13A2	142.66	22.145	2.17739	2.30868e-05
CHRNA10	11	cholinergic receptor, nicotinic, alpha 10 (neuronal)	70.9249	13.5725	2.08482	2.30868e-05
HIST1H2AL	6	histone cluster 1, H2al	64.7471	22.5281	1.38639	2.30868e-05
LITAF	16	lipopolysaccharide-induced TNF factor	8873.64	4755.41	0.884515	2.31042e-05
SLC25A3	12	solute carrier family 25 (mitochondrial carrier; phosphate carrier), member 3	392.544	574.59	-0.553306	2.31042e-05
TSC1	9	tuberous sclerosis 1	350.764	552.04	-0.627198	2.31042e-05
RP1-134E15.3	6	No description	16.4272	2.14754	2.11255	2.3139e-05
RP4-789D17.3	1	No description	23.8354	79.775	-1.55817	2.32543e-05
TNIP2	4	TNFAIP3 interacting protein 2	336.425	153.969	1.08365	2.32543e-05
ARSA	22	arylsulfatase A	159.79	38.7331	1.81211	2.33135e-05
FAM207A	21	family with sequence similarity 207, member A	22.1552	3.68792	1.95489	2.34654e-05
RP11-806H10.4	17	No description	34.7392	8.80024	1.97971	2.38638e-05
CXCL9	4	chemokine (C-X-C motif) ligand 9	4265.66	1188.08	1.68478	2.3878e-05
TSPAN14	10	tetraspanin 14	1474.04	764.884	0.933748	2.39055e-05
C19orf83	19	chromosome 19 open reading frame 83	7.6187	1.43796	2.60746	2.39428e-05
PDCD6IP	3	programmed cell death 6 interacting protein	810.491	1240.49	-0.623215	2.39428e-05
KPNA6	1	karyopherin alpha 6 (importin alpha 7)	324.677	444.251	-0.470291	2.40114e-05
CRK	17	v-crk avian sarcoma virus CT10 oncogene homolog	181.606	43.7321	2.01657	2.42988e-05
SLC8A2	19	solute carrier family 8 (sodium/calcium exchanger), member 2	60.0689	6.62386	2.38806	2.43876e-05
SUV420H1	11	suppressor of variegation 4-20 homolog 1 (Drosophila)	317.309	435.257	-0.47249	2.44772e-05
PIM1	6	Pim-1 proto-oncogene, serine/threonine kinase	1091.24	522.189	1.033	2.44962e-05
EVA1B	1	eva-1 homolog B (C. elegans)	54.8247	14.9696	1.79489	2.45801e-05
SARS	1	seryl-tRNA synthetase	229.754	409.292	-0.812094	2.46116e-05
UHMK1	1	U2AF homology motif (UHM) kinase 1	627.582	1043.57	-0.72763	2.48968e-05
UVRAG	11	UV radiation resistance associated	694.168	324.187	1.08877	2.51583e-05
ZNF106	15	zinc finger protein 106	902.291	1375.87	-0.576646	2.5193e-05
CD163	12	CD163 molecule	998.303	3571.43	-1.68411	2.52158e-05
TBC1D20	20	TBC1 domain family, member 20	407.802	283.717	0.554577	2.52199e-05
NAV3	12	neuron navigator 3	21.6177	1.74656	2.53498	2.52428e-05
LSM6	4	LSM6 homolog, U6 small nuclear RNA associated (S. cerevisiae)	39.2729	96.9024	-1.22319	2.52656e-05
MED7	5	mediator complex subunit 7	41.5814	86.8048	-0.935134	2.53012e-05
ENO1-AS1	1	ENO1 antisense RNA 1	7.59539	0.461221	2.63408	2.55137e-05
GNB2	7	guanine nucleotide binding protein (G protein), beta polypeptide 2	1042.96	455.507	1.1534	2.55317e-05
LGALS9	17	lectin, galactoside-binding, soluble, 9	889.16	479.589	0.870006	2.57691e-05
DYRK3	1	dual-specificity tyrosine-(Y)- phosphorylation regulated kinase 3	63.4926	25.0384	1.50886	2.58044e-05
NAPG	18	N-ethylmaleimide-sensitive factor attachment protein, gamma	155.192	227.279	-0.580205	2.58044e-05
NDUFAF1	15	NADH dehydrogenase (ubiquinone) complex I, assembly factor 1	43.255	80.2668	-0.892263	2.59453e-05
DIS3L	15	DIS3 like exosome 3'-5' exoribonuclease	34.0899	85.8033	-1.2538	2.6183e-05
GATAD2A	19	GATA zinc finger domain containing 2A	1098.71	579.93	0.907927	2.61952e-05
TRIM44	11	tripartite motif containing 44	505.494	933.553	-0.856122	2.61981e-05
DOCK11	X	dedicator of cytokinesis 11	1416.85	2143.26	-0.596706	2.64216e-05
METTL12	11	methyltransferase like 12	80.287	21.3125	1.64798	2.64631e-05
RBM14-RBM4	11	RBM14-RBM4 readthrough	398.912	254.953	0.674508	2.65557e-05
PDCD4-AS1	10	PDCD4 antisense RNA 1	53.3944	18.4997	1.72507	2.65792e-05
CLEC18A	16	C-type lectin domain family 18, member A	12.6296	1.13635	2.50025	2.67039e-05
RP11-215G15.5	5	No description	253.586	57.6875	1.95913	2.68219e-05
EGLN3	14	egl-9 family hypoxia-inducible factor 3	38.9535	3.28195	2.55192	2.69279e-05
OXR1	8	oxidation resistance 1	164.654	304.294	-0.879269	2.69338e-05
DDX58	9	DEAD (Asp-Glu-Ala-Asp) box polypeptide 58	2264.75	1048.31	1.07001	2.70905e-05
MYEOV	11	myeloma overexpressed	29.9299	6.13201	2.16951	2.7229e-05
ZNF415	19	zinc finger protein 415	1.46804	15.7736	-2.61496	2.73768e-05
RHBDD2	7	rhomboid domain containing 2	320.576	156.452	0.982345	2.79215e-05
DDX39A	19	DEAD (Asp-Glu-Ala-Asp) box polypeptide 39A	245.557	115.231	1.06776	2.83206e-05
GPAA1	8	glycosylphosphatidylinositol anchor attachment 1	64.4417	19.8688	1.68651	2.85611e-05
LYPLA2	1	lysophospholipase II	96.9823	27.6074	1.69153	2.86024e-05
H2AFV	7	H2A histone family, member V	110.87	189.909	-0.798654	2.88426e-05
CTC-435M10.3	19	2-oxoisovalerate dehydrogenase subunit alpha, mitochondrial	121.35	55.5003	1.03949	2.90595e-05
SIPA1L1	14	signal-induced proliferation-associated 1 like 1	3273.04	2071.13	0.651614	2.91075e-05
CA12	15	carbonic anhydrase XII	63.8862	8.38777	2.40574	2.91626e-05
CAPN14	2	calpain 14	21.7725	1.39734	2.61258	2.93088e-05
NUPR1	16	nuclear protein, transcriptional regulator, 1	216.438	922.114	-1.86346	2.93614e-05
ALG3	3	ALG3, alpha-1,3- mannosyltransferase	90.476	40.4116	0.989801	2.94305e-05
ZNF197	3	zinc finger protein 197	28.6749	88.6127	-1.47515	2.95846e-05
PRPF4B	6	pre-mRNA processing factor 4B	804.71	1303.02	-0.684066	2.96461e-05
DTX2	7	deltex 2, E3 ubiquitin ligase	311.648	82.9184	1.72967	2.96963e-05
RP11-613M10.9	9	No description	77.9653	145.647	-0.875322	3.00128e-05
ZNF761	19	zinc finger protein 761	38.1929	81.8684	-1.1038	3.02802e-05
DEAF1	11	DEAF1 transcription factor	52.4376	10.431	1.86879	3.0299e-05
FBXW5	9	F-box and WD repeat domain containing 5	300.953	75.6507	1.80858	3.03353e-05
ATP7B	13	ATPase, Cu++ transporting, beta polypeptide	7.28463	0	2.88631	3.0423e-05
ATP5J2-PTCD1	7	ATP5J2-PTCD1 readthrough	56.8568	116.314	-0.916622	3.04939e-05
RP11-799B12.4	18	No description	4.80243	20.5612	-1.87796	3.08133e-05
UBE2W	8	ubiquitin-conjugating enzyme E2W (putative)	1041.89	507.203	0.991038	3.11187e-05
HSPA9	5	heat shock 70kDa protein 9 (mortalin)	707.277	1147.08	-0.670473	3.15212e-05
RP11-473M20.9	16	No description	35.8128	142.517	-1.8095	3.16385e-05
EGLN2	19	egl-9 family hypoxia-inducible factor 2	608.807	279.321	1.11885	3.18831e-05
KCNE1L	X	KCNE1-like	12.3377	1.34277	2.3345	3.18831e-05
TRAF1	9	TNF receptor-associated factor 1	1875.77	670.409	1.40582	3.18831e-05
RP11-872D17.8	11	Uncharacterized protein	1012.88	567.316	0.837263	3.19998e-05
CFLAR	2	CASP8 and FADD-like apoptosis regulator	10893.9	6713.67	0.689668	3.2023e-05
TRIOBP	22	TRIO and F-actin binding protein	640.983	294.326	1.07534	3.21772e-05
CAMKK2	12	calcium/calmodulin-dependent protein kinase kinase 2, beta	1762.23	813.388	1.09226	3.21895e-05
KDM5A	12	lysine (K)-specific demethylase 5A	1122.49	1574.94	-0.464248	3.23064e-05
HIST1H2AB	6	histone cluster 1, H2ab	17.6093	2.25983	2.09324	3.23483e-05
CEMIP	15	cell migration inducing protein, hyaluronan binding	119.382	15.0153	2.35662	3.25893e-05
CTD-2023M8.1	5	No description	10.1194	0.928677	2.36037	3.26432e-05
TULP4	6	tubby like protein 4	344.969	651.576	-0.893664	3.27174e-05
CTC-444N24.8	19	No description	10.8445	28.4743	-1.42405	3.27347e-05
TRIP4	15	thyroid hormone receptor interactor 4	139.131	191.838	-0.455964	3.33528e-05
C1QTNF6	22	C1q and tumor necrosis factor related protein 6	29.5229	5.5928	1.94458	3.35273e-05
SLC6A8	X	solute carrier family 6 (neurotransmitter transporter), member 8	76.5817	18.5705	1.8594	3.36943e-05
HIST1H3F	6	histone cluster 1, H3f	38.3552	10.3198	1.59947	3.38804e-05
ORMDL1	2	ORMDL sphingolipid biosynthesis regulator 1	100.959	181.794	-0.834251	3.40513e-05
SKP1	5	S-phase kinase-associated protein 1	474.642	624.797	-0.409416	3.40513e-05
FFAR3	19	free fatty acid receptor 3	125.695	20.4104	2.13175	3.40625e-05
NCBP2	3	nuclear cap binding protein subunit 2, 20kDa	116.105	185.151	-0.683752	3.40625e-05
ZSCAN26	6	zinc finger and SCAN domain containing 26	20.5671	57.4785	-1.33084	3.43271e-05
FOSL1	11	FOS-like antigen 1	412.821	130.403	1.52251	3.43486e-05
MS4A7	11	membrane-spanning 4-domains, subfamily A, member 7	803.01	1791.33	-1.11511	3.44869e-05
MAFK	7	v-maf avian musculoaponeurotic fibrosarcoma oncogene homolog K	328.965	98.175	1.60013	3.48997e-05
PHLPP1	18	PH domain and leucine rich repeat protein phosphatase 1	210.138	74.4841	1.39759	3.52751e-05
PTCH2	1	patched 2	8.52982	0.420322	2.64265	3.55951e-05
CARD8	19	caspase recruitment domain family, member 8	798.765	1274.44	-0.660996	3.56094e-05
COX20	1	COX20 cytochrome C oxidase assembly factor	106.202	195.512	-0.795824	3.56094e-05
MIR146A	5	microRNA 146a	53.4734	158.262	-1.42483	3.56094e-05
SYNCRIP	6	synaptotagmin binding, cytoplasmic RNA interacting protein	682.94	1003.25	-0.542136	3.56094e-05
DDX10	11	DEAD (Asp-Glu-Ala-Asp) box polypeptide 10	108.011	223.122	-0.968792	3.57778e-05
PXYLP1	3	2-phosphoxylose phosphatase 1	19.6466	1.89145	2.40038	3.57778e-05
LINC00174	7	long intergenic non-protein coding RNA 174	91.5957	16.9424	2.0582	3.57885e-05
MLLT1	19	myeloid/lymphoid or mixed-lineage leukemia (trithorax homolog, Drosophila); translocated to, 1	469.787	138.746	1.61613	3.59185e-05
RPL19	17	ribosomal protein L19	390.034	711.098	-0.818073	3.61208e-05
RAB1A	2	RAB1A, member RAS oncogene family	2163.13	1343.65	0.687148	3.64873e-05
NKTR	3	natural killer cell triggering receptor	700.044	1331.71	-0.907757	3.65063e-05
CHST12	7	carbohydrate (chondroitin 4) sulfotransferase 12	41.6654	7.17863	2.02195	3.65388e-05
MUC1	1	mucin 1, cell surface associated	440.13	86.4956	2.02618	3.65388e-05
FAM195A	16	family with sequence similarity 195, member A	67.6109	17.8024	1.95199	3.67977e-05
TRIM52	5	tripartite motif containing 52	82.5668	151.887	-0.779256	3.68618e-05
ABCC5	3	ATP-binding cassette, sub-family C (CFTR/MRP), member 5	57.5241	207.349	-1.66787	3.69324e-05
STT3B	3	STT3B, subunit of the oligosaccharyltransferase complex (catalytic)	435.083	666.037	-0.613174	3.69916e-05
EIF2AK1	7	eukaryotic translation initiation factor 2- alpha kinase 1	236.865	346.281	-0.535777	3.73441e-05
AKAP11	13	A kinase (PRKA) anchor protein 11	273.263	556.143	-0.997052	3.73466e-05
C7orf61	7	chromosome 7 open reading frame 61	21.9844	3.56776	2.1702	3.74158e-05
RAVER1	19	ribonucleoprotein, PTB-binding 1	302.467	86.2679	1.64781	3.7431e-05
SCLY	2	selenocysteine lyase	63.3181	13.0197	1.83387	3.77269e-05
SLC43A2	17	solute carrier family 43 (amino acid system L transporter), member 2	117.391	22.0025	1.99003	3.77269e-05
TMEM201	1	transmembrane protein 201	17.5264	2.41376	2.0096	3.80849e-05
ARL8A	1	ADP-ribosylation factor-like 8A	547.414	294.671	0.859899	3.83456e-05
RP5-991G20.1	16	No description	9.82445	39.6448	-1.77081	3.85436e-05
OSBPL11	3	oxysterol binding protein-like 11	457.372	685.619	-0.586586	3.87771e-05
ZSWIM7	17	zinc finger, SWIM-type containing 7	28.5927	75.2664	-1.28956	3.8901e-05
UNC93B1	11	unc-93 homolog B1 (C. elegans)	298.505	93.1613	1.57633	3.92284e-05
STK40	1	serine/threonine kinase 40	1414.29	704.834	0.983615	3.92473e-05
CTD-2270P14.5	16	No description	14.0262	1.64858	2.26026	3.92689e-05
ERLEC1	2	endoplasmic reticulum lectin 1	139.411	212.48	-0.601162	3.97864e-05
SNHG12	1	small nucleolar RNA host gene 12 (non- protein coding)	76.9454	136.848	-0.82735	3.97864e-05
NDUFC2	11	NADH dehydrogenase (ubiquinone) 1, subcomplex unknown, 2, 14.5kDa	98.8593	192.013	-0.859094	3.98908e-05
STARD7	2	StAR-related lipid transfer (START) domain containing 7	213.759	394.801	-0.803862	4.00021e-05
SCNN1D	1	sodium channel, non-voltage-gated 1, delta subunit	16.0827	2.54443	2.62078	4.05227e-05
ID3	1	inhibitor of DNA binding 3, dominant negative helix-loop-helix protein	26.5707	6.43032	1.80194	4.08065e-05
AL049794.1	20	HCG2019237	1.31774	12.9681	-2.57136	4.08788e-05
ZFP3	17	ZFP3 zinc finger protein	22.598	71.9019	-1.38053	4.09176e-05
MAP3K7	6	mitogen-activated protein kinase kinase kinase 7	218.921	337.713	-0.605605	4.09815e-05
PDXK	21	pyridoxal (pyridoxine, vitamin B6) kinase	1023.87	529.574	0.951124	4.10912e-05
MIR29B1	7	microRNA 29b-1	3646.15	1611.86	1.13394	4.16317e-05
GET4	7	golgi to ER traffic protein 4 homolog (S. cerevisiae)	212.625	75.7666	1.44533	4.17243e-05
KHSRP	19	KH-type splicing regulatory protein	498.866	266.977	0.856863	4.19246e-05
STX1B	16	syntaxin 1B	53.0667	7.91727	2.12725	4.19352e-05
PRRT3	3	proline-rich transmembrane protein 3	16.3866	1.84489	2.30769	4.25315e-05
MYO1B	2	myosin IB	56.4967	7.50324	2.20787	4.30405e-05
NRROS	3	negative regulator of reactive oxygen species	200.945	89.1251	1.07009	4.31537e-05
HEXA-AS1	15	HEXA antisense RNA 1	62.9418	13.0464	1.89306	4.34814e-05
CPSF3	2	cleavage and polyadenylation specific factor 3, 73kDa	87.4651	136.823	-0.637108	4.35341e-05
CTCF	16	CCCTC-binding factor (zinc finger protein)	322.72	407.131	-0.344734	4.35462e-05
VAC14	16	Vac14 homolog (S. cerevisiae)	609.954	316.434	0.929023	4.35462e-05
MUL1	1	mitochondrial E3 ubiquitin protein ligase 1	132.04	75.5593	0.819596	4.41513e-05
RP3-462E2.3	12	No description	3.46417	15.8721	-1.93174	4.41719e-05
IMPACT	18	impact RWD domain protein	42.8713	132.649	-1.44809	4.42452e-05
SLC10A3	X	solute carrier family 10, member 3	61.538	23.6792	1.26406	4.42452e-05
APIP	11	APAF1 interacting protein	30.4102	81.2726	-1.34216	4.45726e-05
LAMA5	20	laminin, alpha 5	24.7668	1.41797	2.6175	4.46476e-05
ZNF343	20	zinc finger protein 343	18.1008	65.2486	-1.55444	4.46476e-05
EBNA1BP2	1	EBNA1 binding protein 2	53.3834	101.571	-0.808444	4.47471e-05
SEL1L	14	sel-1 suppressor of lin-12-like (C. elegans)	1391.03	2040.84	-0.540805	4.47866e-05
DARS2	1	aspartyl-tRNA synthetase 2, mitochondrial	51.894	96.5839	-0.900446	4.49812e-05
NEK9	14	NIMA-related kinase 9	185.127	268.372	-0.58244	4.49812e-05
DIP2B	12	DIP2 disco-interacting protein 2 homolog B (Drosophila)	1952.02	1191.07	0.699661	4.54445e-05
LONP1	19	lon peptidase 1, mitochondrial	273.604	81.8331	1.62	4.55389e-05
TRAF3	14	TNF receptor-associated factor 3	1061.01	510.087	1.03558	4.60281e-05
MGST1	12	microsomal glutathione S-transferase 1	84.0725	272.22	-1.57843	4.62213e-05
ZSCAN29	15	zinc finger and SCAN domain containing 29	99.1098	174.771	-0.788075	4.63308e-05
TAF3	10	TAF3 RNA polymerase II, TATA box binding protein (TBP)-associated factor, 140kDa	146.347	255.947	-0.720636	4.64657e-05
XXbac-B461K10.4	22	No description	11.7696	0.529823	2.58172	4.66358e-05
FH	1	fumarate hydratase	37.5642	99.6839	-1.23604	4.66729e-05
KIAA0226L	13	KIAA0226-like	355.373	1176.17	-1.59007	4.7006e-05
LRRC29	16	leucine rich repeat containing 29	22.1632	4.10099	1.90127	4.70271e-05
FABP5	8	fatty acid binding protein 5 (psoriasis- associated)	82.6707	243.053	-1.4504	4.70471e-05
KIAA1522	1	KIAA1522	119.773	19.2991	2.12813	4.70471e-05
QPCT	2	glutaminyl-peptide cyclotransferase	504.085	252.974	0.937972	4.72016e-05
CENPF	1	centromere protein F, 350/400kDa	59.2611	193.99	-1.59542	4.72557e-05
CRTC1	19	CREB regulated transcription coactivator 1	88.114	22.7766	1.75985	4.72557e-05
DPP3	11	dipeptidyl-peptidase 3	113.91	56.2141	0.982218	4.75073e-05
CTD-3222D19.2	19	Uncharacterized protein	88.5278	29.7171	1.45439	4.75415e-05
CENPU	4	centromere protein U	148.679	19.4412	2.33223	4.79187e-05
CLDN15	7	claudin 15	34.8362	8.15499	1.83806	4.79214e-05
KREMEN1	22	kringle containing transmembrane protein 1	997.957	274.607	1.68293	4.84134e-05
ZNF329	19	zinc finger protein 329	11.17	27.8311	-1.3156	4.84199e-05
CLCN6	1	chloride channel, voltage-sensitive 6	392.633	195.018	0.996956	4.85799e-05
PRKAR1A	17	protein kinase, cAMP-dependent, regulatory, type I, alpha	1409.49	1928.34	-0.434178	4.85799e-05
PILRA	7	paired immunoglobin-like type 2 receptor alpha	1127.57	615.829	0.871563	4.8602e-05
FBXO44	1	F-box protein 44	16.7561	2.72207	1.8692	4.87226e-05
COPE	19	coatomer protein complex, subunit epsilon	369.228	183.041	0.991066	4.87388e-05
FAM65A	16	family with sequence similarity 65, member A	970.34	484.608	0.963271	4.87388e-05
USP24	1	ubiquitin specific peptidase 24	514.966	853.849	-0.724495	4.87927e-05
OSGEP	14	O-sialoglycoprotein endopeptidase	59.1869	116.44	-0.959705	4.88147e-05
KLF16	19	Kruppel-like factor 16	152.082	35.4475	1.83802	4.90356e-05
BLVRA	7	biliverdin reductase A	150.164	303.592	-0.964272	4.92703e-05
RP11-96D1.10	16	No description	77.8476	121.933	-0.712972	4.92703e-05
TRNP1	1	TMF1-regulated nuclear protein 1	36.6483	6.51763	2.09212	5.00037e-05
TAPBPL	12	TAP binding protein-like	217.441	130.492	0.744869	5.01225e-05
MEPCE	7	methylphosphate capping enzyme	526.464	240.438	1.08588	5.11303e-05
RPL6	12	ribosomal protein L6	149.424	253.073	-0.661435	5.15027e-05
NDUFB9	8	NADH dehydrogenase (ubiquinone) 1 beta subcomplex, 9, 22kDa	176.927	314.753	-0.786075	5.15581e-05
EIF2S2	20	eukaryotic translation initiation factor 2, subunit 2 beta, 38kDa	167.991	267.798	-0.684355	5.17748e-05
PLEKHO2	15	pleckstrin homology domain containing, family O member 2	1913.91	940.852	1.00349	5.19004e-05
FDX1	11	ferredoxin 1	91.3262	188.113	-1.02348	5.2061e-05
CEBPG	19	CCAAT/enhancer binding protein (C/EBP), gamma	138.758	242.191	-0.783912	5.22854e-05
SH3BP1	22	SH3-domain binding protein 1	461.839	132.963	1.65032	5.22854e-05
LGALS2	22	lectin, galactoside-binding, soluble, 2	146.014	36.3459	1.80894	5.29767e-05
RP11-407N8.5	12	No description	8.00689	0	2.82361	5.29836e-05
SLC12A8	3	solute carrier family 12, member 8	96.8497	34.3279	1.45827	5.39047e-05
TIGD2	4	tigger transposable element derived 2	7.11395	22.6781	-1.60795	5.39047e-05
CYC1	8	cytochrome c-1	117.25	63.0234	0.90526	5.39364e-05
CEBPB	20	CCAAT/enhancer binding protein (C/EBP), beta	2790.77	1156.61	1.21432	5.41858e-05
ZNF841	19	zinc finger protein 841	127.743	238.834	-0.879784	5.43101e-05
EFCAB5	17	EF-hand calcium binding domain 5	2.65307	22.8422	-2.45488	5.44339e-05
XRN1	3	5'-3' exoribonuclease 1	4692.29	2309.74	0.986903	5.44339e-05
GLB1	3	galactosidase, beta 1	300.622	506.992	-0.74386	5.46732e-05
CP	3	ceruloplasmin (ferroxidase)	115.799	27.8839	1.93374	5.48556e-05
TNKS2-AS1	10	TNKS2 antisense RNA 1 (head to head)	7.75178	0.210161	2.70926	5.48556e-05
RP11-613M10.8	9	Uncharacterized protein	36.3867	90.5504	-1.19243	5.49122e-05
GRAMD1A	19	GRAM domain containing 1A	1912.69	702.573	1.37004	5.52563e-05
BCOR	X	BCL6 corepressor	398.912	141.375	1.38615	5.52646e-05
SYVN1	11	synovial apoptosis inhibitor 1, synoviolin	381.252	126.888	1.45075	5.53269e-05
SIRPG	20	signal-regulatory protein gamma	16.0327	1.68538	2.31948	5.53489e-05
ZCCHC14	16	zinc finger, CCHC domain containing 14	247.374	137.82	0.783003	5.53879e-05
AC016700.5	2	No description	41.7167	14.0357	1.75819	5.56777e-05
RP11-404F10.2	1	No description	214.256	64.8214	1.60899	5.56777e-05
RAC2	22	ras-related C3 botulinum toxin substrate 2 (rho family, small GTP binding protein Rac2)	2285.31	1082.62	1.04393	5.58323e-05
SSBP4	19	single stranded DNA binding protein 4	45.1831	7.61081	2.0147	5.58323e-05
ZNF548	19	zinc finger protein 548	26.2198	73.7719	-1.36721	5.61238e-05
AC083949.1	2	No description	17.5077	4.14724	1.85157	5.65611e-05
HIAT1	1	hippocampus abundant transcript 1	863.98	477.738	0.835681	5.65611e-05
PHF3	6	PHD finger protein 3	874.578	1355.67	-0.626824	5.65611e-05
ZNF334	20	zinc finger protein 334	2.44355	15.5764	-2.19886	5.65641e-05
RABGAP1L	1	RAB GTPase activating protein 1-like	438.852	796.675	-0.822972	5.67513e-05
RP11-1348G14.5	16	No description	4.08449	19.0364	-1.95668	5.67513e-05
EIF1AX	X	eukaryotic translation initiation factor 1A, X-linked	79.2594	182.456	-1.17395	5.6892e-05
RPS8	1	ribosomal protein S8	372.902	672.377	-0.79878	5.76475e-05
POM121	7	POM121 transmembrane nucleoporin	239.263	78.6553	1.47317	5.77429e-05
VCPIP1	8	valosin containing protein (p97)/p47 complex interacting protein 1	1621.05	900.79	0.81992	5.78377e-05
OGFR	20	opioid growth factor receptor	859.249	332.138	1.33932	5.79975e-05
CTD-2286N8.2	18	No description	6.35201	21.9958	-1.71479	5.80514e-05
TMEM192	4	transmembrane protein 192	100.961	175.539	-0.727573	5.81319e-05
CBR4	4	carbonyl reductase 4	48.0545	106.315	-1.12601	5.82922e-05
PAPLN	14	papilin, proteoglycan-like sulfated glycoprotein	61.9936	9.91731	2.06067	5.82922e-05
RAB1B	11	RAB1B, member RAS oncogene family	494.368	254.847	0.935082	5.82951e-05
TMUB1	7	transmembrane and ubiquitin-like domain containing 1	120.002	34.5722	1.66823	5.83057e-05
RP5-821D11.7	22	No description	22.076	4.98878	1.70852	5.8441e-05
OTUB1	11	OTU deubiquitinase, ubiquitin aldehyde binding 1	234.069	130.332	0.795594	5.86045e-05
ALOX12-AS1	17	ALOX12 antisense RNA 1	220.448	100.281	1.16249	5.86868e-05
CASP5	11	caspase 5, apoptosis-related cysteine peptidase	853.238	411.938	1.00415	5.88028e-05
ZNF326	1	zinc finger protein 326	199.362	375.443	-0.899595	5.93236e-05
VWA5A	11	von Willebrand factor A domain containing 5A	76.4158	207.505	-1.36869	5.94165e-05
SNAPC5	15	small nuclear RNA activating complex, polypeptide 5, 19kDa	51.2818	84.1089	-0.763826	5.96347e-05
POP5	12	processing of precursor 5, ribonuclease P/MRP subunit (S. cerevisiae)	12.6305	31.0625	-1.21452	5.96589e-05
PARP14	3	poly (ADP-ribose) polymerase family, member 14	9835.05	5607.3	0.794399	5.96794e-05
SLC25A20	3	solute carrier family 25 (carnitine/acylcarnitine translocase), member 20	26.1298	69.4006	-1.35703	5.99777e-05
TDRD7	9	tudor domain containing 7	723.789	378.533	0.902423	6.01568e-05
RAB4B-EGLN2	19	RAB4B-EGLN2 readthrough (NMD candidate)	394.143	161.08	1.23746	6.05368e-05
LINC01420	X	long intergenic non-protein coding RNA 1420	67.9895	139.597	-1.00097	6.07316e-05
MRE11A	11	MRE11 meiotic recombination 11 homolog A (S. cerevisiae)	75.1497	146.56	-0.951202	6.09715e-05
ZNF32	10	zinc finger protein 32	9.72439	28.8627	-1.50947	6.10707e-05
ZFR	5	zinc finger RNA binding protein	754.669	1058.95	-0.485654	6.11976e-05
CDCA4	14	cell division cycle associated 4	72.703	19.4981	1.57619	6.13589e-05
MAGI2-AS3	7	MAGI2 antisense RNA 3	15.6274	5.13476	2.33401	6.14242e-05
MINPP1	10	multiple inositol-polyphosphate phosphatase 1	50.3515	13.7608	1.45357	6.16069e-05
EIF4G2	11	eukaryotic translation initiation factor 4 gamma, 2	2406.88	3389.19	-0.491253	6.20921e-05
NDOR1	9	NADPH dependent diflavin oxidoreductase 1	53.007	14.026	1.68106	6.2199e-05
NDUFC1	4	NADH dehydrogenase (ubiquinone) 1, subcomplex unknown, 1, 6kDa	53.0838	91.0978	-0.778874	6.23633e-05
VASP	19	vasodilator-stimulated phosphoprotein	2259.97	1081.55	1.03725	6.23686e-05
AC006160.5	4	No description	36.207	6.31106	1.99153	6.254e-05
ATG9A	2	autophagy related 9A	151.679	41.9676	1.66993	6.26009e-05
SEMA4D	9	sema domain, immunoglobulin domain (Ig), transmembrane domain (TM) and short cytoplasmic domain, (semaphorin) 4D	2135.17	1002.77	1.05832	6.26009e-05
IGFBP7	4	insulin-like growth factor binding protein 7	43.6291	9.30879	1.84101	6.27077e-05
ELL	19	elongation factor RNA polymerase II	773.792	250.237	1.50847	6.30115e-05
XBP1	22	X-box binding protein 1	917.852	576.852	0.656606	6.30115e-05
ECE1	1	endothelin converting enzyme 1	2696.01	1145.38	1.1889	6.31417e-05
GADD45G	9	growth arrest and DNA-damage-inducible, gamma	69.9604	13.588	2.09909	6.3231e-05
FAM179A	2	family with sequence similarity 179, member A	13.2948	0.691832	2.60579	6.33798e-05
KNOP1	16	lysine-rich nucleolar protein 1	28.1381	80.661	-1.29224	6.33798e-05
REXO1	19	REX1, RNA exonuclease 1 homolog (S. cerevisiae)	285.147	63.6969	1.88459	6.33798e-05
RP11-139J15.2	10	No description	39.1606	9.87541	1.71478	6.34119e-05
FBRSL1	12	fibrosin-like 1	165.15	38.5373	1.81926	6.39708e-05
COLQ	3	collagen-like tail subunit (single strand of homotrimer) of asymmetric acetylcholinesterase	22.7783	3.1883	2.0972	6.4056e-05
LRRN1	3	leucine rich repeat neuronal 1	14.1125	2.37767	2.63405	6.40841e-05
NFIA	1	nuclear factor I/A	32.0764	171.936	-2.06242	6.40841e-05
THAP8	19	THAP domain containing 8	20.924	4.52856	1.66331	6.40841e-05
EMC6	17	ER membrane protein complex subunit 6	92.432	46.6989	0.839928	6.4097e-05
HSPA4L	4	heat shock 70kDa protein 4-like	24.4152	1.65833	2.51972	6.50002e-05
IQGAP1	15	IQ motif containing GTPase activating protein 1	4975.32	7217.4	-0.5289	6.50293e-05
PECAM1	17	platelet/endothelial cell adhesion molecule 1	1349.19	2856.07	-1.04145	6.51293e-05
BATF	14	basic leucine zipper transcription factor, ATF-like	438.884	191.827	1.17661	6.51921e-05
RP11-600F24.7	14	No description	8.80026	0.552778	2.48654	6.52521e-05
SGPP2	2	sphingosine-1-phosphate phosphatase 2	153.75	24.5846	2.12437	6.54764e-05
MRPL44	2	mitochondrial ribosomal protein L44	216.431	106.129	0.928336	6.54797e-05
C19orf35	19	chromosome 19 open reading frame 35	204.942	34.0504	2.13804	6.55333e-05
ACTA2	10	actin, alpha 2, smooth muscle, aorta	64.388	16.5819	1.61142	6.55979e-05
PAFAH1B2	11	platelet-activating factor acetylhydrolase 1b, catalytic subunit 2 (30kDa)	514.678	714.704	-0.463648	6.55979e-05
AC079630.2	12	No description	12.6938	0.596387	2.5665	6.56045e-05
RPPH1	14	ribonuclease P RNA component H1	2406.64	894.482	1.35087	6.57278e-05
C11orf1	11	chromosome 11 open reading frame 1	11.6813	32.494	-1.46797	6.64015e-05
COMMD4	15	COMM domain containing 4	115.558	63.1958	0.765646	6.70178e-05
ZNF646	16	zinc finger protein 646	769.78	347.891	1.10204	6.707e-05
SUSD3	9	sushi domain containing 3	22.9239	5.90724	1.59185	6.7187e-05
SNRPC	6	small nuclear ribonucleoprotein polypeptide C	44.566	81.9051	-0.902905	6.7592e-05
OVCA2	17	ovarian tumor suppressor candidate 2	84.6861	40.1419	0.915055	6.76182e-05
FAM89A	1	family with sequence similarity 89, member A	51.9714	188.001	-1.68702	6.76445e-05
UNC13B	9	unc-13 homolog B (C. elegans)	61.3857	161.829	-1.28184	6.81228e-05
CTNND1	11	catenin (cadherin-associated protein), delta 1	564.763	913.409	-0.680379	6.81652e-05
PCYOX1	2	prenylcysteine oxidase 1	39.303	117.127	-1.3942	6.84628e-05
RHBDF1	16	rhomboid 5 homolog 1 (Drosophila)	6.11929	0	2.77124	6.85441e-05
FNDC3B	3	fibronectin type III domain containing 3B	8943.14	5244.68	0.758179	6.87039e-05
SPPL3	12	signal peptide peptidase like 3	294.423	177.927	0.684795	6.90559e-05
ZNF569	19	zinc finger protein 569	10.5867	40.3568	-1.62739	6.95879e-05
POLR2A	17	polymerase (RNA) II (DNA directed) polypeptide A, 220kDa	3655.58	1974.55	0.864327	6.96233e-05
LMBRD1	6	LMBR1 domain containing 1	217.633	336.69	-0.647331	7.00416e-05
SCAMP4	19	secretory carrier membrane protein 4	234.983	68.786	1.66271	7.00416e-05
RARS	5	arginyl-tRNA synthetase	184.434	283.691	-0.599787	7.04222e-05
AC009299.3	2	No description	28.1003	2.52193	2.41096	7.05027e-05
C14orf169	14	chromosome 14 open reading frame 169	122.584	58.637	1.00692	7.0526e-05
HCFC1R1	16	host cell factor C1 regulator 1 (XPO1 dependent)	81.6681	36.6829	1.17176	7.0526e-05
RHOG	11	ras homolog family member G	856.829	417.411	1.00138	7.0526e-05
CTD-2547L16.1	8	No description	14.6768	3.46961	2.20145	7.07802e-05
ZMPSTE24	1	zinc metallopeptidase STE24	170.664	268.461	-0.649799	7.12024e-05
DARS-AS1	2	DARS antisense RNA 1	167.136	31.9952	2.04983	7.12983e-05
PRRG2	19	proline rich Gla (G-carboxyglutamic acid) 2	7.88319	2.51655	2.4991	7.13922e-05
TNFSF9	19	tumor necrosis factor (ligand) superfamily, member 9	16.848	1.76783	2.22475	7.15825e-05
KCNK5	6	potassium channel, subfamily K, member 5	59.099	6.3753	2.34712	7.15866e-05
C11orf96	11	chromosome 11 open reading frame 96	23.5105	2.95704	2.21556	7.19573e-05
LACTB	15	lactamase, beta	1042.45	638.335	0.695005	7.26954e-05
UFL1	6	UFM1-specific ligase 1	122.839	238.356	-0.936278	7.27846e-05
CLEC4D	12	C-type lectin domain family 4, member D	712.731	226.746	1.51117	7.27957e-05
TOM1	22	target of myb1 (chicken)	1948.99	1003.89	0.950321	7.29297e-05
PSMD7	16	proteasome (prosome, macropain) 26S subunit, non-ATPase, 7	328.978	531.687	-0.674636	7.30544e-05
RP11-126K1.2	1	No description	34.1283	8.01058	1.79628	7.32564e-05
RP11-96O20.5	15	No description	28.673	6.15376	1.94648	7.32564e-05
SEMA4C	2	sema domain, immunoglobulin domain (Ig), transmembrane domain (TM) and short cytoplasmic domain, (semaphorin) 4C	22.1176	2.53672	2.27518	7.32564e-05
CRTC2	1	CREB regulated transcription coactivator 2	818.352	405.227	0.997701	7.37923e-05
EIF4A2	3	eukaryotic translation initiation factor 4A2	869.675	1293.28	-0.557146	7.38031e-05
EHD1	11	EH-domain containing 1	3788.34	1520.62	1.25353	7.40642e-05
PRR12	19	proline rich 12	149.678	31.1001	1.93979	7.42548e-05
RNASEK	17	ribonuclease, RNase K	1006.93	599.392	0.754151	7.4288e-05
GTF3C6	6	general transcription factor IIIC, polypeptide 6, alpha 35kDa	60.3608	111.936	-0.828438	7.45161e-05
RP11-1007O24.3	15	No description	39.2983	13.8065	1.32343	7.46642e-05
CTA-384D8.31	22	No description	12.3769	0.881544	2.48354	7.49287e-05
EFHD2	1	EF-hand domain family, member D2	2125.63	1102.2	0.926993	7.52262e-05
CRYBG3	3	beta-gamma crystallin domain containing 3	253.144	509.123	-0.971746	7.55529e-05
DOCK1	10	dedicator of cytokinesis 1	100.021	222.423	-1.10335	7.55529e-05
UBE2K	4	ubiquitin-conjugating enzyme E2K	379.931	558.599	-0.560264	7.55529e-05
PIN4	X	protein (peptidylprolyl cis/trans isomerase) NIMA-interacting, 4 (parvulin)	20.5181	56.9842	-1.22406	7.56754e-05
TPBG	6	trophoblast glycoprotein	9.66848	0.671383	2.48609	7.58414e-05
C21orf91	21	chromosome 21 open reading frame 91	396.347	172.586	1.1547	7.6029e-05
FEZ2	2	fasciculation and elongation protein zeta 2 (zygin II)	210.252	372.07	-0.809073	7.60302e-05
TTC4	1	tetratricopeptide repeat domain 4	53.0712	94.7052	-0.812844	7.63371e-05
CCDC80	3	coiled-coil domain containing 80	5.3631	38.103	-2.31287	7.64528e-05
PAPSS1	4	3'-phosphoadenosine 5'-phosphosulfate synthase 1	256.39	470.487	-0.846811	7.65341e-05
PHF2	9	PHD finger protein 2	311.077	176.401	0.80163	7.68703e-05
CTD-2277K2.1	14	No description	21.6938	1.26097	2.5622	7.69372e-05
EGR4	2	early growth response 4	12.7644	1.15305	2.38504	7.69372e-05
NFE2L3	7	nuclear factor, erythroid 2-like 3	166.701	50.2144	1.60056	7.69372e-05
RPS10-NUDT3	6	RPS10-NUDT3 readthrough	135.794	260.81	-0.856301	7.69512e-05
CCDC28A	6	coiled-coil domain containing 28A	59.3409	100.374	-0.75089	7.76524e-05
C4orf48	4	chromosome 4 open reading frame 48	21.3555	5.36722	1.60732	7.76767e-05
LAMB3	1	laminin, beta 3	453.815	211.757	1.14405	7.7755e-05
CH507-42P11.8	21	No description	9.30543	0.132456	2.71406	7.79933e-05
CLK3	15	CDC-like kinase 3	750.617	456.976	0.710717	7.84907e-05
CYP4V2	4	cytochrome P450, family 4, subfamily V, polypeptide 2	118.636	249.472	-0.996844	7.85129e-05
GTF2E1	3	general transcription factor IIE, polypeptide 1, alpha 56kDa	87.5093	160.397	-0.699565	7.85981e-05
UBE2D1	10	ubiquitin-conjugating enzyme E2D 1	841.87	444.066	0.870344	7.87222e-05
VDAC3	8	voltage-dependent anion channel 3	97.5244	164.772	-0.762935	7.9063e-05
AC116366.6	5	No description	413.847	108.213	1.71314	7.92557e-05
AP3B1	5	adaptor-related protein complex 3, beta 1 subunit	684.44	948.4	-0.452651	7.9419e-05
MX1	21	MX dynamin-like GTPase 1	3604.66	1510.89	1.1942	7.94789e-05
MRFAP1	4	Morf4 family associated protein 1	300.66	502.038	-0.660032	7.98811e-05
EIF3I	1	eukaryotic translation initiation factor 3, subunit I	177.475	297.053	-0.696727	8.0138e-05
MPHOSPH8	13	M-phase phosphoprotein 8	457.741	693.462	-0.550035	8.0138e-05
VN1R1	19	vomeronasal 1 receptor 1	5.59362	0	2.74646	8.03211e-05
ZFP37	9	ZFP37 zinc finger protein	1.64101	23.776	-2.58243	8.03555e-05
RP11-314N13.10	20	No description	104.918	54.8063	1.0298	8.05919e-05
PDGFB	22	platelet-derived growth factor beta polypeptide	94.5554	15.5804	2.12052	8.11396e-05
GATAD1	7	GATA zinc finger domain containing 1	121.371	177.063	-0.568067	8.15389e-05
NANOS3	19	nanos homolog 3 (Drosophila)	23.0106	3.78775	2.03688	8.15389e-05
TMPRSS3	21	transmembrane protease, serine 3	7.29452	0	2.75877	8.17142e-05
ITGAE	17	integrin, alpha E (antigen CD103, human mucosal lymphocyte antigen 1; alpha polypeptide)	80.5742	178.014	-1.1081	8.20641e-05
PEX19	1	peroxisomal biogenesis factor 19	107.869	212.846	-0.957139	8.20641e-05
YIF1A	11	Yip1 interacting factor homolog A (S. cerevisiae)	46.404	14.6009	1.41294	8.20641e-05
IL12RB1	19	interleukin 12 receptor, beta 1	172.428	51.302	1.58195	8.25677e-05
USP50	15	ubiquitin specific peptidase 50	4.68224	0	2.73241	8.27026e-05
SCPEP1	17	serine carboxypeptidase 1	248.026	434.295	-0.76852	8.27575e-05
AC009303.2	2	No description	126.905	39.4373	1.46617	8.37144e-05
CEP295	11	centrosomal protein 295kDa	174.088	291.196	-0.760332	8.38879e-05
CCDC126	7	coiled-coil domain containing 126	138.964	41.8312	1.49942	8.42754e-05
CTD-2047H16.2	17	No description	118.061	39.4923	1.37722	8.42754e-05
PANK2	20	pantothenate kinase 2	387.176	199.68	0.902935	8.42754e-05
RP11-16E23.3	15	No description	57.9097	18.8362	1.6444	8.42754e-05
SOCS3	17	suppressor of cytokine signaling 3	6598.13	1965.68	1.5942	8.42754e-05
CLN3	16	battenin isoform d	364.405	115.534	1.5437	8.43373e-05
TNRC6A	16	trinucleotide repeat containing 6A	289.422	519.243	-0.829219	8.44202e-05
RP11-314A20.5	17	No description	27.0113	7.18455	1.85809	8.44643e-05
THOC1	18	THO complex 1	100.798	234.785	-1.16038	8.47386e-05
RP11-211G3.2	3	No description	62.3882	19.1986	1.59606	8.49057e-05
RNF214	11	ring finger protein 214	57.3766	90.0934	-0.615843	8.49072e-05
LINC01094	4	long intergenic non-protein coding RNA 1094	48.0721	110.282	-1.18926	8.49807e-05
FOSL2	2	FOS-like antigen 2	5672.76	3089.9	0.859616	8.59958e-05
TMPRSS13	11	transmembrane protease, serine 13	10.6697	1.06875	2.24616	8.60366e-05
RP11-297D21.2	16	No description	5.78732	0	2.73455	8.6379e-05
PRKACB	1	protein kinase, cAMP-dependent, catalytic, beta	117.636	332.567	-1.38884	8.64084e-05
P2RY6	11	pyrimidinergic receptor P2Y, G-protein coupled, 6	119.167	30.3772	1.80702	8.65051e-05
OASL	12	2'-5'-oligoadenylate synthetase-like	1069.17	459.797	1.15485	8.69305e-05
ISG15	1	ISG15 ubiquitin-like modifier	1533.11	437.598	1.63587	8.78575e-05
PARP12	7	poly (ADP-ribose) polymerase family, member 12	922.244	504.727	0.83843	8.80952e-05
RP11-363N22.3	10	No description	8.76763	0.810262	2.42986	8.80952e-05
DDX6	11	DEAD (Asp-Glu-Ala-Asp) box helicase 6	1348.14	1793.47	-0.39571	8.83312e-05
IL2RA	10	interleukin 2 receptor, alpha	467.706	102.33	1.90366	8.89662e-05
TAF1	X	TAF1 RNA polymerase II, TATA box binding protein (TBP)-associated factor, 250kDa	386.167	600.974	-0.592535	8.92665e-05
PRKD2	19	protein kinase D2	793.019	193.112	1.79539	8.97335e-05
BAMBI	10	BMP and activin membrane-bound inhibitor	9.35128	3.04905	2.20163	8.98191e-05
SYNPO2	4	synaptopodin 2	51.7734	13.1664	1.85354	9.06839e-05
PLEKHG2	19	pleckstrin homology domain containing, family G (with RhoGef domain) member 2	1142.24	380.361	1.45828	9.09772e-05
HSF1	8	heat shock transcription factor 1	228.608	48.3441	1.89661	9.11856e-05
MFSD7	4	major facilitator superfamily domain containing 7	90.1105	27.7914	1.59417	9.12165e-05
RP11-141B14.1	2	No description	108.517	42.1141	1.31786	9.14053e-05
ZNF585B	19	zinc finger protein 585B	44.0154	98.5321	-1.13179	9.14728e-05
OSBPL1A	18	oxysterol binding protein-like 1A	149.401	287.723	-0.868992	9.15247e-05
ZNF615	19	zinc finger protein 615	36.9163	75.0134	-1.04161	9.18827e-05
YJEFN3	19	YjeF N-terminal domain containing 3	18.4238	51.5071	-1.46823	9.25022e-05
CEBPZ	2	CCAAT/enhancer binding protein (C/EBP), zeta	236.384	391.886	-0.70185	9.25581e-05
C5orf56	5	chromosome 5 open reading frame 56	800.425	369.345	1.06431	9.26938e-05
NDUFB4	3	NADH dehydrogenase (ubiquinone) 1 beta subcomplex, 4, 15kDa	84.2294	136.19	-0.670901	9.27594e-05
NDP	X	Norrie disease (pseudoglioma)	7.78612	0	2.74376	9.28376e-05
PUF60	8	poly-U binding splicing factor 60KDa	10.1244	1.21506	2.02649	9.36397e-05
UBE2E1	3	ubiquitin-conjugating enzyme E2E 1	494.351	256.797	0.890613	9.36905e-05
FKBP4	12	FK506 binding protein 4, 59kDa	303.383	121.304	1.26828	9.36993e-05
ZNF250	8	zinc finger protein 250	168.953	51.8878	1.54161	9.36993e-05
CCDC71	3	coiled-coil domain containing 71	93.7394	48.3125	0.909894	9.42e-05
KHDRBS3	8	KH domain containing, RNA binding, signal transduction associated 3	8.82851	0.264912	2.60205	9.4309e-05
TPSB2	16	tryptase beta 2 (gene/pseudogene)	14.3799	2.37767	2.59086	9.43588e-05
ANKRD40	17	ankyrin repeat domain 40	186.127	310.499	-0.74031	9.47011e-05
TMEM115	3	transmembrane protein 115	111.967	51.2129	1.05398	9.47011e-05
FERMT3	11	fermitin family member 3	1138.36	550.754	1.0136	9.47766e-05
AGO1	1	argonaute RISC catalytic component 1	313.873	587.596	-0.867804	9.50152e-05
AIDA	1	axin interactor, dorsalization associated	52.2737	19.1706	1.12403	9.51493e-05
SEZ6	17	seizure related 6 homolog (mouse)	92.2325	15.3869	2.15863	9.56503e-05
SLC35A2	X	solute carrier family 35 (UDP-galactose transporter), member A2	172.9	59.2536	1.52534	9.56503e-05
PQLC2	1	PQ loop repeat containing 2	76.7392	30.0427	1.33097	9.56808e-05
HIF1A-AS1	14	HIF1A antisense RNA 1	8.94712	0.888062	2.23243	9.60636e-05
HLF	17	hepatic leukemia factor	6.594	0.132456	2.63302	9.60636e-05
PPDPF	20	pancreatic progenitor cell differentiation and proliferation factor	547.332	197.388	1.382	9.60636e-05
RP11-1379J22.2	5	No description	5.31097	0	2.71902	9.60636e-05
MCAT	22	malonyl CoA:ACP acyltransferase (mitochondrial)	17.9486	5.81626	1.70206	9.61093e-05
MFSD6	2	major facilitator superfamily domain containing 6	195.329	342.918	-0.793042	9.61108e-05
CPEB3	10	cytoplasmic polyadenylation element binding protein 3	151.684	62.6682	1.20148	9.63426e-05
LY86	6	lymphocyte antigen 86	108.721	333.12	-1.48401	9.71116e-05
C10orf10	10	chromosome 10 open reading frame 10	16.5623	6.26486	1.97383	9.7432e-05
GS1-279B7.2	1	No description	234.635	90.0954	1.34414	9.75922e-05
HIVEP2	6	human immunodeficiency virus type I enhancer binding protein 2	6908.55	3384.93	1.00047	9.75922e-05
C3	19	complement component 3	1382.72	621.191	1.1146	9.7607e-05
SIGLEC12	19	sialic acid binding Ig-like lectin 12 (gene/pseudogene)	40.0312	4.46948	2.31217	9.7607e-05
KB-1674E1.1	22	No description	106.766	23.948	1.99745	9.79172e-05
EMC3	3	ER membrane protein complex subunit 3	190.99	337.182	-0.7821	9.85595e-05
TMEM229B	14	transmembrane protein 229B	43.9184	6.08809	2.14719	9.8809e-05
SERPINE2	2	serpin peptidase inhibitor, clade E (nexin, plasminogen activator inhibitor type 1), member 2	6.38758	0	2.72578	9.89543e-05
RP11-321N4.5	6	No description	142.642	214.975	-0.554655	9.92057e-05
CHCHD1	10	coiled-coil-helix-coiled-coil-helix domain containing 1	68.5491	110.772	-0.636749	9.97753e-05
TMEM44-AS1	3	TMEM44 antisense RNA 1	43.9622	14.0765	1.52952	0.000100004
SMAD7	18	SMAD family member 7	224.514	71.0775	1.47845	0.000100272
SRF	6	serum response factor (c-fos serum response element-binding transcription factor)	727.71	284.794	1.27727	0.000100272
FAM115C	7	family with sequence similarity 115, member C	29.4158	4.56568	2.01707	0.000100558
MAZ	16	MYC-associated zinc finger protein (purine- binding transcription factor)	295.01	123.5	1.16096	0.000100776
RBBP6	16	retinoblastoma binding protein 6	1909.92	1083.3	0.794391	0.000100776
SFN	1	stratifin	46.9428	9.03649	1.97393	0.000100857
NEFH	22	neurofilament, heavy polypeptide	15.919	78.5921	-2.00261	0.000100927
PON2	7	paraoxonase 2	14.3974	69.4179	-1.95254	0.000100927
TMEM87A	15	transmembrane protein 87A	161.909	260.735	-0.663877	0.000101062
GATC	12	glutamyl-tRNA(Gln) amidotransferase, subunit C	61.343	100.514	-0.710431	0.000101343
OLFML3	1	olfactomedin-like 3	27.0347	5.47215	1.81737	0.000101418
S100A10	1	S100 calcium binding protein A10	592.052	1028.03	-0.776825	0.000101418
FAM105A	5	family with sequence similarity 105, member A	97.7525	195.825	-0.932713	0.000101466
RP11-158I13.2	2	No description	49.7184	79.8006	-0.738632	0.000101975
PELI1	2	pellino E3 ubiquitin protein ligase 1	4107.13	2328.71	0.799277	0.000102055
TOMM6	6	translocase of outer mitochondrial membrane 6 homolog (yeast)	224.345	373.236	-0.739983	0.000102335
ZCCHC17	1	zinc finger, CCHC domain containing 17	52.6808	91.1862	-0.829292	0.000102705
[truncated: 14,321 more rows]
