# Supplementary material for: Transcriptomic Characterization of Tuberculous Sputum Reveals a Host Warburg Effect and Microbial Cholesterol Catabolism
Source: mBio. 2021 Dec 7;12(6):e01766-21. doi: 10.1128/mBio.01766-21 (PMC8649757; doi:10.1128/mBio.01766-21)
Supplement: DATA SET S2 [file mbio.01766-21-sd002.xlsx]

## Sheet: Dataset S2
Dataset S2. Differentially expressed genes in the human host between TB-HIV sputa and TB-only sputa
Gene	Chr	Description	Base Mean (TB)	Base Mean (TB-HIV)	log2FoldChange	padj
CD8A	2	CD8a molecule	74.2167	306.868	1.47215	4.13029e-05
EOMES	3	eomesodermin	37.1282	163.455	1.4191	0.000318133
LAG3	12	lymphocyte-activation gene 3	134.702	373.476	1.14902	0.00205627
KLRC4-KLRK1	12	KLRC4-KLRK1 readthrough	27.7304	110.01	1.29836	0.00205627
POU2AF1	11	POU class 2 associating factor 1	17.972	89.4407	1.33338	0.00246735
FAIM3	1	Fas apoptotic inhibitory molecule 3	71.164	210.976	1.14976	0.00411605
KLRK1	12	killer cell lectin-like receptor subfamily K, member 1	24.5246	106.238	1.27733	0.00411605
CD8B	2	CD8b molecule	12.6699	60.5504	1.27903	0.00433361
GZMH	14	granzyme H (cathepsin G-like 2, protein h- CCPX)	19.0899	60.6579	1.1641	0.0059154
CTA-250D10.23	22	No description	3.87485	34.2338	1.23061	0.00854885
FCRL3	1	Fc receptor-like 3	13.1724	95.884	1.18413	0.0180071
IGLL5	22	immunoglobulin lambda-like polypeptide 5	54.1913	142.664	1.03275	0.0183152
CRTAM	11	cytotoxic and regulatory T cell molecule	52.2264	95.5886	0.768436	0.0213666
FCRL1	1	Fc receptor-like 1	12.7905	41.3683	1.09109	0.0230099
SLAMF7	1	SLAM family member 7	7513.6	4728.72	-0.61664	0.0230099
TNFRSF13B	17	tumor necrosis factor receptor superfamily, member 13B	9.12613	62.266	1.13161	0.0275
CD79A	19	CD79a molecule, immunoglobulin-associated alpha	35.6041	151.038	1.13421	0.0275
AKAP5	14	A kinase (PRKA) anchor protein 5	10.6181	47.0034	1.13037	0.0277168
DTHD1	4	death domain containing 1	13.2438	84.5204	1.10468	0.0367102
ASS1	9	argininosuccinate synthase 1	172.716	64.814	-0.996889	0.0482562
BANK1	4	B-cell scaffold protein with ankyrin repeats 1	64.7765	241.293	1.07708	0.0490424
COPS8	2	COP9 signalosome subunit 8	101.541	147.385	0.494977	0.0539624
TIGIT	3	T cell immunoreceptor with Ig and ITIM domains	27.1169	104.882	1.06675	0.0539624
STAP1	4	signal transducing adaptor family member 1	24.5137	89.3676	1.0625	0.0539624
ZSCAN12	6	zinc finger and SCAN domain containing 12	10.0484	27.7816	0.97694	0.0539624
SERPINB4	18	serpin peptidase inhibitor, clade B (ovalbumin), member 4	47.707	10.0988	-1.06838	0.0539624
ZNF441	19	zinc finger protein 441	28.2547	83.3821	1.00816	0.0568341
ZBTB32	19	zinc finger and BTB domain containing 32	15.6219	43.645	0.994914	0.0771077
IKZF3	17	IKAROS family zinc finger 3 (Aiolos)	269.889	635.82	0.912483	0.0778481
CHD1L	1	chromodomain helicase DNA binding protein 1- like	109.78	166.963	0.549085	0.0985499
RP11-94L15.2	17	No description	144.009	335.992	0.895395	0.107078
STX4	16	syntaxin 4	1804.1	1364.14	-0.387854	0.133849
SLFN12	17	schlafen family member 12	36.8067	85.8556	0.875257	0.13538
RNF130	5	ring finger protein 130	1866.05	1299.25	-0.487963	0.136532
PRF1	10	perforin 1 (pore forming protein)	194.098	406.458	0.824398	0.145299
TNFRSF25	1	tumor necrosis factor receptor superfamily, member 25	75.1286	34.9558	-0.825018	0.148349
GZMK	5	granzyme K (granzyme 3; tryptase II)	34.3367	100.977	0.942406	0.148349
GCNT1	9	glucosaminyl (N-acetyl) transferase 1, core 2	87.5204	150.858	0.676764	0.148349
ZNF605	12	zinc finger protein 605	39.1476	71.2	0.730714	0.148349
SLA2	20	Src-like-adaptor 2	68.9139	145.042	0.822474	0.148349
PTPRE	10	protein tyrosine phosphatase, receptor type, E	5825.21	4776.98	-0.279212	0.165526
C1orf43	1	chromosome 1 open reading frame 43	1193.49	877.484	-0.420294	0.168746
USP28	11	ubiquitin specific peptidase 28	84.4348	135.09	0.595269	0.172867
HIF1A-AS2	14	HIF1A antisense RNA 2	349.147	183.978	-0.747416	0.188534
IFNLR1	1	interferon, lambda receptor 1	27.0801	64.7527	0.864802	0.191407
P2RY1	3	purinergic receptor P2Y, G-protein coupled, 1	15.4414	43.3386	0.90807	0.191407
ZKSCAN8	6	zinc finger with KRAB and SCAN domains 8	143.982	257.808	0.694023	0.191407
RHOBTB2	8	Rho-related BTB domain containing 2	59.7662	116.832	0.757345	0.191407
MUC1	1	mucin 1, cell surface associated	887.989	481.523	-0.720786	0.197086
FAM179A	2	family with sequence similarity 179, member A	10.3685	32.6746	0.918948	0.197086
IGJ	4	immunoglobulin J polypeptide, linker protein for immunoglobulin alpha and mu polypeptides	33.4315	96.5538	0.906835	0.197086
PAX5	9	paired box 5	20.0488	107.784	0.901772	0.197086
KRT16	17	keratin 16	164.469	61.9801	-0.890422	0.197086
RP11-490O6.2	16	No description	79.5338	41.0371	-0.748783	0.20904
DENND2D	1	DENN/MADD domain containing 2D	1698.3	1127.81	-0.53484	0.209368
CEA	19	Uncharacterized protein	298.895	168.508	-0.689726	0.209368
FAM98A	2	family with sequence similarity 98, member A	112.816	157.405	0.440763	0.210875
MTERF2	12	mitochondrial transcription termination factor 2	41.6346	22.2475	-0.728623	0.210875
TOX	8	thymocyte selection-associated high mobility group box	20.0749	57.2868	0.887704	0.218133
C15orf62	15	chromosome 15 open reading frame 62	59.5487	31.378	-0.739642	0.218133
ALDH1A3	15	aldehyde dehydrogenase 1 family, member A3	289.634	130.631	-0.819979	0.218133
RPS16	19	ribosomal protein S16	989.328	764.027	-0.354989	0.218133
RNU11	1	RNA, U11 small nuclear	285.443	132.409	-0.80638	0.218187
CCDC141	2	coiled-coil domain containing 141	9.9953	50.8217	0.879611	0.218916
S100P	4	S100 calcium binding protein P	520.197	293.182	-0.683727	0.218916
PTGES3L-AARSD1	17	PTGES3L-AARSD1 readthrough	17.6922	32.9665	0.694888	0.218916
GNPDA1	5	glucosamine-6-phosphate deaminase 1	736.144	483.344	-0.54434	0.225539
MS4A1	11	membrane-spanning 4-domains, subfamily A, member 1	81.8783	482.66	0.855779	0.225539
SYTL3	6	synaptotagmin-like 3	245.324	354.473	0.49059	0.234716
SOX5	12	SRY (sex determining region Y)-box 5	7.52652	47.0851	0.844513	0.23678
COL9A2	1	collagen, type IX, alpha 2	20.1496	36.7025	0.709705	0.264064
RP11-291B21.2	12	No description	10.475	39.8052	0.873214	0.274518
AMIGO2	12	adhesion molecule with Ig-like domain 2	35.3713	94.5857	0.850692	0.279365
NKG7	19	natural killer cell granule protein 7	132.729	251.227	0.721808	0.282408
EFCAB14	1	EF-hand calcium binding domain 14	1177.6	1397.25	0.24235	0.282773
MEF2C	5	myocyte enhancer factor 2C	277.392	561.623	0.75564	0.286643
IGF2R	6	insulin-like growth factor 2 receptor	10927.5	8130.52	-0.402001	0.286643
FAM46B	1	family with sequence similarity 46, member B	34.6761	16.2444	-0.782657	0.307264
CD27	12	CD27 molecule	31.258	73.0247	0.814021	0.312412
RDH10	8	retinol dehydrogenase 10 (all-trans)	264.455	137.08	-0.72647	0.317479
PCED1B	12	PC-esterase domain containing 1B	100.073	170.59	0.636811	0.317479
PLK3	1	polo-like kinase 3	4220.63	2957.09	-0.469469	0.340824
FCRL4	1	Fc receptor-like 4	8.18487	46.7832	0.79856	0.340824
GCNT2	6	glucosaminyl (N-acetyl) transferase 2, I- branching enzyme (I blood group)	51.9846	118.377	0.79146	0.340824
SGK1	6	serum/glucocorticoid regulated kinase 1	6782.2	5275.62	-0.346073	0.340824
SGK223	8	Tyrosine-protein kinase SgK223	85.2931	164.06	0.718707	0.340824
ACOT2	14	acyl-CoA thioesterase 2	12.5998	35.596	0.833539	0.340824
NEXN	1	nexilin (F actin binding protein)	32.7455	78.4132	0.808706	0.34334
SERPINB3	18	serpin peptidase inhibitor, clade B (ovalbumin), member 3	94.4613	41.4218	-0.789189	0.344588
HNRNPF	10	heterogeneous nuclear ribonucleoprotein F	3740.94	2604.39	-0.475927	0.34683
RP11-405M12.3	18	No description	97.4742	45.4213	-0.771242	0.34683
APOOL	X	apolipoprotein O-like	53.779	93.9913	0.635692	0.34683
CPEB2	4	cytoplasmic polyadenylation element binding protein 2	610.529	913.782	0.517933	0.349424
BLOC1S1	12	biogenesis of lysosomal organelles complex- 1, subunit 1	372.557	278.167	-0.389803	0.349424
RABGGTA	14	Rab geranylgeranyltransferase, alpha subunit	339.988	242.237	-0.449637	0.349424
EXD2	14	exonuclease 3'-5' domain containing 2	17.5494	34.7698	0.696028	0.349424
TEFM	17	transcription elongation factor, mitochondrial	28.2761	44.335	0.575438	0.349424
PPP1R16B	20	protein phosphatase 1, regulatory subunit 16B	356.742	651.235	0.683072	0.349424
FCRLA	1	Fc receptor-like A	8.79229	31.2474	0.826526	0.354147
CALML3	10	calmodulin-like 3	32.1853	9.96987	-0.826324	0.356268
MPZL1	1	myelin protein zero-like 1	668.985	393.979	-0.628097	0.365092
RMDN1	8	regulator of microtubule dynamics 1	82.5286	120.226	0.477232	0.365092
PLAU	10	plasminogen activator, urokinase	5331.1	3243.16	-0.602523	0.365092
AKAP11	13	A kinase (PRKA) anchor protein 11	362.638	520.892	0.470736	0.365092
RAB20	13	RAB20, member RAS oncogene family	1598.2	1121.15	-0.465642	0.365092
COLEC12	18	collectin sub-family member 12	107.157	210.494	0.719933	0.365092
CTD-3148I10.15	19	No description	136.288	96.4338	-0.445677	0.365092
PIK3AP1	10	phosphoinositide-3-kinase adaptor protein 1	10197.2	7051.16	-0.481007	0.371145
ZFP69B	1	ZFP69 zinc finger protein B	16.3794	33.9973	0.731659	0.374055
ATP6V1G1	9	ATPase, H+ transporting, lysosomal 13kDa, V1 subunit G1	1550.78	1207.81	-0.345207	0.374055
CEP68	2	centrosomal protein 68kDa	64.798	105.784	0.578878	0.37503
RNF13	3	ring finger protein 13	4354.44	3231.84	-0.401905	0.37503
CXCR5	11	chemokine (C-X-C motif) receptor 5	12.8491	36.7148	0.809322	0.37503
LYPD3	19	LY6/PLAUR domain containing 3	73.031	40.2409	-0.675496	0.37503
CTA-384D8.31	22	No description	11.2458	28.5133	0.796337	0.381237
RP11-618G20.1	14	No description	767.973	541.595	-0.460241	0.384907
SNAPC1	14	small nuclear RNA activating complex, polypeptide 1, 43kDa	876.153	484.393	-0.667561	0.384907
SPTBN5	15	spectrin, beta, non-erythrocytic 5	65.372	38.7351	-0.609086	0.384907
AARSD1	17	alanyl-tRNA synthetase domain containing 1	21.6291	35.3718	0.585991	0.384907
RHOV	15	ras homolog family member V	66.9335	38.8439	-0.633128	0.40121
B3GNT2	2	UDP-GlcNAc:betaGal beta-1,3-N- acetylglucosaminyltransferase 2	261.613	356.747	0.410965	0.40133
TGM1	14	transglutaminase 1	59.5835	31.3973	-0.69277	0.40133
TNFSF14	19	tumor necrosis factor (ligand) superfamily, member 14	4710.72	3072.46	-0.536684	0.40133
TNFRSF6B	20	tumor necrosis factor receptor superfamily, member 6b, decoy	73.1234	35.3462	-0.729601	0.40133
CXCL9	4	chemokine (C-X-C motif) ligand 9	8100.98	5377.91	-0.518785	0.411001
C5orf22	5	chromosome 5 open reading frame 22	109.83	152.395	0.433828	0.411001
IPO11	5	importin 11	791.157	400.112	-0.708515	0.411001
CNOT6	5	CCR4-NOT transcription complex, subunit 6	258.505	337.852	0.354145	0.411001
BAZ1B	7	bromodomain adjacent to zinc finger domain, 1B	665.241	823.7	0.297649	0.411001
FAM83A	8	family with sequence similarity 83, member A	54.2746	18.3878	-0.789292	0.411001
MVB12B	9	multivesicular body subunit 12B	85.3503	141.198	0.596086	0.411001
SETBP1	18	SET binding protein 1	87.0685	178.661	0.724959	0.411001
ILF3-AS1	19	ILF3 antisense RNA 1 (head to head)	84.8572	55.6895	-0.530461	0.411001
CXCL17	19	chemokine (C-X-C motif) ligand 17	145.813	79.7971	-0.668222	0.411001
CD101	1	CD101 molecule	81.8615	212.123	0.778662	0.412805
ARRDC3	5	arrestin domain containing 3	881.813	1265.36	0.470253	0.412805
M6PR	12	mannose-6-phosphate receptor (cation dependent)	1443.47	1162.99	-0.300179	0.412805
ZNF567	19	zinc finger protein 567	23.9287	48.312	0.700475	0.412805
EMILIN1	2	elastin microfibril interfacer 1	71.6665	28.6297	-0.769779	0.41381
MAPK6	15	mitogen-activated protein kinase 6	2396.99	1679.73	-0.463291	0.41381
KRT6A	12	keratin 6A	540.983	223.561	-0.766371	0.41405
TMEM55B	14	transmembrane protein 55B	758.697	506.902	-0.510798	0.418695
FCRL5	1	Fc receptor-like 5	20.9969	153.724	0.685373	0.421188
SH3RF1	4	SH3 domain containing ring finger 1	251.938	172.141	-0.491916	0.421188
RP11-389C8.2	5	No description	9.81264	25.0003	0.765109	0.421188
NREP	5	neuronal regeneration related protein	10.7375	29.3876	0.771979	0.421188
ZSCAN25	7	zinc finger and SCAN domain containing 25	61.8204	87.7913	0.462244	0.421188
FBXO10	9	F-box protein 10	21.7779	50.2975	0.744303	0.421188
MS4A4A	11	membrane-spanning 4-domains, subfamily A, member 4A	134.397	244.474	0.654773	0.421188
C15orf48	15	chromosome 15 open reading frame 48	1541.23	1104.59	-0.436931	0.421188
CCDC154	16	coiled-coil domain containing 154	107.783	60.1589	-0.647863	0.421188
ZNF470	19	zinc finger protein 470	12.2197	27.9604	0.739314	0.421188
TARBP1	1	TAR (HIV-1) RNA binding protein 1	29.2302	56.379	0.670384	0.423366
NSMAF	8	neutral sphingomyelinase (N-SMase) activation associated factor	2917.34	1922.3	-0.522559	0.4283
C2orf54	2	chromosome 2 open reading frame 54	63.6112	34.6518	-0.666509	0.429082
C16orf46	16	chromosome 16 open reading frame 46	48.3572	25.5389	-0.676992	0.429082
RP13-516M14.4	17	No description	32.5397	14.2076	-0.745757	0.429082
RNF223	1	ring finger protein 223	68.4817	36.9371	-0.666757	0.441277
PDZK1IP1	1	PDZK1 interacting protein 1	140.918	61.8578	-0.740295	0.441277
SCCPDH	1	saccharopine dehydrogenase (putative)	47.9354	85.7849	0.634271	0.441277
MFSD9	2	major facilitator superfamily domain containing 9	30.2682	57.3004	0.662321	0.441277
ZNF717	3	zinc finger protein 717	15.8623	30.9337	0.664868	0.441277
EBF1	5	early B-cell factor 1	7.03903	32.3847	0.723209	0.441277
SQSTM1	5	sequestosome 1	8906.82	5934.56	-0.510598	0.441277
RP11-140K17.3	6	No description	32.7995	20.3175	-0.577127	0.441277
KLF10	8	Kruppel-like factor 10	3325.57	2348.42	-0.452802	0.441277
ALG9	11	ALG9, alpha-1,2-mannosyltransferase	54.8005	87.6656	0.542337	0.441277
PTPRO	12	protein tyrosine phosphatase, receptor type, O	38.4166	98.7679	0.752392	0.441277
RP11-96O20.4	15	Uncharacterized protein	1054.96	802.23	-0.368565	0.441277
HEXA-AS1	15	HEXA antisense RNA 1	130.119	67.8813	-0.682321	0.441277
MMP2	16	matrix metallopeptidase 2 (gelatinase A, 72kDa gelatinase, 72kDa type IV collagenase)	89.6814	38.9298	-0.74217	0.441277
GPR114	16	G protein-coupled receptor 114	37.7905	80.1274	0.728731	0.441277
VMP1	17	vacuole membrane protein 1	8883.56	7266.31	-0.279804	0.441277
WFDC21P	17	WAP four-disulfide core domain 21, pseudogene	158.348	88.474	-0.645262	0.441277
TCF4	18	transcription factor 4	314.455	553.818	0.634722	0.441277
PDE4C	19	phosphodiesterase 4C, cAMP-specific	30.2881	6.28224	-0.73138	0.441277
ZNF616	19	zinc finger protein 616	33.3118	58.1412	0.610947	0.441277
ZNF528	19	zinc finger protein 528	13.9665	28.6018	0.692274	0.441277
RP11-93B14.9	20	No description	141.875	84.5143	-0.59984	0.441277
FAM26F	6	family with sequence similarity 26, member F	977.617	700.211	-0.43456	0.444218
STAMBPL1	10	STAM binding protein-like 1	94.292	166.031	0.630267	0.447347
EPN3	17	epsin 3	28.2118	9.63009	-0.754357	0.447347
KCTD18	2	potassium channel tetramerization domain containing 18	55.9435	83.7607	0.505457	0.449684
PDK4	7	pyruvate dehydrogenase kinase, isozyme 4	19.1268	67.9638	0.740733	0.449684
FRMD4A	10	FERM domain containing 4A	86.1534	193.218	0.726344	0.449684
RP11-264B17.4	16	No description	31.9109	15.765	-0.698162	0.449684
HERPUD1	16	homocysteine-inducible, endoplasmic reticulum stress-inducible, ubiquitin-like domain member 1	1507.48	1150.65	-0.363718	0.449684
KRT17	17	keratin 17	606.157	330.172	-0.653526	0.449684
MYL12B	18	myosin, light chain 12B, regulatory	1179.89	932.568	-0.320324	0.449684
SPINT2	19	serine peptidase inhibitor, Kunitz type, 2	498.634	349.335	-0.456932	0.449684
CTC-490G23.2	19	No description	12.2492	42.6101	0.741027	0.449684
BAG4	8	BCL2-associated athanogene 4	154.351	208.385	0.379971	0.450119
SLAMF6	1	SLAM family member 6	47.1609	90.257	0.668236	0.450303
C2orf74	2	chromosome 2 open reading frame 74	19.8226	36.9301	0.661979	0.450303
NUP155	5	nucleoporin 155kDa	102.71	152.954	0.487521	0.450303
SPRY2	13	sprouty homolog 2 (Drosophila)	24.3281	51.8873	0.71456	0.450303
CHAMP1	13	chromosome alignment maintaining phosphoprotein 1	170.751	227.845	0.387151	0.450303
TRNP1	1	TMF1-regulated nuclear protein 1	78.2065	36.6068	-0.704897	0.450478
VCAM1	1	vascular cell adhesion molecule 1	23.0195	60.6321	0.732801	0.450478
RASSF5	1	Ras association (RalGDS/AF-6) domain family member 5	5815.64	4362.7	-0.38472	0.450478
IRAK2	3	interleukin-1 receptor-associated kinase 2	5095.67	3577.04	-0.456618	0.450478
PARP3	3	poly (ADP-ribose) polymerase family, member 3	33.6071	60.8424	0.645808	0.450478
IL17RB	3	interleukin 17 receptor B	9.83147	27.9232	0.74077	0.450478
SIDT1	3	SID1 transmembrane family, member 1	25.473	57.7798	0.71366	0.450478
ATP6V1A	3	ATPase, H+ transporting, lysosomal 70kDa, V1 subunit A	1798.88	1524.25	-0.233412	0.450478
RP11-18H7.1	3	No description	30.5492	17.8349	-0.615858	0.450478
ZMAT3	3	zinc finger, matrin-type 3	191.213	268.257	0.430708	0.450478
LEF1	4	lymphoid enhancer-binding factor 1	77.3485	38.376	-0.686649	0.450478
LRRC70	5	leucine rich repeat containing 70	600.332	275.462	-0.707844	0.450478
WDR41	5	WD repeat domain 41	132.757	190.956	0.472159	0.450478
GFOD1	6	glucose-fructose oxidoreductase domain containing 1	230.003	337.364	0.481436	0.450478
CD83	6	CD83 molecule	4255.3	3267.02	-0.357747	0.450478
POM121	7	POM121 transmembrane nucleoporin	336.197	432.489	0.332351	0.450478
STAG3	7	stromal antigen 3	16.888	32.9184	0.657809	0.450478
ZNF510	9	zinc finger protein 510	41.3581	67.806	0.551722	0.450478
STRBP	9	spermatid perinuclear RNA binding protein	128.786	209.333	0.568218	0.450478
KIAA0247	14	KIAA0247	6873.11	5014.64	-0.415797	0.450478
GGA2	16	golgi-associated, gamma adaptin ear containing, ARF binding protein 2	325.261	491.621	0.511662	0.450478
CD19	16	CD19 molecule	6.09794	32.6805	0.674992	0.450478
NXN	17	nucleoredoxin	26.1594	12.6471	-0.702437	0.450478
RP11-45M22.4	17	Uncharacterized protein	693.11	499.232	-0.42826	0.450478
B3GNT3	19	UDP-GlcNAc:betaGal beta-1,3-N- acetylglucosaminyltransferase 3	65.2582	34.2723	-0.666154	0.450478
MZF1-AS1	19	MZF1 antisense RNA 1	85.9144	50.0428	-0.611385	0.450478
TRIB3	20	tribbles pseudokinase 3	442.1	228.359	-0.669665	0.450478
SIGLEC1	20	sialic acid binding Ig-like lectin 1, sialoadhesin	531.697	1075.28	0.688105	0.450478
BTBD3	20	BTB (POZ) domain containing 3	91.6171	133.263	0.476697	0.450478
HIRA	22	histone cell cycle regulator	185.49	269.332	0.477932	0.450478
SPG21	15	spastic paraplegia 21 (autosomal recessive, Mast syndrome)	913.999	749.302	-0.278894	0.45181
PIK3R1	5	phosphoinositide-3-kinase, regulatory subunit 1 (alpha)	897.862	1139.13	0.324417	0.451833
GLA	X	galactosidase, alpha	1637.48	1121.35	-0.479039	0.451833
FRRS1	1	ferric-chelate reductase 1	17.7899	41.0371	0.709367	0.452528
LAD1	1	ladinin 1	86.5487	56.1946	-0.520713	0.452528
CHIT1	1	chitinase 1 (chitotriosidase)	481.09	209.499	-0.71342	0.452528
RAB1A	2	RAB1A, member RAS oncogene family	3869.84	3016.65	-0.338924	0.452528
ZNF395	8	zinc finger protein 395	69.3275	145.507	0.693898	0.452528
VWA5A	11	von Willebrand factor A domain containing 5A	98.3329	148.98	0.508562	0.452528
TDRD3	13	tudor domain containing 3	105.766	214.659	0.682269	0.452528
ZNF284	19	zinc finger protein 284	30.436	55.0716	0.629583	0.452528
GLTSCR1	19	glioma tumor suppressor candidate region gene 1	309.716	444.871	0.465126	0.452528
JPX	X	JPX transcript, XIST activator (non-protein coding)	144.445	221.959	0.526577	0.452528
PRKACB	1	protein kinase, cAMP-dependent, catalytic, beta	138.597	241.079	0.608052	0.453711
CNN3	1	calponin 3, acidic	43.5734	23.0395	-0.66129	0.456483
CTSS	1	cathepsin S	5705.72	4340.72	-0.367082	0.456483
GARS	7	glycyl-tRNA synthetase	1030.06	874.172	-0.233375	0.456483
KRT6B	12	keratin 6B	30.9115	7.40323	-0.691612	0.456483
TMEM62	15	transmembrane protein 62	72.1475	125.989	0.617429	0.456483
ZBTB14	18	zinc finger and BTB domain containing 14	29.6904	49.171	0.554799	0.456483
SRP54	14	signal recognition particle 54kDa	1374.57	941.234	-0.476351	0.459821
NPC2	14	Niemann-Pick disease, type C2	1170.47	964.104	-0.268455	0.459821
HMG20A	15	high mobility group 20A	77.5918	113.97	0.466703	0.459821
CRYM	16	crystallin, mu	27.1292	12.1188	-0.706845	0.459821
UBFD1	16	ubiquitin family domain containing 1	131.825	184.3	0.422228	0.459821
PLCD3	17	phospholipase C, delta 3	38.7979	18.4203	-0.679038	0.459821
MTMR12	5	myotubularin related protein 12	194.903	240.163	0.284948	0.465033
VAMP3	1	vesicle-associated membrane protein 3	1345.32	1021.68	-0.368049	0.465461
SPOCD1	1	SPOC domain containing 1	29.5873	78.5987	0.71386	0.465461
INPP5B	1	inositol polyphosphate-5-phosphatase, 75kDa	172.786	238.246	0.422244	0.465461
TAGLN2	1	transgelin 2	2157.52	1555.76	-0.425622	0.465461
ERMN	2	ermin, ERM-like protein	30.3345	67.0395	0.691025	0.465461
CCRL2	3	chemokine (C-C motif) receptor-like 2	6541.31	4521.61	-0.467996	0.465461
SLC25A36	3	solute carrier family 25 (pyrimidine nucleotide carrier ), member 36	182	242.549	0.376824	0.465461
RBM47	4	RNA binding motif protein 47	9169.62	7264.93	-0.318279	0.465461
H2AFY	5	H2A histone family, member Y	1858.03	2210.01	0.243887	0.465461
SDR16C5	8	short chain dehydrogenase/reductase family 16C, member 5	25.4684	11.3846	-0.700258	0.465461
BAALC	8	brain and acute leukemia, cytoplasmic	154.993	75.0401	-0.676072	0.465461
MYC	8	v-myc avian myelocytomatosis viral oncogene homolog	97.4571	146.63	0.517339	0.465461
NIPSNAP3A	9	nipsnap homolog 3A (C. elegans)	60.7954	93.783	0.526249	0.465461
FKTN	9	fukutin	28.3137	47.6194	0.563629	0.465461
CTSW	11	cathepsin W	37.408	85.2749	0.699338	0.465461
SCNN1A	12	sodium channel, non-voltage-gated 1 alpha subunit	166.171	103.388	-0.555743	0.465461
GALNT6	12	polypeptide N- acetylgalactosaminyltransferase 6	138.527	207.058	0.50041	0.465461
FAM222A	12	family with sequence similarity 222, member A	54.4811	28.1064	-0.661054	0.465461
UGGT2	13	UDP-glucose glycoprotein glucosyltransferase 2	58.039	92.056	0.54018	0.465461
C14orf119	14	chromosome 14 open reading frame 119	367.301	286.981	-0.329019	0.465461
BLOC1S6	15	biogenesis of lysosomal organelles complex- 1, subunit 6, pallidin	1489.61	1095.49	-0.404229	0.465461
EDC3	15	enhancer of mRNA decapping 3	69.6926	94.5391	0.401198	0.465461
ZFP90	16	ZFP90 zinc finger protein	45.6959	82.3303	0.621317	0.465461
CTD-2545G14.6	17	No description	86.951	58.1401	-0.500525	0.465461
ZNF559	19	zinc finger protein 559	19.4208	34.2334	0.586155	0.465461
ZNF570	19	zinc finger protein 570	14.591	27.5663	0.623336	0.465461
CEACAM5	19	carcinoembryonic antigen-related cell adhesion molecule 5	1411.41	837.711	-0.588443	0.465461
EPB41L1	20	erythrocyte membrane protein band 4.1-like 1	66.875	137.311	0.676394	0.465461
SLPI	20	secretory leukocyte peptidase inhibitor	999.753	657.5	-0.512333	0.465461
WFDC2	20	WAP four-disulfide core domain 2	529.69	320.205	-0.578299	0.465461
ZXDA	X	zinc finger, X-linked, duplicated A	11.1523	23.434	0.669164	0.465461
FAM122B	X	family with sequence similarity 122B	134.555	178.164	0.38167	0.465461
PLEKHB2	2	pleckstrin homology domain containing, family B (evectins) member 2	2893.49	2219.18	-0.356657	0.465632
HSD11B1	1	hydroxysteroid (11-beta) dehydrogenase 1	191.131	106.945	-0.618093	0.465734
DLL4	15	delta-like 4 (Drosophila)	23.272	10.1143	-0.696089	0.465734
C22orf39	22	chromosome 22 open reading frame 39	192.374	258.988	0.393222	0.465734
GTF3C2	2	general transcription factor IIIC, polypeptide 2, beta 110kDa	152.33	190.012	0.29664	0.467614
DTX4	11	deltex 4, E3 ubiquitin ligase	95.5931	220.094	0.696089	0.467614
P2RY11	19	purinergic receptor P2Y, G-protein coupled, 11	54.1023	91.4304	0.595202	0.467614
S1PR1	1	sphingosine-1-phosphate receptor 1	52.7093	95.8433	0.62623	0.470022
MED23	6	mediator complex subunit 23	226.486	292.259	0.336577	0.470022
MYB	6	v-myb avian myeloblastosis viral oncogene homolog	161.635	122.964	-0.363118	0.470022
SMPD1	11	sphingomyelin phosphodiesterase 1, acid lysosomal	530.432	392.49	-0.395807	0.470022
DAZAP2	12	DAZ associated protein 2	3253.96	2543.53	-0.333936	0.470022
LONP2	16	lon peptidase 2, peroxisomal	367.997	452.089	0.288654	0.470022
ZNF283	19	zinc finger protein 283	13.729	30.9512	0.684597	0.470022
RIOK2	5	RIO kinase 2	34.4738	56.1141	0.533695	0.472298
NEK9	14	NIMA-related kinase 9	268.363	324.976	0.262191	0.472445
NPTN	15	neuroplastin	1086.33	934.79	-0.21154	0.472445
ENOX2	X	ecto-NOX disulfide-thiol exchanger 2	39.4871	59.6737	0.497824	0.475888
SLC46A3	13	solute carrier family 46, member 3	61.6932	94.1075	0.491733	0.478738
PRDM8	4	PR domain containing 8	439.981	742.055	0.583776	0.479342
TLK2	17	tousled-like kinase 2	221.407	287.443	0.337924	0.479342
CRTC3	15	CREB regulated transcription coactivator 3	383.803	506.611	0.370237	0.480513
AIFM1	X	apoptosis-inducing factor, mitochondrion- associated, 1	56.9139	78.8142	0.420159	0.481327
SF3A3	1	splicing factor 3a, subunit 3, 60kDa	206.442	271.121	0.36953	0.481841
PAQR8	6	progestin and adipoQ receptor family member VIII	46.6975	77.8733	0.570163	0.481841
PRKCE	2	protein kinase C, epsilon	280.208	385.35	0.410767	0.484996
NOP10	15	NOP10 ribonucleoprotein	517.495	374.223	-0.419424	0.484996
NEAT1	11	nuclear paraspeckle assembly transcript 1 (non-protein coding)	92766	61071.9	-0.507454	0.485295
CACNB4	2	calcium channel, voltage-dependent, beta 4 subunit	12.7059	39.5968	0.686338	0.487112
ZNF35	3	zinc finger protein 35	17.9635	30.6749	0.569817	0.487112
HPSE	4	heparanase	1109.34	691.416	-0.548476	0.487112
DNAH8	6	dynein, axonemal, heavy chain 8	7.52417	44.8383	0.606173	0.487112
ENPP4	6	ectonucleotide pyrophosphatase/phosphodiesterase 4 (putative)	161.342	264.43	0.561386	0.487112
FAM110B	8	family with sequence similarity 110, member B	19.9803	45.7403	0.681688	0.487112
QSER1	11	glutamine and serine rich 1	389.225	566.425	0.467555	0.487112
VPS36	13	vacuolar protein sorting 36 homolog (S. cerevisiae)	240.051	303.854	0.321228	0.487112
CEACAM6	19	carcinoembryonic antigen-related cell adhesion molecule 6 (non-specific cross reacting antigen)	552.838	341.879	-0.555348	0.487112
KLHDC7B	22	kelch domain containing 7B	112.589	251.101	0.683245	0.487112
SNAI3	16	snail family zinc finger 3	41.4162	66.576	0.553869	0.487306
MAST2	1	microtubule associated serine/threonine kinase 2	161.894	230.316	0.445463	0.490082
STAT1	2	signal transducer and activator of transcription 1, 91kDa	8539.56	7176.65	-0.242391	0.490082
PRELID1	5	PRELI domain containing 1	931.051	712.84	-0.357827	0.490082
UBE2Z	17	ubiquitin-conjugating enzyme E2Z	2005.48	1631.76	-0.282291	0.490082
FLT3LG	19	fms-related tyrosine kinase 3 ligand	203.078	152.153	-0.369876	0.490082
KLK7	19	kallikrein-related peptidase 7	163.592	56.1472	-0.686472	0.490082
EIF4G3	1	eukaryotic translation initiation factor 4 gamma, 3	4077.47	2882.05	-0.441642	0.493016
GK	X	glycerol kinase	7503.15	5520.02	-0.40125	0.493236
SPIB	19	Spi-B transcription factor (Spi-1/PU.1 related)	44.28	106.523	0.684252	0.496845
RP11-708J19.1	3	No description	82.6147	53.8942	-0.524387	0.496889
IL12RB2	1	interleukin 12 receptor, beta 2	300.613	183.136	-0.560577	0.502724
VAMP5	2	vesicle-associated membrane protein 5	399.848	272.287	-0.471804	0.502724
RMND5A	2	required for meiotic nuclear division 5 homolog A (S. cerevisiae)	1004.3	758.147	-0.374207	0.502724
PHAX	5	phosphorylated adaptor for RNA export	112.393	149.517	0.374444	0.502724
SERPINE1	7	serpin peptidase inhibitor, clade E (nexin, plasminogen activator inhibitor type 1), member 1	1459.86	905.792	-0.5477	0.502724
PAXIP1-AS2	7	PAXIP1 antisense RNA 2	56.0097	94.4195	0.570429	0.502724
ASAH1	8	N-acylsphingosine amidohydrolase (acid ceramidase) 1	4373.51	3263.16	-0.385603	0.502724
DDHD2	8	DDHD domain containing 2	59.8382	97.0096	0.538855	0.502724
TRIM68	11	tripartite motif containing 68	20.2077	32.0091	0.520774	0.502724
DNAJC24	11	DnaJ (Hsp40) homolog, subfamily C, member 24	34.8202	61.156	0.583082	0.502724
TSPAN18	11	tetraspanin 18	12.1192	35.4793	0.675138	0.502724
AASDHPPT	11	aminoadipate-semialdehyde dehydrogenase- phosphopantetheinyl transferase	72.0049	102.5	0.432549	0.502724
C15orf52	15	chromosome 15 open reading frame 52	138.053	91.6434	-0.501195	0.502724
FLCN	17	folliculin	2056.96	1529.69	-0.388107	0.502724
DUSP3	17	dual specificity phosphatase 3	2333.6	1781.79	-0.360169	0.502724
TINCR	19	tissue differentiation-inducing non-protein coding RNA	23.1441	11.5497	-0.645261	0.502724
RP11-93B14.10	20	No description	93.5001	55.7983	-0.572141	0.502724
RCAN1	21	regulator of calcineurin 1	431.19	273.649	-0.53421	0.502724
ADRBK2	22	adrenergic, beta, receptor kinase 2	505.326	727.776	0.456066	0.502724
LDOC1L	22	leucine zipper, down-regulated in cancer 1- like	61.3711	94.9209	0.519129	0.502724
ARHGEF3	3	Rho guanine nucleotide exchange factor (GEF) 3	495.075	632.712	0.332006	0.50478
PAQR5	15	progestin and adipoQ receptor family member V	10.3505	41.7959	0.63909	0.50478
SPAG9	17	sperm associated antigen 9	6862.93	5196.19	-0.369144	0.50478
PI3	20	peptidase inhibitor 3, skin-derived	2457.59	1439.49	-0.582709	0.50478
ZNF264	19	zinc finger protein 264	270.633	354.599	0.362567	0.507219
CHI3L1	1	chitinase 3-like 1 (cartilage glycoprotein- 39)	1090.86	610.828	-0.604109	0.509309
ARL8B	3	ADP-ribosylation factor-like 8B	2268.51	1821.36	-0.29954	0.509309
ZSCAN26	6	zinc finger and SCAN domain containing 26	24.8853	41.8255	0.582097	0.509309
SLFN13	17	schlafen family member 13	68.7808	125.698	0.615412	0.509309
GOT1	10	glutamic-oxaloacetic transaminase 1, soluble	53.4034	71.837	0.382019	0.5104
SLAIN1	13	SLAIN motif family, member 1	314.304	210.361	-0.491288	0.514417
MACC1	7	metastasis associated in colon cancer 1	246.015	483.152	0.638855	0.515091
DUSP5	10	dual specificity phosphatase 5	1992.48	1597.05	-0.301081	0.515091
SCP2	1	sterol carrier protein 2	181.615	257.42	0.431552	0.515953
TMEM63A	1	transmembrane protein 63A	278.984	366.661	0.361065	0.515953
XPO1	2	exportin 1	910.423	1105.38	0.270713	0.515953
PHACTR1	6	phosphatase and actin regulator 1	12456.5	8927.19	-0.426116	0.515953
LFNG	7	LFNG O-fucosylpeptide 3-beta-N- acetylglucosaminyltransferase	180.733	259.274	0.455425	0.515953
BRI3	7	brain protein I3	2303.54	1700.85	-0.395806	0.515953
RP11-872D17.8	11	Uncharacterized protein	1851.47	1364.91	-0.396846	0.515953
SQRDL	15	sulfide quinone reductase-like (yeast)	1859.71	1449.09	-0.33422	0.515953
FBXL19-AS1	16	FBXL19 antisense RNA 1 (head to head)	51.0572	33.0956	-0.511074	0.515953
KRT19	17	keratin 19	832.534	495.959	-0.571275	0.515953
SMPD4	2	sphingomyelin phosphodiesterase 4, neutral membrane (neutral sphingomyelinase-3)	108.667	141.062	0.339799	0.516007
TNFAIP2	14	tumor necrosis factor, alpha-induced protein 2	12552.1	9004.92	-0.424853	0.516007
CHMP2A	19	charged multivesicular body protein 2A	1063.96	834.876	-0.32659	0.516287
RP5-864K19.7	1	No description	1051.08	768.816	-0.405134	0.517271
NT5DC1	6	5'-nucleotidase domain containing 1	35.6129	55.5452	0.489031	0.51892
FGR	1	FGR proto-oncogene, Src family tyrosine kinase	5115.75	3875.37	-0.36732	0.520126
FNDC3B	3	fibronectin type III domain containing 3B	16521.7	11997.3	-0.412071	0.520126
ZNF736	7	zinc finger protein 736	78.3891	123.464	0.519392	0.520126
RNF219	13	ring finger protein 219	117.692	156.724	0.36866	0.520126
ATP10A	15	ATPase, class V, type 10A	157.46	259.755	0.557623	0.520126
AP4E1	15	adaptor-related protein complex 4, epsilon 1 subunit	120.479	170.295	0.431319	0.520126
PLD6	17	phospholipase D family, member 6	150.557	75.1237	-0.640026	0.520126
AC142472.6	17	No description	29.6413	18.4769	-0.525764	0.520126
MBP	18	myelin basic protein	4720.8	3413.42	-0.416619	0.520126
RP11-4B16.4	18	No description	86.85	48.6884	-0.603657	0.520126
PPM1N	19	protein phosphatase, Mg2+/Mn2+ dependent, 1N (putative)	87.2758	54.5213	-0.540183	0.520126
CHST12	7	carbohydrate (chondroitin 4) sulfotransferase 12	47.2096	85.9565	0.60848	0.52046
CHI3L2	1	chitinase 3-like 2	244.076	157.695	-0.514892	0.520604
PRKAB2	1	protein kinase, AMP-activated, beta 2 non- catalytic subunit	57.8135	89.2427	0.498684	0.520604
EGR4	2	early growth response 4	26.8183	12.9737	-0.63359	0.520604
MAP4K4	2	mitogen-activated protein kinase kinase kinase kinase 4	7102.05	5091.33	-0.424382	0.520604
FANCD2	3	Fanconi anemia, complementation group D2	79.2398	137.475	0.582892	0.520604
DZIP3	3	DAZ interacting zinc finger protein 3	34.6457	64.3542	0.604487	0.520604
ATG3	3	autophagy related 3	3188.95	2450.77	-0.350928	0.520604
RAB7A	3	RAB7A, member RAS oncogene family	5749.96	4478.07	-0.336039	0.520604
NUDT9	4	nudix (nucleoside diphosphate linked moiety X)-type motif 9	69.0516	95.946	0.422138	0.520604
CAST	5	calpastatin	3393.34	2684.93	-0.317037	0.520604
ATP6V0E1	5	ATPase, H+ transporting, lysosomal 9kDa, V0 subunit e1	925.147	713.2	-0.347737	0.520604
SLC35B4	7	solute carrier family 35 (UDP-xylose/UDP-N- acetylglucosamine transporter), member B4	66.2532	92.2279	0.410505	0.520604
LINC01181	8	long intergenic non-protein coding RNA 1181	146.961	71.7937	-0.639743	0.520604
TCP11L1	11	t-complex 11, testis-specific-like 1	77.08	104.482	0.402013	0.520604
RP11-644F5.10	12	Uncharacterized protein	351.288	279.965	-0.303646	0.520604
RP11-644F5.11	12	No description	231.786	164.504	-0.438146	0.520604
DHRS1	14	dehydrogenase/reductase (SDR family) member 1	105.132	64.6313	-0.547927	0.520604
ROGDI	16	rogdi homolog (Drosophila)	64.4394	102.513	0.536395	0.520604
IGSF6	16	immunoglobulin superfamily, member 6	4233.37	2961.87	-0.447504	0.520604
GNA13	17	guanine nucleotide binding protein (G protein), alpha 13	5856.04	4790.81	-0.276563	0.520604
CD33	19	CD33 molecule	109.724	150.927	0.400262	0.520604
GTF3C3	2	general transcription factor IIIC, polypeptide 3, 102kDa	110.315	147.698	0.371864	0.524397
ANKRD22	10	ankyrin repeat domain 22	1401.46	1024.03	-0.403965	0.524397
FRMD3	9	FERM domain containing 3	129.911	237.151	0.604195	0.524614
RP4-583P15.14	20	No description	19.0577	29.6415	0.529934	0.524614
SLC25A33	1	solute carrier family 25 (pyrimidine nucleotide carrier), member 33	117.007	82.1219	-0.454302	0.524932
RRAGC	1	Ras-related GTP binding C	2278.15	1695.81	-0.384602	0.524932
GBP4	1	guanylate binding protein 4	10394.9	8379.28	-0.294058	0.524932
RP11-350G8.5	1	No description	24.3611	11.9306	-0.636293	0.524932
UBE2Q1	1	ubiquitin-conjugating enzyme E2Q family member 1	604.489	484.551	-0.300933	0.524932
PEX19	1	peroxisomal biogenesis factor 19	151.707	194.401	0.325491	0.524932
SPATS2L	2	spermatogenesis associated, serine-rich 2- like	524.073	711.478	0.397407	0.524932
IKZF2	2	IKAROS family zinc finger 2 (Helios)	141.634	234.116	0.553325	0.524932
TNS1	2	tensin 1	762.108	1171.94	0.50553	0.524932
NUP210	3	nucleoporin 210kDa	186.043	270.817	0.461445	0.524932
ABCG2	4	ATP-binding cassette, sub-family G (WHITE), member 2 (Junior blood group)	9.04745	37.8512	0.603571	0.524932
CYP4V2	4	cytochrome P450, family 4, subfamily V, polypeptide 2	155.791	226.462	0.457041	0.524932
PCDHGA2	5	protocadherin gamma subfamily A, 2	11.4081	25.8989	0.646982	0.524932
PCDHGA11	5	protocadherin gamma subfamily A, 11	16.2287	32.6176	0.625614	0.524932
NOD1	7	nucleotide-binding oligomerization domain containing 1	116.964	179.036	0.507832	0.524932
SHFM1	7	split hand/foot malformation (ectrodactyly) type 1	113.188	156.685	0.410008	0.524932
RP11-5C23.1	7	No description	14.1018	26.159	0.598962	0.524932
DPY19L4	8	dpy-19-like 4 (C. elegans)	19.9353	35.6424	0.574063	0.524932
FUBP3	9	far upstream element (FUSE) binding protein 3	252.789	297.207	0.214264	0.524932
RALGDS	9	ral guanine nucleotide dissociation stimulator	6646.81	4845.27	-0.406762	0.524932
MINPP1	10	multiple inositol-polyphosphate phosphatase 1	67.0822	95.0605	0.435781	0.524932
AC068580.6	11	No description	99.5845	58.48	-0.572791	0.524932
MIR194-2	11	microRNA 194-2	108.967	57.2868	-0.61737	0.524932
DIXDC1	11	DIX domain containing 1	31.0452	67.406	0.643577	0.524932
CD63	12	CD63 molecule	1752.1	1310.78	-0.37953	0.524932
PSME1	14	proteasome (prosome, macropain) activator subunit 1 (PA28 alpha)	1194.38	938.013	-0.323654	0.524932
PSME2	14	proteasome (prosome, macropain) activator subunit 2 (PA28 beta)	703.286	581.687	-0.255917	0.524932
SNRPN	15	small nuclear ribonucleoprotein polypeptide N	69.2051	109.015	0.518835	0.524932
FAM98B	15	family with sequence similarity 98, member B	75.6286	115.791	0.493339	0.524932
CHAC1	15	ChaC, cation transport regulator homolog 1 (E. coli)	98.9649	54.9284	-0.601667	0.524932
RP11-1348G14.8	16	No description	26.9529	12.1614	-0.639054	0.524932
ANKRD40	17	ankyrin repeat domain 40	260.883	336.26	0.340983	0.524932
TCF3	19	transcription factor 3	104.148	151.894	0.459451	0.524932
ZNF812	19	zinc finger protein 812	78.1397	35.4913	-0.64616	0.524932
ZNF627	19	zinc finger protein 627	24.4516	40.2238	0.52702	0.524932
ZNF626	19	zinc finger protein 626	22.5306	39.7976	0.587297	0.524932
SPTBN4	19	spectrin, beta, non-erythrocytic 4	33.901	11.9525	-0.646644	0.524932
ZNF134	19	zinc finger protein 134	43.6223	74.6464	0.563105	0.524932
UBQLN4	1	ubiquilin 4	104.465	144.724	0.415297	0.527178
CD48	1	CD48 molecule	2684.59	1882.67	-0.442588	0.527178
CD40LG	X	CD40 ligand	242.319	132.17	-0.60034	0.527178
PIKFYVE	2	phosphoinositide kinase, FYVE finger containing	978.182	1214.41	0.294009	0.529327
2001-03-01	4	membrane-associated ring finger (C3HC4) 1, E3 ubiquitin protein ligase	475.744	731.973	0.504748	0.529327
AMACR	5	alpha-methylacyl-CoA racemase	11.1974	23.0617	0.620438	0.529327
CANX	5	calnexin	2996.37	2555.07	-0.222148	0.529327
CUEDC1	17	CUE domain containing 1	41.925	66.8357	0.536857	0.529327
L3MBTL2	22	l(3)mbt-like 2 (Drosophila)	85.1217	107.994	0.331009	0.529327
RP11-337C18.8	1	No description	23.9666	41.6943	0.569678	0.534553
DHX57	2	DEAH (Asp-Glu-Ala-Asp/His) box polypeptide 57	55.992	92.8064	0.54182	0.534553
RSPO3	6	R-spondin 3	36.725	105.704	0.637774	0.534553
CTC-428G20.3	5	No description	23.4865	37.6052	0.515118	0.537598
TRIM14	9	tripartite motif containing 14	651.986	974.805	0.482796	0.537598
SLC43A3	11	solute carrier family 43, member 3	3826.65	2850.36	-0.382996	0.537598
KATNBL1	15	katanin p80 subunit B-like 1	2966.88	1907.33	-0.511776	0.538763
ATPAF1	1	ATP synthase mitochondrial F1 complex assembly factor 1	59.816	84.6234	0.415343	0.54131
CSDE1	1	cold shock domain containing E1, RNA-binding	3460.63	2880.14	-0.254295	0.54131
FBXO16	8	F-box protein 16	27.8712	60.5588	0.634219	0.54131
AKAP13	15	A kinase (PRKA) anchor protein 13	12409	10251.3	-0.263168	0.54131
CLDN7	17	claudin 7	139.635	84.0898	-0.555206	0.54131
RHEB	7	Ras homolog enriched in brain	518.623	428.273	-0.264541	0.542938
KLF6	10	Kruppel-like factor 6	9348.58	7891.3	-0.235723	0.542938
APIP	11	APAF1 interacting protein	36.4067	61.6502	0.54419	0.542938
ESYT1	12	extended synaptotagmin-like protein 1	341.301	481.259	0.427411	0.542938
AMDHD2	16	amidohydrolase domain containing 2	826.137	546.717	-0.489863	0.542938
ATP6V0D1	16	ATPase, H+ transporting, lysosomal 38kDa, V0 subunit d1	3506.63	2709.98	-0.342872	0.542938
USP18	22	ubiquitin specific peptidase 18	70.685	234.215	0.615293	0.542938
UBAP2L	1	ubiquitin associated protein 2-like	3296.01	2664.06	-0.28937	0.543908
LYPLAL1	1	lysophospholipase-like 1	62.178	82.3474	0.357044	0.543908
EPRS	1	glutamyl-prolyl-tRNA synthetase	242.687	313.33	0.330499	0.543908
C3orf14	3	chromosome 3 open reading frame 14	11.5367	24.2666	0.621425	0.543908
ANKMY2	7	ankyrin repeat and MYND domain containing 2	62.7972	87.047	0.38426	0.543908
RP11-309L24.4	7	No description	50.054	29.0339	-0.572666	0.543908
PLAT	8	plasminogen activator, tissue	229.81	105.207	-0.633428	0.543908
BAG1	9	BCL2-associated athanogene	786.88	553.161	-0.439366	0.543908
CTSV	9	cathepsin V	24.1023	10.9466	-0.633635	0.543908
ZMYND11	10	zinc finger, MYND-type containing 11	143.06	208.448	0.45304	0.543908
AC068580.5	11	No description	90.3378	47.7202	-0.604843	0.543908
ARF3	12	ADP-ribosylation factor 3	2209.4	1909.58	-0.205741	0.543908
C12orf75	12	chromosome 12 open reading frame 75	16.1706	30.4994	0.598504	0.543908
DUOXA2	15	dual oxidase maturation factor 2	159.475	82.1012	-0.610783	0.543908
SNORD3B-1	17	small nucleolar RNA, C/D box 3B-1	107.829	62.7679	-0.567269	0.543908
ZNF227	19	zinc finger protein 227	58.3999	85.6206	0.471927	0.543908
RP11-93B14.6	20	No description	60.8453	32.8446	-0.598881	0.543908
RP1-102K2.9	22	No description	51.5139	27.6348	-0.604122	0.543908
APOBEC3C	22	apolipoprotein B mRNA editing enzyme, catalytic polypeptide-like 3C	280.836	401.428	0.443241	0.543908
GPR174	X	G protein-coupled receptor 174	13.8582	31.1186	0.63423	0.543908
PHF6	X	PHD finger protein 6	113.842	155.562	0.391234	0.543908
ZNF496	1	zinc finger protein 496	212.016	308.775	0.45947	0.544335
MRPL35	2	mitochondrial ribosomal protein L35	33.5915	50.9088	0.458003	0.544335
HS6ST1	2	heparan sulfate 6-O-sulfotransferase 1	53.5888	80.1647	0.479531	0.544335
AC009948.5	2	No description	33.875	56.0713	0.53615	0.544335
FARSB	2	phenylalanyl-tRNA synthetase, beta subunit	37.5219	58.6209	0.497812	0.544335
NR1D2	3	nuclear receptor subfamily 1, group D, member 2	650.23	472.818	-0.406989	0.544335
DNAH12	3	dynein, axonemal, heavy chain 12	21.0416	60.531	0.623861	0.544335
KIAA0226	3	KIAA0226	921.348	1306.37	0.436027	0.544335
SMIM14	4	small integral membrane protein 14	196.482	267.574	0.393774	0.544335
ANXA5	4	annexin A5	2597.84	2110.93	-0.28263	0.544335
ZNF366	5	zinc finger protein 366	45.4501	88.2229	0.609404	0.544335
PCDHGA9	5	protocadherin gamma subfamily A, 9	13.8727	29.5472	0.624785	0.544335
LINC01011	6	long intergenic non-protein coding RNA 1011	22.2587	37.6564	0.545914	0.544335
RSPH3	6	radial spoke 3 homolog (Chlamydomonas)	189.56	237.837	0.297686	0.544335
LYN	8	LYN proto-oncogene, Src family tyrosine kinase	8229.71	6335.65	-0.346551	0.544335
NSMF	9	NMDA receptor synaptonuclear signaling and neuronal migration factor	51.577	77.5548	0.494143	0.544335
WDFY4	10	WDFY family member 4	1184.48	1520.38	0.333288	0.544335
GRK5	10	G protein-coupled receptor kinase 5	69.5354	100.076	0.431171	0.544335
C11orf24	11	chromosome 11 open reading frame 24	114.303	158.211	0.417074	0.544335
LPAR5	12	lysophosphatidic acid receptor 5	13.988	30.3033	0.621029	0.544335
ARPC3	12	actin related protein 2/3 complex, subunit 3, 21kDa	1011.16	838.003	-0.258128	0.544335
GATC	12	glutamyl-tRNA(Gln) amidotransferase, subunit C	86.0512	111.207	0.336572	0.544335
NHLRC3	13	NHL repeat containing 3	129.847	184.596	0.426332	0.544335
VPS18	15	vacuolar protein sorting 18 homolog (S. cerevisiae)	1313.72	944.071	-0.417858	0.544335
GPR56	16	G protein-coupled receptor 56	38.4848	64.4575	0.551028	0.544335
PITPNA	17	phosphatidylinositol transfer protein, alpha	3109.57	2523.47	-0.284157	0.544335
GRB7	17	growth factor receptor-bound protein 7	28.1317	13.1786	-0.62435	0.544335
KRT14	17	keratin 14	48.3403	15.8301	-0.619701	0.544335
RP13-516M14.2	17	No description	44.9126	26.544	-0.55088	0.544335
SMAD7	18	SMAD family member 7	296.215	421.689	0.440239	0.544335
RP11-4B16.1	18	No description	511.567	320.285	-0.524237	0.544335
CTD-2192J16.20	19	No description	92.8881	124.448	0.389099	0.544335
ZNF224	19	zinc finger protein 224	162.269	228.723	0.434114	0.544335
CTD-2545M3.6	19	No description	25.1008	52.915	0.625542	0.544335
RASSF2	20	Ras association (RalGDS/AF-6) domain family member 2	6026.13	4412.78	-0.39851	0.544335
HM13	20	histocompatibility (minor) 13	4802.26	3666.23	-0.355484	0.544335
MPP1	X	membrane protein, palmitoylated 1, 55kDa	1732.29	1334.2	-0.345868	0.544335
TULP4	6	tubby like protein 4	484.593	620.284	0.327147	0.545913
RARRES3	11	retinoic acid receptor responder (tazarotene induced) 3	575.035	428.752	-0.378472	0.548048
NNT	5	nicotinamide nucleotide transhydrogenase	208.43	262.959	0.308559	0.549834
SLC7A6OS	16	solute carrier family 7, member 6 opposite strand	131.363	170.205	0.338578	0.549834
TGIF1	18	TGFB-induced factor homeobox 1	879.053	722.427	-0.271224	0.549834
GYPC	2	glycophorin C (Gerbich blood group)	1145.8	906.266	-0.315851	0.550364
ZNF260	19	zinc finger protein 260	53.9048	88.6081	0.528665	0.550364
KLRC1	12	killer cell lectin-like receptor subfamily C, member 1	14.3007	36.3237	0.624524	0.550597
TNFRSF4	1	tumor necrosis factor receptor superfamily, member 4	117.023	73.9232	-0.509353	0.554865
TOM1	22	target of myb1 (chicken)	3507.16	2684.44	-0.351524	0.554865
RABL2A	2	RAB, member of RAS oncogene family-like 2A	16.3603	30.6994	0.57935	0.555346
ANKRD52	12	ankyrin repeat domain 52	223.263	296.32	0.370216	0.55938
MYBPH	1	myosin binding protein H	53.8627	18.3598	-0.610733	0.561362
ZNF621	3	zinc finger protein 621	101.24	145.622	0.444339	0.561362
ZNF721	4	zinc finger protein 721	122.009	172.758	0.430116	0.561362
FAM46A	6	family with sequence similarity 46, member A	621.635	922.5	0.46997	0.561362
ZNF107	7	zinc finger protein 107	229.15	422.689	0.585914	0.561362
RFC2	7	replication factor C (activator 1) 2, 40kDa	99.3938	126.223	0.305017	0.561362
ZDHHC21	9	zinc finger, DHHC-type containing 21	87.2393	164.937	0.589331	0.561362
RP11-87H9.4	9	No description	22.9877	37.4305	0.537674	0.561362
IFITM10	11	interferon induced transmembrane protein 10	448.843	263.666	-0.55421	0.561362
GPD1	12	glycerol-3-phosphate dehydrogenase 1 (soluble)	24.3343	65.2308	0.613297	0.561362
FBXW8	12	F-box and WD repeat domain containing 8	32.1048	47.0296	0.451875	0.561362
ZFYVE26	14	zinc finger, FYVE domain containing 26	4183.16	3028.35	-0.408111	0.561362
RP11-1029J19.5	14	No description	22.7627	11.6864	-0.602828	0.561362
SNURF	15	SNRPN upstream reading frame	64.6214	100.381	0.494039	0.561362
RP11-758H9.2	17	No description	286.473	167.134	-0.559359	0.561362
DDX39A	19	DEAD (Asp-Glu-Ala-Asp) box polypeptide 39A	430.133	348.66	-0.286245	0.561362
ZNF780A	19	zinc finger protein 780A	43.3603	73.5831	0.543923	0.561362
PGLYRP1	19	peptidoglycan recognition protein 1	112.171	65.774	-0.556635	0.561362
SULT2B1	19	sulfotransferase family, cytosolic, 2B, member 1	35.6714	17.2585	-0.60945	0.561362
ZMYM3	X	zinc finger, MYM-type 3	38.5742	65.0706	0.53992	0.561362
ZMAT1	X	zinc finger, matrin-type 1	77.6316	126.368	0.531211	0.561362
SLC6A14	X	solute carrier family 6 (amino acid transporter), member 14	229.031	118.775	-0.59839	0.561362
TMEM255A	X	transmembrane protein 255A	31.084	52.7975	0.552063	0.561362
MBNL3	X	muscleblind-like splicing regulator 3	125.936	228.883	0.577753	0.561362
LRRC40	1	leucine rich repeat containing 40	59.8838	83.3024	0.403504	0.56334
SCARB2	4	scavenger receptor class B, member 2	833.18	1115.76	0.376413	0.56334
PCDHGA6	5	protocadherin gamma subfamily A, 6	12.3522	27.5877	0.613646	0.56334
KATNA1	6	katanin p60 (ATPase containing) subunit A 1	86.0986	110.762	0.311674	0.56334
SCRN1	7	secernin 1	87.7999	130.727	0.467666	0.56334
NCOA4	10	nuclear receptor coactivator 4	3514.47	2785.45	-0.311891	0.56334
RP11-283G6.5	12	No description	14.6845	31.3993	0.610786	0.56334
TRPV4	12	transient receptor potential cation channel, subfamily V, member 4	37.5425	60.9732	0.512835	0.56334
WSB2	12	WD repeat and SOCS box containing 2	984.742	797.417	-0.285841	0.56334
NKD1	16	naked cuticle homolog 1 (Drosophila)	22.896	42.442	0.577806	0.56334
SPAG7	17	sperm associated antigen 7	356.662	298.73	-0.238279	0.56334
ZBTB4	17	zinc finger and BTB domain containing 4	307.582	462.709	0.478845	0.56334
RP4-576H24.4	20	Uncharacterized protein	532.377	379.509	-0.423474	0.56334
CTA-384D8.34	22	No description	250.851	187.071	-0.377928	0.56334
FAM199X	X	family with sequence similarity 199, X- linked	228.197	280.654	0.271417	0.56334
ZDHHC9	X	zinc finger, DHHC-type containing 9	43.168	70.1963	0.513296	0.56334
KLK10	19	kallikrein-related peptidase 10	159.359	76.6292	-0.606926	0.564785
REEP3	10	receptor accessory protein 3	318.066	402.387	0.306957	0.567174
OCRL	X	oculocerebrorenal syndrome of Lowe	52.2476	84.3554	0.510699	0.567174
RPS28	19	ribosomal protein S28	72.6644	51.077	-0.419881	0.569483
CYSTM1	5	cysteine-rich transmembrane module containing 1	1596.79	1243.15	-0.332076	0.571751
RP11-256L6.3	12	No description	111.933	180.837	0.523904	0.571751
GRSF1	4	G-rich RNA sequence binding factor 1	146.395	185.263	0.301349	0.574222
PCDH1	5	protocadherin 1	119.893	73.2864	-0.534473	0.574222
LINC-PINT	7	long intergenic non-protein coding RNA, p53 induced transcript	2487.17	2011.19	-0.288101	0.574222
CD44	11	CD44 molecule (Indian blood group)	14060.2	11952.8	-0.22594	0.574222
PCBP2	12	poly(rC) binding protein 2	2109.56	1854.78	-0.181004	0.574222
TINF2	14	TERF1 (TRF1)-interacting nuclear factor 2	707.612	564.779	-0.300781	0.574222
TTC7B	14	tetratricopeptide repeat domain 7B	197.688	263.109	0.364858	0.574222
IFT140	16	intraflagellar transport 140	15.508	30.1656	0.590456	0.574222
MMD	17	monocyte to macrophage differentiation- associated	37.2397	60.6793	0.514602	0.574222
AC061992.2	17	No description	68.0205	42.4713	-0.520238	0.574222
KDELC2	11	KDEL (Lys-Asp-Glu-Leu) containing 2	38.1667	60.0509	0.507665	0.574595
THYN1	11	thymocyte nuclear protein 1	28.0811	42.4409	0.486487	0.574595
LRRK1	15	leucine-rich repeat kinase 1	492.005	727.944	0.465738	0.574595
CD1C	1	CD1c molecule	22.552	57.8325	0.606094	0.575345
EPT1	2	ethanolaminephosphotransferase 1 (CDP- ethanolamine-specific)	147.694	198.017	0.368919	0.575345
TTC21B	2	tetratricopeptide repeat domain 21B	84.6812	130.105	0.483614	0.575345
RP11-553L6.5	3	No description	38.2644	58.4444	0.465998	0.575345
PCDHGA7	5	protocadherin gamma subfamily A, 7	12.55	27.293	0.603388	0.575345
CPNE5	6	copine V	56.5923	95.3923	0.53986	0.575345
CLIP2	7	CAP-GLY domain containing linker protein 2	145.649	203.787	0.418134	0.575345
DENND5B	12	DENN/MADD domain containing 5B	15.5405	37.1484	0.606453	0.575345
RP11-302B13.5	12	ADP-ribosylation factor 3	481.068	400.675	-0.249952	0.575345
RP11-20I23.2	16	No description	296.544	197.709	-0.472953	0.575345
OGFOD1	16	2-oxoglutarate and iron-dependent oxygenase domain containing 1	107.912	142.881	0.346486	0.575345
RP11-686D22.8	17	No description	16.7081	34.2441	0.597312	0.575345
ZFP82	19	ZFP82 zinc finger protein	15.5494	27.8136	0.544299	0.575345
ZNF772	19	zinc finger protein 772	11.458	25.4058	0.605345	0.575345
HDAC10	22	histone deacetylase 10	133.451	175.583	0.354699	0.575345
GPR34	X	G protein-coupled receptor 34	40.869	79.5702	0.59095	0.575345
GTF2A1	14	general transcription factor IIA, 1, 19/37kDa	1613.71	1282.06	-0.30859	0.576093
DYRK4	12	dual-specificity tyrosine-(Y)- phosphorylation regulated kinase 4	24.6901	39.296	0.490513	0.580164
KRT24	17	keratin 24	82.301	35.5437	-0.604691	0.580164
C1orf174	1	chromosome 1 open reading frame 174	66.3943	91.4441	0.385293	0.58053
AC011899.9	7	No description	46.5833	79.387	0.542775	0.58053
HCAR2	12	hydroxycarboxylic acid receptor 2	6659.26	4522.28	-0.460102	0.58053
LINC00239	14	long intergenic non-protein coding RNA 239	35.5927	15.6899	-0.603742	0.581502
PROS1	3	protein S (alpha)	21.3299	40.0768	0.571408	0.581994
PCDHGB3	5	protocadherin gamma subfamily B, 3	13.8802	27.5217	0.591021	0.581994
TAGAP	6	T-cell activation RhoGTPase activating protein	14915.1	10835.2	-0.402284	0.581994
NUP85	17	nucleoporin 85kDa	57.7554	78.5149	0.400286	0.585843
UBP1	3	upstream binding protein 1 (LBP-1a)	481.237	588.402	0.275438	0.586018
TMEM192	4	transmembrane protein 192	178.427	143.41	-0.292839	0.586018
INTS10	8	integrator complex subunit 10	162.883	212.353	0.336839	0.586018
CLTA	9	clathrin, light chain A	586.925	487.929	-0.254522	0.586018
ATXN7L3B	12	ataxin 7-like 3B	176.641	220.482	0.297478	0.586018
MBTPS1	16	membrane-bound transcription factor peptidase, site 1	285.104	344.733	0.262737	0.586018
ZFP14	19	ZFP14 zinc finger protein	14.5942	32.7362	0.599405	0.586735
POMGNT1	1	protein O-linked mannose N- acetylglucosaminyltransferase 1 (beta 1,2-)	51.699	73.1927	0.419234	0.586989
PDCD11	10	programmed cell death 11	131.447	162.713	0.295043	0.586989
PRR5L	11	proline rich 5 like	2269.26	1473.31	-0.490446	0.586989
KLK12	19	kallikrein-related peptidase 12	38.0547	16.5359	-0.600476	0.586989
SIRT1	10	sirtuin 1	929.018	679.446	-0.396368	0.587829
RNF207	1	ring finger protein 207	36.6029	21.352	-0.53675	0.588486
SCFD2	4	sec1 family domain containing 2	33.7945	53.5114	0.485827	0.588486
NUP160	11	nucleoporin 160kDa	202.315	263.073	0.33839	0.588486
DYNC2H1	11	dynein, cytoplasmic 2, heavy chain 1	23.8645	54.4389	0.598519	0.588486
RTEL1-TNFRSF6B	20	RTEL1-TNFRSF6B readthrough (NMD candidate)	205.908	140.394	-0.450318	0.588486
TSR2	X	TSR2, 20S rRNA accumulation, homolog (S. cerevisiae)	80.7607	106.906	0.343724	0.588486
ARMCX5	X	armadillo repeat containing, X-linked 5	22.2821	35.0166	0.473726	0.588725
RNU12	22	RNA, U12 small nuclear	67.5395	38.2059	-0.559824	0.589954
LAMB3	1	laminin, beta 3	804.992	637.771	-0.312543	0.59049
GALNT12	9	polypeptide N- acetylgalactosaminyltransferase 12	34.7022	80.4584	0.597591	0.59049
HEXA	15	hexosaminidase A (alpha polypeptide)	1905.13	1376.9	-0.406698	0.59049
ZSCAN20	1	zinc finger and SCAN domain containing 20	14.1044	25.3342	0.543253	0.591233
ATP6V0B	1	ATPase, H+ transporting, lysosomal 21kDa, V0 subunit b	882.564	680.788	-0.337753	0.591233
ZBTB41	1	zinc finger and BTB domain containing 41	118.337	176.885	0.462485	0.591233
C4orf33	4	chromosome 4 open reading frame 33	117.48	172.837	0.449788	0.591233
VEGFA	6	vascular endothelial growth factor A	7034.34	5308.89	-0.364065	0.591233
UBAC1	9	UBA domain containing 1	132.78	165.052	0.283503	0.591233
POLR3A	10	polymerase (RNA) III (DNA directed) polypeptide A, 155kDa	110.124	140.621	0.32144	0.591233
UBQLNL	11	ubiquilin-like	14.9516	36.7254	0.593731	0.591233
DUOX2	15	dual oxidase 2	486.188	277.787	-0.553592	0.591233
GRB2	17	growth factor receptor-bound protein 2	3060.94	2459.81	-0.294861	0.591233
SLC4A8	12	solute carrier family 4, sodium bicarbonate cotransporter, member 8	42.3611	85.673	0.586286	0.591545
HEPHL1	11	hephaestin-like 1	70.4963	31.5676	-0.594751	0.593347
EIF3K	19	eukaryotic translation initiation factor 3, subunit K	441.45	372.07	-0.231587	0.593347
ANKRD13C	1	ankyrin repeat domain 13C	122.01	159.78	0.332523	0.594987
CTSA	20	cathepsin A	1762.58	1402.53	-0.306136	0.594987
TMEM181	6	transmembrane protein 181	130.675	169.236	0.33093	0.595146
GET4	7	golgi to ER traffic protein 4 homolog (S. cerevisiae)	380.474	292.294	-0.347784	0.595146
SDCBP	8	syndecan binding protein (syntenin)	6088.07	4892.17	-0.294541	0.595146
TOP1	20	topoisomerase (DNA) I	4033.98	3284.02	-0.278831	0.597395
SNAP29	22	synaptosomal-associated protein, 29kDa	497.808	565.895	0.187516	0.597395
SLC26A9	1	solute carrier family 26 (anion exchanger), member 9	36.5334	9.81266	-0.545612	0.599555
KRT15	17	keratin 15	67.8213	36.3766	-0.573056	0.599555
ZNF525	19	zinc finger protein 525	21.7528	32.9408	0.449304	0.599763
CLCN6	1	chloride channel, voltage-sensitive 6	712.06	536.227	-0.36411	0.600615
TMEM254	10	transmembrane protein 254	23.8375	39.0532	0.502266	0.600615
FBRSL1	12	fibrosin-like 1	238.281	291.17	0.275158	0.600615
PLA2G15	16	phospholipase A2, group XV	101.921	175.062	0.542964	0.600615
USP14	18	ubiquitin specific peptidase 14 (tRNA- guanine transglycosylase)	211.099	271.25	0.326868	0.600615
RAB25	1	RAB25, member RAS oncogene family	29.5943	17.1158	-0.541844	0.600733
UHMK1	1	U2AF homology motif (UHM) kinase 1	907.176	1110.43	0.27262	0.600733
PRKD3	2	protein kinase D3	320.305	446.088	0.409567	0.600733
ETAA1	2	Ewing tumor-associated antigen 1	24.4331	40.8225	0.510017	0.600733
RNF103-CHMP3	2	RNF103-CHMP3 readthrough	364.434	295.038	-0.283532	0.600733
RP11-24F11.2	3	No description	626.376	444.974	-0.421388	0.600733
UPK1B	3	uroplakin 1B	37.0656	19.6934	-0.571141	0.600733
CSTA	3	cystatin A (stefin A)	347.121	258.888	-0.376007	0.600733
SGTB	5	small glutamine-rich tetratricopeptide repeat (TPR)-containing, beta	2535.09	1686.69	-0.470087	0.600733
2003-03-01	5	membrane-associated ring finger (C3HC4) 3, E3 ubiquitin protein ligase	110.618	169.816	0.482641	0.600733
FOXP4	6	forkhead box P4	326.34	442.688	0.387445	0.600733
C6orf203	6	chromosome 6 open reading frame 203	27.1386	36.7369	0.420288	0.600733
RAB32	6	RAB32, member RAS oncogene family	337.804	257.386	-0.352027	0.600733
LPL	8	lipoprotein lipase	252.602	505.372	0.58047	0.600733
FABP4	8	fatty acid binding protein 4, adipocyte	54.5515	185.344	0.548553	0.600733
PLAA	9	phospholipase A2-activating protein	274.29	331.996	0.259627	0.600733
ACO1	9	aconitase 1, soluble	209.161	294.555	0.416716	0.600733
RP11-45A17.2	10	No description	14.3689	23.3762	0.502238	0.600733
RP11-849H4.2	11	Putative short transient receptor potential channel 2-like protein	13.3191	24.5729	0.545158	0.600733
DNAH17	17	dynein, axonemal, heavy chain 17	1373.41	721.367	-0.57103	0.600733
YES1	18	YES proto-oncogene 1, Src family tyrosine kinase	39.9931	67.7544	0.524531	0.600733
CACNA1A	19	calcium channel, voltage-dependent, P/Q type, alpha 1A subunit	51.1659	93.2242	0.562871	0.600733
AXL	19	AXL receptor tyrosine kinase	349.793	630.128	0.558389	0.600733
ZNF235	19	zinc finger protein 235	39.4435	64.7679	0.507917	0.600733
LINC00654	20	long intergenic non-protein coding RNA 654	278.083	125.468	-0.588196	0.600733
RNF213	17	ring finger protein 213	37323.4	30078.9	-0.290799	0.601903
CCDC170	6	coiled-coil domain containing 170	31.718	57.5648	0.553338	0.604345
ITSN1	21	intersectin 1 (SH3 domain protein)	65.4745	117.883	0.552639	0.604345
RP11-287D1.3	2	Uncharacterized protein	109.42	135.232	0.295906	0.612529
ETF1	5	eukaryotic translation termination factor 1	2628.45	2073.84	-0.315054	0.612529
TRMT112	11	tRNA methyltransferase 11-2 homolog (S. cerevisiae)	168.171	131.415	-0.321931	0.612529
NAA30	14	N(alpha)-acetyltransferase 30, NatC catalytic subunit	119.118	153.579	0.318675	0.612529
RP11-1017G21.5	14	No description	275.63	180.302	-0.482877	0.612529
MAPK8IP3	16	mitogen-activated protein kinase 8 interacting protein 3	298.053	396.934	0.369672	0.612529
BTBD19	1	BTB (POZ) domain containing 19	2572.14	1770.74	-0.443657	0.614269
UBE2D3	4	ubiquitin-conjugating enzyme E2D 3	6183.42	5163.84	-0.247763	0.614269
DTNBP1	6	dystrobrevin binding protein 1	936.604	700.835	-0.370473	0.614269
WTAP	6	Wilms tumor 1 associated protein	4002.87	2985.49	-0.373866	0.614269
CYBB	X	cytochrome b-245, beta polypeptide	6318.89	5297.03	-0.242602	0.614269
ACVRL1	12	activin A receptor type II-like 1	77.6464	120.077	0.482764	0.614367
FGD5	3	FYVE, RhoGEF and PH domain containing 5	83.851	217.712	0.574018	0.618985
RP11-77K12.1	16	Uncharacterized protein	154.205	129.842	-0.233241	0.618985
COL7A1	3	collagen, type VII, alpha 1	36.389	19.6006	-0.562857	0.619045
THUMPD1	16	THUMP domain containing 1	277.209	324.924	0.210536	0.619264
SETDB2	13	SET domain, bifurcated 2	1398.12	1017.41	-0.39699	0.619707
RSRP1	1	arginine/serine-rich protein 1	1546.26	1350.88	-0.186926	0.619711
SMAD1	4	SMAD family member 1	36.0085	55.2948	0.484294	0.619711
CCDC112	5	coiled-coil domain containing 112	44.8144	72.5793	0.501132	0.619711
PCDHGA1	5	protocadherin gamma subfamily A, 1	12.2899	26.8621	0.578204	0.619711
STX11	6	syntaxin 11	4901.59	3664.13	-0.371328	0.619711
CDCA7L	7	cell division cycle associated 7-like	28.1175	49.2467	0.534361	0.619711
SESN3	11	sestrin 3	332.077	456.323	0.393405	0.619711
TMEM229B	14	transmembrane protein 229B	49.3718	92.114	0.561925	0.619711
SOCS6	18	suppressor of cytokine signaling 6	130.28	207.991	0.500493	0.619711
GADD45B	19	growth arrest and DNA-damage-inducible, beta	4413.61	3166.6	-0.408974	0.619711
ZNF569	19	zinc finger protein 569	12.5804	21.9302	0.515575	0.619711
MGAT3	22	mannosyl (beta-1,4-)-glycoprotein beta-1,4-N- acetylglucosaminyltransferase	25.3381	56.409	0.578889	0.619711
GNB1	1	guanine nucleotide binding protein (G protein), beta polypeptide 1	3398.4	2879.46	-0.228407	0.620783
RP11-160H22.3	1	No description	43.7924	25.4308	-0.535902	0.620783
TMEM59	1	transmembrane protein 59	904.702	762.121	-0.235172	0.625252
DPP4	2	dipeptidyl-peptidase 4	296.651	192.865	-0.480675	0.625252
CHMP2B	3	charged multivesicular body protein 2B	1177.45	847.599	-0.404754	0.625252
CCNI	4	cyclin I	3489.32	2930.43	-0.240599	0.625252
ZFYVE16	5	zinc finger, FYVE domain containing 16	6228.69	4568.08	-0.388434	0.625252
FBXL17	5	F-box and leucine-rich repeat protein 17	118.641	150.04	0.290464	0.625252
PCDHGA4	5	protocadherin gamma subfamily A, 4	13.8037	30.4965	0.576761	0.625252
BCKDHB	6	branched chain keto acid dehydrogenase E1, beta polypeptide	12.7791	22.5022	0.521789	0.625252
SOD2	6	superoxide dismutase 2, mitochondrial	50968.8	37284.8	-0.39074	0.625252
ABCA13	7	ATP-binding cassette, sub-family A (ABC1), member 13	584.605	410.453	-0.426038	0.625252
RINT1	7	RAD50 interactor 1	63.6609	90.9568	0.417459	0.625252
TBC1D2	9	TBC1 domain family, member 2	2741.82	2034.37	-0.378154	0.625252
TMEM245	9	transmembrane protein 245	185.179	238.749	0.321749	0.625252
ACBD5	10	acyl-CoA binding domain containing 5	250.199	301.771	0.248742	0.625252
CBX5	12	chromobox homolog 5	263.414	340.782	0.329067	0.625252
C12orf45	12	chromosome 12 open reading frame 45	34.5497	51.9496	0.455243	0.625252
MBIP	14	MAP3K12 binding inhibitory protein 1	32.2602	52.5656	0.497512	0.625252
CEP152	15	centrosomal protein 152kDa	55.9632	84.8497	0.461572	0.625252
METTL2A	17	methyltransferase like 2A	34.7997	47.5316	0.40161	0.625252
FXYD3	19	FXYD domain containing ion transport regulator 3	81.1024	46.6679	-0.539889	0.625252
ZNF175	19	zinc finger protein 175	45.0646	76.7343	0.524582	0.625252
ZNF671	19	zinc finger protein 671	21.2329	34.5525	0.510435	0.625252
PEX26	22	peroxisomal biogenesis factor 26	201.448	257.248	0.319294	0.625252
NOS2	17	nitric oxide synthase 2, inducible	138.052	67.1916	-0.570785	0.625446
IRF1	5	interferon regulatory factor 1	12331.7	9698.56	-0.317518	0.626737
TIRAP	11	toll-interleukin 1 receptor (TIR) domain containing adaptor protein	42.8909	61.1416	0.419938	0.626737
GLTP	12	glycolipid transfer protein	479.793	401.6	-0.248455	0.626737
DLST	14	dihydrolipoamide S-succinyltransferase (E2 component of 2-oxo-glutarate complex)	225.771	275.054	0.261912	0.626737
PLEKHO2	15	pleckstrin homology domain containing, family O member 2	3456.06	2590.23	-0.367597	0.626737
MRPS27	5	mitochondrial ribosomal protein S27	44.767	69.125	0.465728	0.627542
F2RL1	5	coagulation factor II (thrombin) receptor- like 1	187.749	121.953	-0.480635	0.627542
VGF	7	VGF nerve growth factor inducible	37.0088	18.1641	-0.565173	0.627542
SIGMAR1	9	sigma non-opioid intracellular receptor 1	90.5412	120.988	0.362836	0.627542
DDX21	10	DEAD (Asp-Glu-Ala-Asp) box helicase 21	4658.97	3462.26	-0.375507	0.627542
BLNK	10	B-cell linker	62.7459	115.846	0.551634	0.627542
TRIM29	11	tripartite motif containing 29	161.766	93.6979	-0.534078	0.627542
KLRD1	12	killer cell lectin-like receptor subfamily D, member 1	170.388	292.76	0.531083	0.627542
GPR180	13	G protein-coupled receptor 180	31.1934	53.4049	0.520507	0.627542
BZRAP1-AS1	17	BZRAP1 antisense RNA 1	167.244	232.248	0.405126	0.627542
EVPL	17	envoplakin	108.91	64.7092	-0.526259	0.627542
CTD-2639E6.9	19	No description	76.1425	43.3731	-0.540405	0.627542
VSIG10L	19	V-set and immunoglobulin domain containing 10 like	78.6653	52.1014	-0.470603	0.627542
PISD	22	phosphatidylserine decarboxylase	1014.9	769.172	-0.356281	0.627542
FLJ37453	1	uncharacterized LOC729614	50.4658	30.5116	-0.487694	0.627981
EMC1	1	ER membrane protein complex subunit 1	134.79	176.462	0.341642	0.627981
EXO5	1	exonuclease 5	25.3924	36.7375	0.438119	0.627981
DMAP1	1	DNA methyltransferase 1 associated protein 1	95.6075	118.414	0.275649	0.627981
NFIA	1	nuclear factor I/A	35.8367	67.0355	0.541523	0.627981
CYR61	1	cysteine-rich, angiogenic inducer, 61	99.996	62.3824	-0.501434	0.627981
MTF2	1	metal response element binding transcription factor 2	177.443	226.75	0.322624	0.627981
RP11-195M16.3	1	No description	83.0834	47.855	-0.530252	0.627981
CD53	1	CD53 molecule	4171.27	3388.42	-0.279964	0.627981
DENND2C	1	DENN/MADD domain containing 2C	68.4818	39.1652	-0.531059	0.627981
TARS2	1	threonyl-tRNA synthetase 2, mitochondrial (putative)	47.1981	66.5054	0.401034	0.627981
PSMB4	1	proteasome (prosome, macropain) subunit, beta type, 4	700.27	570.3	-0.270954	0.627981
IVL	1	involucrin	64.2013	38.6802	-0.512334	0.627981
SPRR2A	1	small proline-rich protein 2A	359.307	198.392	-0.540602	0.627981
FH	1	fumarate hydratase	51.6685	69.1678	0.351939	0.627981
RP11-761B3.1	2	No description	97.7004	80.7127	-0.259643	0.627981
MTHFD2	2	methylenetetrahydrofolate dehydrogenase (NADP+ dependent) 2, methenyltetrahydrofolate cyclohydrolase	1216.81	969.573	-0.302532	0.627981
FAHD2A	2	fumarylacetoacetate hydrolase domain containing 2A	16.1046	27.9766	0.516477	0.627981
SLC20A1	2	solute carrier family 20 (phosphate transporter), member 1	2189.73	1747.59	-0.300088	0.627981
CIR1	2	corepressor interacting with RBPJ, 1	2402.3	1799.95	-0.364944	0.627981
RBM45	2	RNA binding motif protein 45	21.9936	36.8602	0.507739	0.627981
RAPH1	2	Ras association (RalGDS/AF-6) and pleckstrin homology domains 1	736.092	1007.01	0.387209	0.627981
EDEM1	3	ER degradation enhancer, mannosidase alpha- like 1	2850.98	2402.92	-0.234913	0.627981
ZNF852	3	zinc finger protein 852	36.1361	56.741	0.471884	0.627981
RHOA	3	ras homolog family member A	2938.92	2403.03	-0.271666	0.627981
HESX1	3	HESX homeobox 1	9.96285	27.2657	0.538337	0.627981
APPL1	3	adaptor protein, phosphotyrosine interaction, PH domain and leucine zipper containing 1	304.155	391.24	0.324516	0.627981
FAM162A	3	family with sequence similarity 162, member A	55.5176	78.6215	0.407316	0.627981
EPHB3	3	EPH receptor B3	28.6426	16.007	-0.535416	0.627981
RFC4	3	replication factor C (activator 1) 4, 37kDa	14.0427	23.5107	0.493301	0.627981
CXCL5	4	chemokine (C-X-C motif) ligand 5	214.187	409.052	0.558565	0.627981
CNOT6L	4	CCR4-NOT transcription complex, subunit 6- like	470.409	602.311	0.321734	0.627981
SNX25	4	sorting nexin 25	25.159	47.5478	0.546755	0.627981
ERBB2IP	5	erbb2 interacting protein	9198.94	6700.72	-0.393069	0.627981
TMEM161B-AS1	5	TMEM161B antisense RNA 1	39.8325	60.2544	0.454721	0.627981
CTD-2260A17.1	5	No description	117.288	70.1678	-0.518166	0.627981
SEC24A	5	SEC24 family member A	3146.67	2390.71	-0.352222	0.627981
CDC23	5	cell division cycle 23	72.4832	97.6211	0.372885	0.627981
PURA	5	purine-rich element binding protein A	261.129	327.198	0.296246	0.627981
PCDHGA5	5	protocadherin gamma subfamily A, 5	13.1257	28.1999	0.563605	0.627981
ZNF354C	5	zinc finger protein 354C	13.9342	25.094	0.525118	0.627981
C6orf165	6	chromosome 6 open reading frame 165	26.6107	41.4073	0.463061	0.627981
TUBE1	6	tubulin, epsilon 1	17.5237	30.9946	0.525667	0.627981
SOGA3	6	SOGA family member 3	43.3069	21.4584	-0.551436	0.627981
L3MBTL3	6	l(3)mbt-like 3 (Drosophila)	98.3217	127.026	0.309681	0.627981
SAMD3	6	sterile alpha motif domain containing 3	25.8373	60.3162	0.567048	0.627981
RP11-439L18.2	6	No description	316.739	244.614	-0.339161	0.627981
MIOS	7	missing oocyte, meiosis regulator, homolog (Drosophila)	235.168	314.575	0.366035	0.627981
AGR2	7	anterior gradient 2	63.0801	39.5503	-0.49549	0.627981
KMT2E-AS1	7	KMT2E antisense RNA 1 (head to head)	316.248	233.835	-0.385012	0.627981
MIR29B1	7	microRNA 29b-1	6722.58	4861.22	-0.397189	0.627981
LEPROTL1	8	leptin receptor overlapping transcript-like 1	394.157	473.735	0.246313	0.627981
RP11-1149M10.2	8	No description	374.455	263.377	-0.423087	0.627981
FABP5	8	fatty acid binding protein 5 (psoriasis- associated)	103.588	162.797	0.48612	0.627981
ZFAND1	8	zinc finger, AN1-type domain 1	40.3534	54.0894	0.355275	0.627981
OTUD6B	8	OTU domain containing 6B	75.2239	100.406	0.348374	0.627981
RP11-613M10.8	9	Uncharacterized protein	47.9755	68.6613	0.407761	0.627981
DPM2	9	dolichyl-phosphate mannosyltransferase polypeptide 2, regulatory subunit	61.7559	74.8296	0.284249	0.627981
LCN2	9	lipocalin 2	1237.24	860.312	-0.4333	0.627981
FAM21C	10	family with sequence similarity 21, member C	1292.52	965.02	-0.369556	0.627981
OBFC1	10	oligonucleotide/oligosaccharide-binding fold containing 1	135.459	98.7666	-0.38909	0.627981
CFAP43	10	cilia and flagella associated protein 43	20.6264	45.3277	0.563882	0.627981
EPS8L2	11	EPS8-like 2	137.913	89.409	-0.47195	0.627981
RP11-351I24.1	11	No description	115.366	75.5968	-0.474045	0.627981
CYP2R1	11	cytochrome P450, family 2, subfamily R, polypeptide 1	24.7771	40.8017	0.494094	0.627981
GTF2H1	11	general transcription factor IIH, polypeptide 1, 62kDa	1458.79	1060.37	-0.392687	0.627981
AMBRA1	11	autophagy/beclin-1 regulator 1	433.09	509.702	0.227229	0.627981
FAU	11	Finkel-Biskis-Reilly murine sarcoma virus (FBR-MuSV) ubiquitously expressed	732.872	584.124	-0.301028	0.627981
ZBTB39	12	zinc finger and BTB domain containing 39	45.6232	64.3317	0.3942	0.627981
KRR1	12	KRR1, small subunit (SSU) processome component, homolog (yeast)	207.759	279.678	0.366479	0.627981
NAV3	12	neuron navigator 3	22.1948	48.7568	0.56091	0.627981
VPS33A	12	vacuolar protein sorting 33 homolog A (S. cerevisiae)	330.751	259.653	-0.318108	0.627981
DNAJC15	13	DnaJ (Hsp40) homolog, subfamily C, member 15	212.398	275.944	0.33875	0.627981
TPT1	13	tumor protein, translationally-controlled 1	5825.26	4747.63	-0.276331	0.627981
LCP1	13	lymphocyte cytosolic protein 1 (L-plastin)	9557.36	7615.78	-0.302308	0.627981
RP11-47I22.4	14	No description	202.684	160.979	-0.30882	0.627981
SYNJ2BP	14	synaptojanin 2 binding protein	84.6233	114.836	0.37085	0.627981
TTC9	14	tetratricopeptide repeat domain 9	230.727	147.493	-0.487927	0.627981
NUDT14	14	nudix (nucleoside diphosphate linked moiety X)-type motif 14	36.4535	54.5234	0.453633	0.627981
NDUFAF1	15	NADH dehydrogenase (ubiquinone) complex I, assembly factor 1	61.5358	77.6751	0.289818	0.627981
TEX9	15	testis expressed 9	12.5625	27.9723	0.554556	0.627981
TLN2	15	talin 2	41.2843	64.1826	0.475143	0.627981
ATP6C	16	Uncharacterized protein	790.45	568.92	-0.403881	0.627981
SLX4	16	SLX4 structure-specific endonuclease subunit	147.746	189.107	0.337079	0.627981
ACSM3	16	acyl-CoA synthetase medium-chain family member 3	40.9192	91.163	0.553947	0.627981
PRSS8	16	protease, serine, 8	211.609	133.763	-0.497925	0.627981
CTC-527H23.2	16	No description	36.5044	19.5599	-0.547124	0.627981
PAPD5	16	PAP associated domain containing 5	329.639	388.548	0.223877	0.627981
ITGAE	17	integrin, alpha E (antigen CD103, human mucosal lymphocyte antigen 1; alpha polypeptide)	106.766	151.281	0.420199	0.627981
GABARAP	17	GABA(A) receptor-associated protein	2598.25	2050.67	-0.312587	0.627981
CTD-2545G14.7	17	No description	2037.81	1602.68	-0.316735	0.627981
SLFN5	17	schlafen family member 5	1990.21	3653.59	0.543501	0.627981
CTD-2132N18.3	17	Uncharacterized protein	1117.53	898.555	-0.29226	0.627981
RAB5C	17	RAB5C, member RAS oncogene family	2309	1897.41	-0.266768	0.627981
ABI3	17	ABI family, member 3	191.714	270.793	0.415126	0.627981
RIOK3	18	RIO kinase 3	1000.57	859.126	-0.208728	0.627981
TMX3	18	thioredoxin-related transmembrane protein 3	230.167	303.43	0.351836	0.627981
MCOLN1	19	mucolipin 1	1135.48	873.635	-0.338938	0.627981
XAB2	19	XPA binding protein 2	197.766	227.625	0.204103	0.627981
CTD-3214H19.4	19	Uncharacterized protein	598.874	476.587	-0.300617	0.627981
IFI30	19	interferon, gamma-inducible protein 30	6705.64	5084.42	-0.354975	0.627981
ZNF254	19	zinc finger protein 254	63.9036	108.424	0.521212	0.627981
COX6B1	19	cytochrome c oxidase subunit VIb polypeptide 1 (ubiquitous)	357.943	300.266	-0.238461	0.627981
GMFG	19	glia maturation factor, gamma	877.313	702.142	-0.295937	0.627981
ZNF526	19	zinc finger protein 526	50.4166	67.8444	0.399571	0.627981
GYS1	19	glycogen synthase 1 (muscle)	215.151	273.042	0.308866	0.627981
KLK11	19	kallikrein-related peptidase 11	95.1278	53.8009	-0.534874	0.627981
ZNF836	19	zinc finger protein 836	53.3552	71.5144	0.340693	0.627981
ZNF600	19	zinc finger protein 600	49.9849	68.4274	0.405122	0.627981
ZNF304	19	zinc finger protein 304	25.1864	39.0073	0.477026	0.627981
SIRPB1	20	signal-regulatory protein beta 1	2976.01	2250.89	-0.356615	0.627981
NXT1	20	nuclear transport factor 2-like export factor 1	256.025	181.62	-0.412551	0.627981
POFUT1	20	protein O-fucosyltransferase 1	86.9569	118.039	0.373175	0.627981
C20orf24	20	chromosome 20 open reading frame 24	1195.02	936.954	-0.31886	0.627981
SOGA1	20	suppressor of glucose, autophagy associated 1	336.338	467.634	0.406006	0.627981
LINC00659	20	long intergenic non-protein coding RNA 659	33.0861	16.4602	-0.564014	0.627981
ATP6V1E1	22	ATPase, H+ transporting, lysosomal 31kDa, V1 subunit E1	909.55	724.059	-0.303848	0.627981
MEI1	22	meiosis inhibitor 1	46.1396	71.2854	0.47472	0.627981
GRAMD4	22	GRAM domain containing 4	117.502	165.754	0.413564	0.627981
MBTPS2	X	membrane-bound transcription factor peptidase, site 2	29.3341	48.1753	0.492312	0.627981
LINC01278	X	long intergenic non-protein coding RNA 1278	97.9704	128.434	0.340032	0.627981
ZBTB33	X	zinc finger and BTB domain containing 33	393.509	495.142	0.305948	0.627981
TXN	9	thioredoxin	700.878	513.845	-0.38213	0.62901
MAP1LC3B2	12	microtubule-associated protein 1 light chain 3 beta 2	245.246	188.309	-0.341009	0.62901
ATP6V1B2	8	ATPase, H+ transporting, lysosomal 56/58kDa, V1 subunit B2	7193.08	5942.26	-0.259331	0.629369
CYSRT1	9	cysteine-rich tail protein 1	105.488	62.0688	-0.517838	0.629369
ANKDD1A	15	ankyrin repeat and death domain containing 1A	175.353	100.715	-0.525894	0.629369
B3GNT8	19	UDP-GlcNAc:betaGal beta-1,3-N- acetylglucosaminyltransferase 8	412.494	237.891	-0.523804	0.629369
RP11-59C5.3	10	No description	44.5645	27.5685	-0.50346	0.630357
MRPL42	12	mitochondrial ribosomal protein L42	106.6	149.35	0.398221	0.630357
STK10	5	serine/threonine kinase 10	4134.79	3322.68	-0.291461	0.631652
RAB4B	19	RAB4B, member RAS oncogene family	383.502	326.167	-0.219389	0.631652
TSC22D3	X	TSC22 domain family, member 3	1677.63	1268.24	-0.355709	0.631985
RP11-227G15.3	17	No description	345.466	286.995	-0.247016	0.632092
RP4-794H19.1	1	No description	32.4414	16.0472	-0.550764	0.63362
KLHL11	17	kelch-like family member 11	52.9762	77.6878	0.442739	0.634038
CLCN7	16	chloride channel, voltage-sensitive 7	1649.52	1207.62	-0.385171	0.634282
CHST11	12	carbohydrate (chondroitin 4) sulfotransferase 11	2532.73	2216.51	-0.18676	0.634725
RP11-61J19.5	1	No description	86.2956	58.4801	-0.45219	0.635353
ARF1	1	ADP-ribosylation factor 1	1980.68	1615.32	-0.27436	0.635353
AMOTL2	3	angiomotin like 2	95.2862	55.6932	-0.519037	0.635353
CDK4	12	cyclin-dependent kinase 4	132.506	104.863	-0.307604	0.635353
DNAJC3	13	DnaJ (Hsp40) homolog, subfamily C, member 3	1784.57	1434.79	-0.291694	0.635353
PSENEN	19	presenilin enhancer gamma secretase subunit	237.895	182.1	-0.344846	0.635353
HPS3	3	Hermansky-Pudlak syndrome 3	332.356	426.16	0.324663	0.635987
ZNF223	19	Zinc finger protein 223	55.5163	90.0238	0.491803	0.637122
PAFAH2	1	platelet-activating factor acetylhydrolase 2, 40kDa	61.9163	85.3424	0.39487	0.639288
SRGAP2B	1	SLIT-ROBO Rho GTPase activating protein 2B	23.0471	45.2878	0.539958	0.639288
C1orf116	1	chromosome 1 open reading frame 116	365.725	209.589	-0.521796	0.639288
CMC1	3	C-x(9)-C motif containing 1	44.8238	72.2614	0.485118	0.639288
PLSCR4	3	phospholipid scramblase 4	29.2724	59.0305	0.544186	0.639288
TNIK	3	TRAF2 and NCK interacting kinase	418.265	529.056	0.309583	0.639288
PARL	3	presenilin associated, rhomboid-like	108.365	132.27	0.257972	0.639288
LNPEP	5	leucyl/cystinyl aminopeptidase	1250.07	1475.23	0.22746	0.639288
CTC-350I8.1	5	No description	22.0405	12.2456	-0.524166	0.639288
ARL14EP	11	ADP-ribosylation factor-like 14 effector protein	93.2601	130.113	0.401686	0.639288
TMBIM6	12	transmembrane BAX inhibitor motif containing 6	2946.05	2477.48	-0.237603	0.639288
NR2C1	12	nuclear receptor subfamily 2, group C, member 1	42.2081	72.9986	0.511422	0.639288
OSGEP	14	O-sialoglycoprotein endopeptidase	80.4265	109.257	0.360226	0.639288
IVD	15	isovaleryl-CoA dehydrogenase	59.2929	86.3242	0.439997	0.639288
MGA	15	MGA, MAX dimerization protein	3715.65	2663.53	-0.402969	0.639288
AC069368.3	15	Uncharacterized protein	774.269	587.352	-0.35234	0.639288
KARS	16	lysyl-tRNA synthetase	1220.99	982.945	-0.286884	0.639288
MINK1	17	misshapen-like kinase 1	693.694	907.05	0.344395	0.639288
FUT6	19	fucosyltransferase 6 (alpha (1,3) fucosyltransferase)	53.805	29.3664	-0.535106	0.639288
ZNF709	19	zinc finger protein 709	18.6275	31.868	0.502554	0.639288
ZNF45	19	zinc finger protein 45	58.0387	78.7452	0.354646	0.639288
ZNF580	19	zinc finger protein 580	212.115	250.603	0.243661	0.639288
LINC01272	20	long intergenic non-protein coding RNA 1272	2549.89	2118.86	-0.252616	0.639288
RTFDC1	20	replication termination factor 2 domain containing 1	1094	881.054	-0.28701	0.639288
BID	22	BH3 interacting domain death agonist	2360.07	1803.91	-0.344406	0.639288
PDHA1	X	pyruvate dehydrogenase (lipoamide) alpha 1	162.931	203.737	0.284931	0.639288
CAPZB	1	capping protein (actin filament) muscle Z- line, beta	1925.46	1622.49	-0.234014	0.639583
GTF2B	1	general transcription factor IIB	1286.03	1019.95	-0.305352	0.639583
ENSA	1	endosulfine alpha	796.18	680.699	-0.218162	0.639583
PTPRC	1	protein tyrosine phosphatase, receptor type, C	5005.22	4167.42	-0.249049	0.639583
MGLL	3	monoglyceride lipase	1972.97	1338.98	-0.442282	0.639583
RYK	3	receptor-like tyrosine kinase	129.934	173.232	0.350237	0.639583
HTRA3	4	HtrA serine peptidase 3	44.2946	21.9682	-0.54284	0.639583
CEP120	5	centrosomal protein 120kDa	175.926	233.032	0.358261	0.639583
PCDHGB7	5	protocadherin gamma subfamily B, 7	18.1714	32.744	0.522	0.639583
DKK1	10	dickkopf WNT signaling pathway inhibitor 1	23.0833	11.9176	-0.541231	0.639583
PPIF	10	peptidylprolyl isomerase F	6218.27	4546.04	-0.385667	0.639583
ACTA2-AS1	10	ACTA2 antisense RNA 1	16.0714	33.9418	0.543679	0.639583
COX15	10	cytochrome c oxidase assembly homolog 15 (yeast)	124.578	156.821	0.294351	0.639583
SLC3A2	11	solute carrier family 3 (amino acid transporter heavy chain), member 2	1457.1	1114.36	-0.343448	0.639583
GNPTG	16	N-acetylglucosamine-1-phosphate transferase, gamma subunit	447.588	376.683	-0.23145	0.639583
LITAF	16	lipopolysaccharide-induced TNF factor	15732.3	12420.7	-0.310568	0.639583
CBFA2T3	16	core-binding factor, runt domain, alpha subunit 2; translocated to, 3	377.712	480.36	0.313964	0.639583
ZNF226	19	zinc finger protein 226	81.7693	122.143	0.450273	0.639583
ZNF473	19	zinc finger protein 473	59.7322	81.7779	0.36691	0.639583
CHMP4B	20	charged multivesicular body protein 4B	1822.34	1491.98	-0.270313	0.639583
PCDHGC3	5	protocadherin gamma subfamily C, 3	20.0426	35.5958	0.523495	0.640714
CC2D1B	1	coiled-coil and C2 domain containing 1B	486.022	417.243	-0.20497	0.641599
PPAP2B	1	phosphatidic acid phosphatase type 2B	1819.35	1189.92	-0.46456	0.641599
TACSTD2	1	tumor-associated calcium signal transducer 2	397.591	243.42	-0.495535	0.641599
DNTTIP2	1	deoxynucleotidyltransferase, terminal, interacting protein 2	2484.7	1856.2	-0.364639	0.641599
RP11-126K1.2	1	No description	65.0356	42.1795	-0.467733	0.641599
PIGC	1	phosphatidylinositol glycan anchor biosynthesis, class C	42.3476	61.1225	0.413305	0.641599
H3F3A	1	H3 histone, family 3A	1809.24	1450.68	-0.292987	0.641599
ABCB10	1	ATP-binding cassette, sub-family B (MDR/TAP), member 10	35.601	50.6437	0.410079	0.641599
ID2	2	inhibitor of DNA binding 2, dominant negative helix-loop-helix protein	797.359	666.45	-0.244725	0.641599
CPSF3	2	cleavage and polyadenylation specific factor 3, 73kDa	127.25	153.879	0.247062	0.641599
GCFC2	2	GC-rich sequence DNA-binding factor 2	26.5228	43.2722	0.476801	0.641599
GGCX	2	gamma-glutamyl carboxylase	129.049	174.553	0.359787	0.641599
LIMS1	2	LIM and senescent cell antigen-like domains 1	3601.82	2849.55	-0.307497	0.641599
MALL	2	mal, T-cell differentiation protein-like	60.3638	35.7973	-0.50858	0.641599
RBM43	2	RNA binding motif protein 43	59.9889	97.9893	0.495114	0.641599
AGPS	2	alkylglycerone phosphate synthase	420.83	508.731	0.250447	0.641599
BHLHE40	3	basic helix-loop-helix family, member e40	6008.54	4849.53	-0.285627	0.641599
STAC	3	SH3 and cysteine rich domain	45.762	81.7197	0.522528	0.641599
FYCO1	3	FYVE and coiled-coil domain containing 1	292.612	364.27	0.295314	0.641599
RP11-432B6.3	3	Uncharacterized protein	44.6078	68.1161	0.448249	0.641599
ETV5	3	ets variant 5	60.6765	105.347	0.513455	0.641599
MFI2	3	antigen p97 (melanoma associated) identified by monoclonal antibodies 133.2 and 96.5	133.572	92.7709	-0.427831	0.641599
ETFDH	4	electron-transferring-flavoprotein dehydrogenase	96.4866	116.551	0.25292	0.641599
EPB41L4A	5	erythrocyte membrane protein band 4.1 like 4A	20.825	41.6756	0.536744	0.641599
JADE2	5	jade family PHD finger 2	280.953	363.1	0.329558	0.641599
CXXC5	5	CXXC finger protein 5	123.915	190.778	0.465738	0.641599
PCDHGB1	5	protocadherin gamma subfamily B, 1	13.4571	26.8548	0.53728	0.641599
PCDHGB6	5	protocadherin gamma subfamily B, 6	14.109	27.7403	0.53823	0.641599
ZNF165	6	zinc finger protein 165	80.8375	55.0613	-0.450509	0.641599
ADAT2	6	adenosine deaminase, tRNA-specific 2	11.6768	23.1749	0.535241	0.641599
NFE2L3	7	nuclear factor, erythroid 2-like 3	210.727	327.63	0.472255	0.641599
YWHAZ	8	tyrosine 3-monooxygenase/tryptophan 5- monooxygenase activation protein, zeta	3410.41	2994.88	-0.182208	0.641599
DENND4C	9	DENN/MADD domain containing 4C	702.303	909.271	0.331581	0.641599
FAM107B	10	family with sequence similarity 107, member B	2170.87	1798.72	-0.255119	0.641599
PTPMT1	11	protein tyrosine phosphatase, mitochondrial 1	95.1506	132.056	0.389458	0.641599
RBM14-RBM4	11	RBM14-RBM4 readthrough	693.254	578.417	-0.243009	0.641599
TSKU	11	tsukushi, small leucine rich proteoglycan	48.399	25.4998	-0.53289	0.641599
NCAPD2	12	non-SMC condensin I complex, subunit D2	115.877	140.914	0.265791	0.641599
RP11-293M10.2	14	No description	96.9479	61.7659	-0.478767	0.641599
WDR61	15	WD repeat domain 61	69.1703	92.4708	0.348129	0.641599
IQGAP1	15	IQ motif containing GTPase activating protein 1	8519.7	7328.25	-0.208757	0.641599
PPP4C	16	protein phosphatase 4, catalytic subunit	679.251	554.565	-0.271465	0.641599
EMC6	17	ER membrane protein complex subunit 6	163.713	129.956	-0.300567	0.641599
SLC46A1	17	solute carrier family 46 (folate transporter), member 1	18.3838	44.8291	0.530769	0.641599
RP11-68I3.11	17	No description	58.294	91.3847	0.471866	0.641599
MAFG	17	v-maf avian musculoaponeurotic fibrosarcoma oncogene homolog G	1454.43	1127.05	-0.329833	0.641599
ZNF737	19	zinc finger protein 737	28.5428	48.9817	0.518784	0.641599
PAF1	19	Paf1, RNA polymerase II associated factor, homolog (S. cerevisiae)	1885.57	1408.18	-0.36486	0.641599
MIA-RAB4B	19	MIA-RAB4B readthrough (NMD candidate)	64.1014	47.4894	-0.371866	0.641599
MGME1	20	mitochondrial genome maintenance exonuclease 1	75.3319	99.5953	0.352121	0.641599
HCK	20	HCK proto-oncogene, Src family tyrosine kinase	4743.9	3773.81	-0.301874	0.641599
TTPAL	20	tocopherol (alpha) transfer protein-like	572.632	411.181	-0.401202	0.641599
CRYZL1	21	crystallin, zeta (quinone reductase)-like 1	46.1535	61.5155	0.341455	0.641599
LINC01521	22	long intergenic non-protein coding RNA 1521	33.2821	18.2135	-0.525022	0.641599
NHS	X	Nance-Horan syndrome (congenital cataracts and dental anomalies)	46.7854	88.4322	0.533788	0.641599
ZNF41	X	zinc finger protein 41	89.0584	121.561	0.385672	0.641599
CCDC22	X	coiled-coil domain containing 22	50.9279	65.3137	0.342108	0.641599
ZNF449	X	zinc finger protein 449	32.2218	51.7084	0.480058	0.641599
PTAR1	9	protein prenyltransferase alpha subunit repeat containing 1	692.509	903.199	0.339188	0.643122
UBA52	19	ubiquitin A-52 residue ribosomal protein fusion product 1	731.937	595.159	-0.276607	0.643122
ORM2	9	orosomucoid 2	26.5416	11.0472	-0.5308	0.643139
RP11-216P16.8	12	No description	42.8417	67.9861	0.486884	0.643139
ENTPD5	14	ectonucleoside triphosphate diphosphohydrolase 5	57.9568	88.8919	0.453188	0.643139
NBPF11	1	neuroblastoma breakpoint family, member 11	27.9548	42.5909	0.464543	0.645188
GPD1L	3	glycerol-3-phosphate dehydrogenase 1-like	25.1701	40.7349	0.472254	0.645188
C6orf132	6	chromosome 6 open reading frame 132	579.765	386.638	-0.450818	0.645188
FAM178A	10	family with sequence similarity 178, member A	333.679	399.092	0.244458	0.645188
KAT5	11	K(lysine) acetyltransferase 5	622.236	506.625	-0.27405	0.645188
RP11-106M3.2	15	No description	577.445	433.62	-0.362384	0.645188
IMPA2	18	inositol(myo)-1(or 4)-monophosphatase 2	199.258	131.322	-0.455342	0.645188
SIGLEC15	18	sialic acid binding Ig-like lectin 15	27.6931	13.7067	-0.530505	0.645188
ZNF551	19	zinc finger protein 551	20.6592	34.1094	0.496002	0.645188
APOBEC3F	22	apolipoprotein B mRNA editing enzyme, catalytic polypeptide-like 3F	140.521	210.424	0.452254	0.645188
BRD1	22	bromodomain containing 1	334.628	406.166	0.26239	0.645188
GS1-358P8.4	X	No description	87.2798	118.143	0.364537	0.645188
CSNK2A1	20	casein kinase 2, alpha 1 polypeptide	234.066	282.516	0.243375	0.645712
SH3D21	1	SH3 domain containing 21	931.131	637.888	-0.433167	0.64634
S100A16	1	S100 calcium binding protein A16	130.856	79.4772	-0.495085	0.64634
STON1	2	stonin 1	32.889	57.8751	0.50774	0.64634
AC073046.25	2	No description	204.259	154.329	-0.357078	0.64634
HAUS3	4	HAUS augmin-like complex, subunit 3	141.354	188.597	0.362413	0.64634
AC006160.5	4	No description	71.2475	43.6853	-0.493716	0.64634
RP11-667F14.1	7	No description	33.3563	22.8711	-0.432387	0.64634
SLCO2B1	11	solute carrier organic anion transporter family, member 2B1	387.856	651.702	0.500981	0.64634
DAD1	14	defender against cell death 1	322.664	272.094	-0.228474	0.64634
SOCS1	16	suppressor of cytokine signaling 1	1356.23	990.108	-0.38357	0.64634
ITGAX	16	integrin, alpha X (complement component 3 receptor 4 subunit)	8743.02	7098.11	-0.278369	0.64634
ZNF136	19	zinc finger protein 136	92.8186	126.23	0.372319	0.64634
XIAP	X	X-linked inhibitor of apoptosis	2590.97	2097.07	-0.281765	0.64634
FAM50A	X	family with sequence similarity 50, member A	617.898	492.875	-0.294537	0.64634
FTO	16	fat mass and obesity associated	122.118	151.568	0.272627	0.647229
LRRC47	1	leucine rich repeat containing 47	94.0675	114.387	0.258395	0.647436
USP48	1	ubiquitin specific peptidase 48	412.74	494.903	0.241411	0.647436
CPT2	1	carnitine palmitoyltransferase 2	66.2372	81.7864	0.303221	0.647436
GBP2	1	guanylate binding protein 2, interferon- inducible	9745.53	8089.62	-0.252375	0.647436
HNMT	2	histamine N-methyltransferase	99.7409	136.272	0.37003	0.647436
KYNU	2	kynureninase	3898.61	2773.65	-0.403683	0.647436
TTN	2	titin	222.246	755.379	0.471927	0.647436
MKRN2	3	makorin ring finger protein 2	78.4162	95.2391	0.252169	0.647436
ARL6IP5	3	ADP-ribosylation factor-like 6 interacting protein 5	1217.04	1024.75	-0.23533	0.647436
ZNF639	3	zinc finger protein 639	48.1142	67.9783	0.40296	0.647436
STIM2	4	stromal interaction molecule 2	482.783	577.95	0.242513	0.647436
PKD2	4	polycystic kidney disease 2 (autosomal dominant)	157.946	220.939	0.40247	0.647436
PCDHGB2	5	protocadherin gamma subfamily B, 2	16.1011	30.5038	0.522891	0.647436
C7orf50	7	chromosome 7 open reading frame 50	113.059	155.14	0.385472	0.647436
RP11-134L10.1	7	No description	1313.17	1038.19	-0.307195	0.647436
PEX2	8	peroxisomal biogenesis factor 2	80.0271	101.055	0.288906	0.647436
TSPYL5	8	TSPY-like 5	18.7889	30.4528	0.472023	0.647436
TRIB1	8	tribbles pseudokinase 1	7343.1	5529.88	-0.355893	0.647436
PTPLAD2	9	protein tyrosine phosphatase-like A domain containing 2	262.598	377.194	0.419141	0.647436
ORM1	9	orosomucoid 1	104.813	56.1401	-0.522039	0.647436
ZNF22	10	zinc finger protein 22	46.162	58.8276	0.31555	0.647436
KCNMA1	10	potassium large conductance calcium- activated channel, subfamily M, alpha member 1	192.249	294.51	0.459484	0.647436
NOC3L	10	nucleolar complex associated 3 homolog (S. cerevisiae)	59.2134	83.2809	0.394898	0.647436
TPP1	11	tripeptidyl peptidase I	6063.83	5168.69	-0.219842	0.647436
ABCC4	13	ATP-binding cassette, sub-family C (CFTR/MRP), member 4	37.9867	68.9466	0.515363	0.647436
RPL36AL	14	ribosomal protein L36a-like	677.055	565.854	-0.242799	0.647436
RNASEK	17	ribonuclease, RNase K	1773.6	1420.93	-0.293503	0.647436
PIK3R5	17	phosphoinositide-3-kinase, regulatory subunit 5	4017.21	3372.73	-0.238444	0.647436
TRPV2	17	transient receptor potential cation channel, subfamily V, member 2	296.213	370.372	0.297253	0.647436
SPIRE1	18	spire-type actin nucleation factor 1	232.043	297.727	0.318676	0.647436
SAFB	19	scaffold attachment factor B	1811.18	1507.46	-0.2487	0.647436
DENND1C	19	DENN/MADD domain containing 1C	410.252	514.318	0.301057	0.647436
ZNF585B	19	zinc finger protein 585B	59.4498	82.727	0.392403	0.647436
GRIN2D	19	glutamate receptor, ionotropic, N-methyl D- aspartate 2D	18.586	29.0944	0.479882	0.647436
FAM122C	X	family with sequence similarity 122C	108.866	147.317	0.376429	0.647436
DNAJC8	1	DnaJ (Hsp40) homolog, subfamily C, member 8	603.517	492.197	-0.273647	0.647495
RN7SL832P	2	RNA, 7SL, cytoplasmic 832, pseudogene	34.8631	20.1979	-0.504281	0.647495
CTD-2007H13.3	5	No description	73.6242	56.184	-0.357673	0.647495
CAMK4	5	calcium/calmodulin-dependent protein kinase IV	69.1742	144.021	0.526853	0.647495
HIST1H2BK	6	histone cluster 1, H2bk	353.837	274.908	-0.326503	0.647495
WARS	14	tryptophanyl-tRNA synthetase	10116.1	8104.51	-0.292842	0.647495
RP11-388M20.1	16	No description	38.9407	24.5126	-0.478262	0.647495
SMG8	17	SMG8 nonsense mediated mRNA decay factor	55.978	72.7002	0.344677	0.647495
SNRPD1	18	small nuclear ribonucleoprotein D1 polypeptide 16kDa	124.474	158.017	0.308019	0.647495
ZNF548	19	zinc finger protein 548	32.8131	51.5651	0.463109	0.647495
TGIF2-C20orf24	20	TGIF2-C20orf24 readthrough	806.829	644.71	-0.294455	0.647495
P2RY10	X	purinergic receptor P2Y, G-protein coupled, 10	67.4743	119.127	0.509646	0.647495
HECTD3	1	HECT domain containing E3 ubiquitin protein ligase 3	240.536	291.976	0.262459	0.64825
RP11-73M18.8	14	No description	45.2798	63.1032	0.405087	0.64825
TTC38	22	tetratricopeptide repeat domain 38	114.258	176.821	0.464885	0.64825
CAP1	1	CAP, adenylate cyclase-associated protein 1 (yeast)	2975.69	2428.73	-0.271806	0.648575
AGL	1	amylo-alpha-1, 6-glucosidase, 4-alpha- glucanotransferase	63.9725	93.6276	0.416782	0.648575
CRCT1	1	cysteine-rich C-terminal 1	417.477	225.136	-0.5167	0.648575
WDPCP	2	WD repeat containing planar cell polarity effector	60.8429	81.6275	0.363447	0.648575
ATIC	2	5-aminoimidazole-4-carboxamide ribonucleotide formyltransferase/IMP cyclohydrolase	77.4487	101.719	0.333166	0.648575
DGKD	2	diacylglycerol kinase, delta 130kDa	173.342	223.217	0.320732	0.648575
CD47	3	CD47 molecule	1191.05	1412.8	0.233781	0.648575
ZNF141	4	zinc finger protein 141	70.7137	103.046	0.419133	0.648575
NADK2	5	NAD kinase 2, mitochondrial	33.4269	46.2296	0.371917	0.648575
PCDHGA8	5	protocadherin gamma subfamily A, 8	14.5224	27.7021	0.521326	0.648575
TBC1D9B	5	TBC1 domain family, member 9B (with GRAM domain)	484.419	587.589	0.257697	0.648575
CD2AP	6	CD2-associated protein	456.923	577.271	0.303405	0.648575
MANEA	6	mannosidase, endo-alpha	43.0386	66.2601	0.450518	0.648575
CEP41	7	centrosomal protein 41kDa	15.1444	25.8043	0.488604	0.648575
SNAPC3	9	small nuclear RNA activating complex, polypeptide 3, 50kDa	109.405	142.602	0.335572	0.648575
MLLT3	9	myeloid/lymphoid or mixed-lineage leukemia (trithorax homolog, Drosophila); translocated to, 3	43.2582	75.1165	0.499652	0.648575
QSOX2	9	quiescin Q6 sulfhydryl oxidase 2	83.4454	109.131	0.357341	0.648575
IDE	10	insulin-degrading enzyme	159.316	191.179	0.241706	0.648575
STX3	11	syntaxin 3	2712.73	2122.26	-0.317615	0.648575
STX5	11	syntaxin 5	593.011	498.101	-0.239644	0.648575
MYEOV	11	myeloma overexpressed	59.2339	34.8245	-0.499711	0.648575
SORL1	11	sortilin-related receptor, L(DLR class) A repeats containing	11342.1	8775.9	-0.328805	0.648575
RPL41	12	ribosomal protein L41	64.9512	53.2512	-0.26589	0.648575
GNS	12	glucosamine (N-acetyl)-6-sulfatase	3855.45	3289.93	-0.218421	0.648575
GCH1	14	GTP cyclohydrolase 1	2863.26	2194.98	-0.337343	0.648575
EEF2K	16	eukaryotic elongation factor-2 kinase	110.215	160.44	0.430108	0.648575
RP11-700H6.1	17	No description	48.8047	30.0802	-0.488528	0.648575
TRIM47	17	tripartite motif containing 47	72.6889	47.5892	-0.458677	0.648575
JMJD6	17	jumonji domain containing 6	884.899	703.705	-0.300824	0.648575
GIPC3	19	GIPC PDZ domain containing family, member 3	26.2423	10.0095	-0.508993	0.648575
LSR	19	lipolysis stimulated lipoprotein receptor	75.4467	44.9091	-0.494451	0.648575
ZNF347	19	zinc finger protein 347	26.3731	40.1033	0.438745	0.648575
ZNF17	19	zinc finger protein 17	18.9455	31.8334	0.48471	0.648575
LINC00310	21	long intergenic non-protein coding RNA 310	25.4334	13.2528	-0.520273	0.648575
RP11-242C19.2	X	No description	687.026	509.32	-0.369149	0.648575
KTI12	1	KTI12 homolog, chromatin associated (S. cerevisiae)	39.9633	51.6944	0.311056	0.64965
PARP1	1	poly (ADP-ribose) polymerase 1	224.164	296.293	0.34858	0.64965
BMS1	10	BMS1 ribosome biogenesis factor	151.654	196.277	0.32905	0.64965
SNX30	9	sorting nexin family member 30	296.081	367.937	0.279608	0.649709
NADK	1	NAD kinase	3259.84	2505.03	-0.334741	0.650673
THRAP3	1	thyroid hormone receptor associated protein 3	1804.4	1643.52	-0.130641	0.650673
ATG4C	1	autophagy related 4C, cysteine peptidase	27.0307	41.8583	0.434751	0.650673
GPR89B	1	G protein-coupled receptor 89B	16.2003	28.5477	0.49677	0.650673
IL6R	1	interleukin 6 receptor	3996.49	3176.06	-0.301259	0.650673
PFKFB2	1	6-phosphofructo-2-kinase/fructose-2,6- biphosphatase 2	319.384	232.04	-0.386028	0.650673
PEX13	2	peroxisomal biogenesis factor 13	102.75	135.034	0.327879	0.650673
SLC1A4	2	solute carrier family 1 (glutamate/neutral amino acid transporter), member 4	266.463	351.547	0.351983	0.650673
TET3	2	tet methylcytosine dioxygenase 3	7160.73	5493.3	-0.337013	0.650673
RALB	2	v-ral simian leukemia viral oncogene homolog B	2495.83	2055.74	-0.2604	0.650673
AC062017.1	2	No description	31.3177	20.2715	-0.460824	0.650673
RP11-572B2.1	3	No description	22.2629	12.9744	-0.50299	0.650673
LRPAP1	4	low density lipoprotein receptor-related protein associated protein 1	1231.47	942.769	-0.338262	0.650673
TRMT44	4	tRNA methyltransferase 44 homolog (S. cerevisiae)	60.4974	47	-0.330413	0.650673
INTS12	4	integrator complex subunit 12	128.092	160.716	0.286414	0.650673
BLOC1S5-TXNDC5	6	BLOC1S5-TXNDC5 readthrough (NMD candidate)	95.666	119.886	0.288929	0.650673
ETV7	6	ets variant 7	1155.87	905.337	-0.313896	0.650673
RP11-393I2.4	6	No description	126.503	83.2001	-0.456204	0.650673
ECHDC1	6	enoyl CoA hydratase domain containing 1	339.936	447.58	0.345506	0.650673
PMS2	7	PMS2 postmeiotic segregation increased 2 (S. cerevisiae)	22.208	33.9669	0.416846	0.650673
ORC5	7	origin recognition complex, subunit 5	27.2729	41.1003	0.418015	0.650673
ATP6V1F	7	ATPase, H+ transporting, lysosomal 14kDa, V1 subunit F	1010.56	838.209	-0.254343	0.650673
NUP205	7	nucleoporin 205kDa	309.024	400.188	0.326275	0.650673
KB-431C1.4	8	No description	107.297	148.376	0.382609	0.650673
NTRK2	9	neurotrophic tyrosine kinase, receptor, type 2	29.3752	11.9927	-0.509013	0.650673
FBXW2	9	F-box and WD repeat domain containing 2	421.976	534.736	0.30892	0.650673
PRRC2B	9	proline-rich coiled-coil 2B	863.432	1055.55	0.269497	0.650673
GSTO1	10	glutathione S-transferase omega 1	598.158	484.404	-0.275345	0.650673
METTL15	11	methyltransferase like 15	18.463	32.1018	0.490774	0.650673
PTPRJ	11	protein tyrosine phosphatase, receptor type, J	4599.61	3775.67	-0.264787	0.650673
UBE2L6	11	ubiquitin-conjugating enzyme E2L 6	1970.02	1593.61	-0.281094	0.650673
LRRC32	11	leucine rich repeat containing 32	74.82	47.199	-0.467638	0.650673
RP11-793H13.8	12	No description	1188.04	981.921	-0.256487	0.650673
ISCU	12	iron-sulfur cluster assembly enzyme	535.917	425.837	-0.300948	0.650673
RP11-478C19.2	12	No description	136.288	111.305	-0.273251	0.650673
CKAP2	13	cytoskeleton associated protein 2	84.1717	127.62	0.443856	0.650673
NRL	14	neural retina leucine zipper	22.3782	14.2473	-0.452112	0.650673
NEDD8-MDP1	14	NEDD8-MDP1 readthrough	154.878	131.844	-0.211641	0.650673
BAZ1A	14	bromodomain adjacent to zinc finger domain, 1A	9702.26	7920.88	-0.270812	0.650673
RP4-647C14.2	14	No description	34.8754	24.0735	-0.419527	0.650673
ZNF839	14	zinc finger protein 839	34.2686	54.9578	0.474419	0.650673
NIPA2	15	non imprinted in Prader-Willi/Angelman syndrome 2	392.664	438.229	0.153737	0.650673
RP11-540O11.1	15	No description	48.8054	28.7882	-0.495303	0.650673
ZSCAN29	15	zinc finger and SCAN domain containing 29	139.889	178.75	0.314242	0.650673
ASGR2	17	asialoglycoprotein receptor 2	75.4506	110.709	0.432254	0.650673
HDHD2	18	haloacid dehalogenase-like hydrolase domain containing 2	136.874	172.161	0.289288	0.650673
UBL5	19	ubiquitin-like 5	156	118.945	-0.325523	0.650673
ZNF653	19	zinc finger protein 653	40.7628	27.6062	-0.415891	0.650673
CTB-102L5.4	19	No description	50.6186	36.6475	-0.37904	0.650673
TFF3	21	trefoil factor 3 (intestinal)	88.8111	50.1154	-0.501969	0.650673
MIEF1	22	mitochondrial elongation factor 1	131.047	164.184	0.296151	0.650673
ARPC5	1	actin related protein 2/3 complex, subunit 5, 16kDa	2697.64	2322.06	-0.207234	0.650926
IRAK1	X	interleukin-1 receptor-associated kinase 1	1298.18	1056.31	-0.274341	0.652073
GALE	1	UDP-galactose-4-epimerase	72.3988	52.9664	-0.370597	0.652289
AC016700.5	2	No description	77.7183	54.7404	-0.413518	0.652289
TBC1D5	3	TBC1 domain family, member 5	636.831	750.581	0.221279	0.652289
ZNF789	7	zinc finger protein 789	18.8267	30.0795	0.459206	0.652289
SNHG14	15	small nucleolar RNA host gene 14 (non- protein coding)	14.9907	34.5784	0.511056	0.652289
RANBP3	19	RAN binding protein 3	318.516	366.474	0.192237	0.652289
ETS2	21	v-ets avian erythroblastosis virus E26 oncogene homolog 2	6201.37	4889.4	-0.308726	0.652289
FHL3	1	four and a half LIM domains 3	255.306	339.785	0.357449	0.653853
TLR7	X	toll-like receptor 7	152.922	239.186	0.461352	0.653853
RP1-28O10.1	1	No description	49.945	33.849	-0.429366	0.654076
CXCR4	2	chemokine (C-X-C motif) receptor 4	4363	3263.93	-0.359109	0.654076
RANBP6	9	RAN binding protein 6	40.623	57.8262	0.390352	0.654076
HNRNPK	9	heterogeneous nuclear ribonucleoprotein K	2735.53	2382.67	-0.192673	0.654076
EHMT1	9	euchromatic histone-lysine N- methyltransferase 1	408.92	462.249	0.177319	0.654076
FAM83G	17	family with sequence similarity 83, member G	113.221	158.633	0.394185	0.654076
PPAN-P2RY11	19	PPAN-P2RY11 readthrough	106.983	142.982	0.363741	0.654076
POLR3F	20	polymerase (RNA) III (DNA directed) polypeptide F, 39 kDa	29.5326	42.5882	0.388914	0.654076
PVRL4	1	poliovirus receptor-related 4	55.0423	34.8335	-0.470433	0.65413
ALDH3B1	11	aldehyde dehydrogenase 3 family, member B1	298.544	380.512	0.314097	0.65413
TXNRD1	12	thioredoxin reductase 1	3680.12	2681.65	-0.381047	0.65413
DDX3X	X	DEAD (Asp-Glu-Ala-Asp) box helicase 3, X- linked	9207.52	7681.9	-0.245462	0.65413
RBM41	X	RNA binding motif protein 41	113.571	156.36	0.377515	0.65413
ATP6V0A4	7	ATPase, H+ transporting, lysosomal V0 subunit a4	23.4063	11.1797	-0.512569	0.654693
BNIP3L	8	BCL2/adenovirus E1B 19kDa interacting protein 3-like	2032.52	1715.68	-0.232111	0.654693
ILF3	19	interleukin enhancer binding factor 3, 90kDa	1505.94	1323.48	-0.179797	0.654693
AFF3	2	AF4/FMR2 family, member 3	18.4833	42.273	0.50835	0.65673
EIF1	17	eukaryotic translation initiation factor 1	3637.89	3010.95	-0.254925	0.657936
ZNHIT6	1	zinc finger, HIT-type containing 6	80.8054	111.142	0.377612	0.658971
ZSCAN16	6	zinc finger and SCAN domain containing 16	53.8955	79.5834	0.434245	0.658971
CTD-2650P22.1	15	No description	53.3467	32.3234	-0.482212	0.658971
C19orf33	19	chromosome 19 open reading frame 33	32.8626	22.0646	-0.444896	0.658971
NELFCD	20	negative elongation factor complex member C/D	137.103	168.492	0.259929	0.658971
RAC2	22	ras-related C3 botulinum toxin substrate 2 (rho family, small GTP binding protein Rac2)	4069.3	3158.81	-0.324119	0.658971
UFC1	1	ubiquitin-fold modifier conjugating enzyme 1	214.459	184.577	-0.197116	0.659279
C2orf44	2	chromosome 2 open reading frame 44	17.8215	28.801	0.450922	0.659279
RP11-379F4.9	3	No description	29.7844	16.2943	-0.507042	0.659279
FLJ31104	5	uncharacterized LOC441072	41.827	26.7276	-0.466857	0.659279
NHLRC2	10	NHL repeat containing 2	219.409	295.788	0.365783	0.659279
ACER3	11	alkaline ceramidase 3	427.032	514.366	0.247445	0.659279
RP5-1180D12.1	12	No description	33.0211	49.4136	0.436021	0.659279
RP11-476D10.1	12	No description	349.506	214.232	-0.476423	0.659279
LRP1	12	low density lipoprotein receptor-related protein 1	3497.11	5052.18	0.417692	0.659279
PAPLN	14	papilin, proteoglycan-like sulfated glycoprotein	117.446	77.7811	-0.439232	0.659279
MSRB1	16	methionine sulfoxide reductase B1	1549.47	1143.75	-0.369473	0.659279
NAT9	17	N-acetyltransferase 9 (GCN5-related, putative)	47.9218	36.0163	-0.356305	0.659279
SLC27A1	19	solute carrier family 27 (fatty acid transporter), member 1	56.4401	90.5675	0.471079	0.659279
SBSN	19	suprabasin	47.977	22.4211	-0.508824	0.659279
PIGU	20	phosphatidylinositol glycan anchor biosynthesis, class U	30.9366	42.3305	0.368277	0.659279
MAFF	22	v-maf avian musculoaponeurotic fibrosarcoma oncogene homolog F	5006.09	3708.51	-0.366885	0.659279
NUCKS1	1	nuclear casein kinase and cyclin-dependent kinase substrate 1	406.813	528.783	0.330586	0.660506
TOPORS-AS1	9	TOPORS antisense RNA 1	82.9205	61.0673	-0.378964	0.660637
PRIMPOL	4	primase and polymerase (DNA-directed)	17.6067	28.3809	0.450214	0.661291
RNASE1	14	ribonuclease, RNase A family, 1 (pancreatic)	83.711	169.304	0.508926	0.661291
EIF2B3	1	eukaryotic translation initiation factor 2B, subunit 3 gamma, 58kDa	29.6473	41.961	0.400137	0.663499
WDR3	1	WD repeat domain 3	34.2593	52.4278	0.43417	0.663499
SPRR2D	1	small proline-rich protein 2D	317.95	164.807	-0.504619	0.663499
TRAF5	1	TNF receptor-associated factor 5	147.036	216.272	0.427145	0.663499
KCNK1	1	potassium channel, subfamily K, member 1	30.6686	18.4256	-0.485951	0.663499
AC006369.2	2	No description	208.285	119.544	-0.488749	0.663499
PAPOLG	2	poly(A) polymerase gamma	357.166	417.089	0.21418	0.663499
MRPL19	2	mitochondrial ribosomal protein L19	67.0823	93.9747	0.378884	0.663499
RNF103	2	ring finger protein 103	1008.61	815.326	-0.281683	0.663499
MBD5	2	methyl-CpG binding domain protein 5	413.005	579.154	0.39299	0.663499
COBLL1	2	cordon-bleu WH2 repeat protein-like 1	54.4579	101.049	0.498021	0.663499
NFE2L2	2	nuclear factor, erythroid 2-like 2	5570.78	4575.49	-0.262848	0.663499
PMS1	2	PMS1 postmeiotic segregation increased 1 (S. cerevisiae)	42.3245	61.2051	0.400896	0.663499
LIMD1	3	LIM domains containing 1	332.039	459.903	0.384207	0.663499
BBX	3	bobby sox homolog (Drosophila)	935.885	1180.59	0.301185	0.663499
UBA5	3	ubiquitin-like modifier activating enzyme 5	66.0605	93.69	0.386064	0.663499
DGKG	3	diacylglycerol kinase, gamma 90kDa	42.5681	65.4801	0.439767	0.663499
WDR1	4	WD repeat domain 1	3315.47	2852.69	-0.207139	0.663499
SEPSECS	4	Sep (O-phosphoserine) tRNA:Sec (selenocysteine) tRNA synthase	64.7603	84.5248	0.33009	0.663499
FIP1L1	4	factor interacting with PAPOLA and CPSF1	604.723	535.085	-0.16966	0.663499
UTP3	4	UTP3, small subunit (SSU) processome component, homolog (S. cerevisiae)	174.354	214.672	0.284045	0.663499
BASP1	5	brain abundant, membrane attached signal protein 1	4232.16	3138.33	-0.365674	0.663499
GFM2	5	G elongation factor, mitochondrial 2	94.0591	113.922	0.252012	0.663499
PCDHGA10	5	protocadherin gamma subfamily A, 10	17.3943	31.5852	0.498144	0.663499
PCDHGC4	5	protocadherin gamma subfamily C, 4	13.0156	25.5276	0.501869	0.663499
LARS	5	leucyl-tRNA synthetase	242.587	296.155	0.261872	0.663499
KCNMB1	5	potassium large conductance calcium- activated channel, subfamily M, beta member 1	72.5295	109.679	0.443958	0.663499
CDKN1A	6	cyclin-dependent kinase inhibitor 1A (p21, Cip1)	4815.77	3616.88	-0.353366	0.663499
QRSL1	6	glutaminyl-tRNA synthase (glutamine- hydrolyzing)-like 1	51.5086	75.4094	0.41672	0.663499
FYN	6	FYN proto-oncogene, Src family tyrosine kinase	385.356	578.183	0.436865	0.663499
PEX3	6	peroxisomal biogenesis factor 3	23.9092	34.0998	0.408624	0.663499
INTS1	7	integrator complex subunit 1	292.012	359.6	0.277095	0.663499
YKT6	7	YKT6 v-SNARE homolog (S. cerevisiae)	511.116	453.916	-0.159404	0.663499
CLDN4	7	claudin 4	118.541	69.548	-0.487747	0.663499
CPED1	7	cadherin-like and PC-esterase domain containing 1	65.5142	118.46	0.492681	0.663499
IMPAD1	8	inositol monophosphatase domain containing 1	501.17	610.905	0.263053	0.663499
KB-1507C5.4	8	No description	1110.42	766.82	-0.417095	0.663499
AP3M1	10	adaptor-related protein complex 3, mu 1 subunit	315.582	379.361	0.244492	0.663499
ADIRF	10	adipogenesis regulatory factor	70.6732	46.1622	-0.451664	0.663499
ESRRA	11	estrogen-related receptor alpha	163.504	125.572	-0.331079	0.663499
RELA	11	v-rel avian reticuloendotheliosis viral oncogene homolog A	4822.71	3836.46	-0.297399	0.663499
CTTN	11	cortactin	105.27	72.5516	-0.419824	0.663499
MRPL48	11	mitochondrial ribosomal protein L48	23.7441	35.9718	0.420444	0.663499
USP35	11	ubiquitin specific peptidase 35	35.5673	48.1364	0.349225	0.663499
MTMR2	11	myotubularin related protein 2	110.23	134.041	0.251383	0.663499
DLAT	11	dihydrolipoamide S-acetyltransferase	88.6119	108.885	0.270853	0.663499
C12orf57	12	chromosome 12 open reading frame 57	92.4171	62.4132	-0.42505	0.663499
PTPN6	12	protein tyrosine phosphatase, non-receptor type 6	2990.31	2462.48	-0.259003	0.663499
MAGOHB	12	mago-nashi homolog B (Drosophila)	29.8784	46.7782	0.440877	0.663499
STAC3	12	SH3 and cysteine rich domain 3	31.9185	47.1722	0.413282	0.663499
CYP27B1	12	cytochrome P450, family 27, subfamily B, polypeptide 1	206.142	126.099	-0.472203	0.663499
TMEM19	12	transmembrane protein 19	58.4174	86.1791	0.413516	0.663499
TMCC3	12	transmembrane and coiled-coil domain family 3	536.379	771.398	0.41269	0.663499
RNASE2	14	ribonuclease, RNase A family, 2 (liver, eosinophil-derived neurotoxin)	62.6879	104.266	0.484131	0.663499
CHD8	14	chromodomain helicase DNA binding protein 8	1373.38	1535.7	0.156958	0.663499
MTHFD1	14	methylenetetrahydrofolate dehydrogenase (NADP+ dependent) 1, methenyltetrahydrofolate cyclohydrolase, formyltetrahydrofolate synthetase	167.957	214.654	0.309991	0.663499
BATF	14	basic leucine zipper transcription factor, ATF-like	784.582	609.542	-0.321181	0.663499
RP11-7F17.8	14	No description	43.6717	58.9798	0.384422	0.663499
BUB1B	15	BUB1 mitotic checkpoint serine/threonine kinase B	20.3149	33.0824	0.461892	0.663499
BAHD1	15	bromo adjacent homology domain containing 1	206.918	245.287	0.224433	0.663499
TUBGCP4	15	tubulin, gamma complex associated protein 4	52.9223	76.6149	0.396495	0.663499
FAM195A	16	family with sequence similarity 195, member A	125.906	88.3123	-0.402301	0.663499
RP11-196G11.4	16	No description	67.0261	48.6421	-0.377809	0.663499
ADCY7	16	adenylate cyclase 7	706.331	880.963	0.290775	0.663499
DUS2	16	dihydrouridine synthase 2	29.0711	41.7684	0.389857	0.663499
RCVRN	17	recoverin	30.1809	17.1844	-0.49367	0.663499
ELAC2	17	elaC ribonuclease Z 2	103.715	131.266	0.31216	0.663499
CDK5R1	17	cyclin-dependent kinase 5, regulatory subunit 1 (p35)	18.2542	31.5246	0.486871	0.663499
CLTC	17	clathrin, heavy chain (Hc)	3944.74	3361.88	-0.219273	0.663499
COG1	17	component of oligomeric golgi complex 1	109.262	133.977	0.271556	0.663499
RPTOR	17	regulatory associated protein of MTOR, complex 1	232.326	282.692	0.264946	0.663499
P4HB	17	prolyl 4-hydroxylase, beta polypeptide	2418.22	2030.58	-0.237375	0.663499
RP11-53I6.2	18	No description	16.2924	25.8693	0.461147	0.663499
ZNF490	19	zinc finger protein 490	80.6944	103.306	0.334193	0.663499
SLC35E1	19	solute carrier family 35, member E1	390.693	437.139	0.156185	0.663499
ATP13A1	19	ATPase type 13A1	318.258	411.919	0.328712	0.663499
MED29	19	mediator complex subunit 29	678.974	556.982	-0.266542	0.663499
NAPA	19	N-ethylmaleimide-sensitive factor attachment protein, alpha	4550.81	3762.1	-0.2557	0.663499
ZNF154	19	zinc finger protein 154	12.1292	27.5959	0.49445	0.663499
C20orf27	20	chromosome 20 open reading frame 27	23.2382	42.7742	0.501355	0.663499
OSER1-AS1	20	OSER1 antisense RNA 1 (head to head)	49.1613	32.4932	-0.443559	0.663499
WI2-87327B8.2	20	No description	40.7337	23.3706	-0.493403	0.663499
RRP1B	21	ribosomal RNA processing 1B	114.102	142.831	0.300987	0.663499
TRPM2	21	transient receptor potential cation channel, subfamily M, member 2	1701.84	1184.5	-0.41128	0.663499
EIF3D	22	eukaryotic translation initiation factor 3, subunit D	671.695	595.825	-0.159522	0.663499
SYAP1	X	synapse associated protein 1	867.591	1114.72	0.319429	0.663499
BCOR	X	BCL6 corepressor	561.673	726.885	0.329694	0.663499
RPL36A-HNRNPH2	X	RPL36A-HNRNPH2 readthrough	321.322	258.635	-0.283412	0.663499
HNRNPH2	X	heterogeneous nuclear ribonucleoprotein H2 (H')	2091.41	1710.63	-0.26794	0.663499
TCEAL8	X	transcription elongation factor A (SII)-like 8	27.7601	41.7355	0.413215	0.663499
CDC26	9	cell division cycle 26	125.885	97.1377	-0.332092	0.664107
IL1RL1	2	interleukin 1 receptor-like 1	138.396	298.704	0.496831	0.664379
SPPL3	12	signal peptide peptidase like 3	509.468	425.427	-0.245638	0.664379
SLC26A11	17	solute carrier family 26 (anion exchanger), member 11	606.024	478.488	-0.302954	0.664454
MASTL	10	microtubule associated serine/threonine kinase-like	240.903	306.622	0.308302	0.664525
RP11-9M16.2	9	No description	22.6898	14.9498	-0.424671	0.664832
SCUBE1	22	signal peptide, CUB domain, EGF-like 1	27.1726	14.5078	-0.493648	0.664832
DAGLA	11	diacylglycerol lipase, alpha	178.856	262.725	0.424713	0.665055
PGM3	6	phosphoglucomutase 3	109.808	140.952	0.312563	0.666631
PHF10	6	PHD finger protein 10	103.089	151.083	0.418313	0.666631
EIF4H	7	eukaryotic translation initiation factor 4H	562.439	497.983	-0.174476	0.666631
MSR1	8	macrophage scavenger receptor 1	1139.27	1794.01	0.457552	0.666631
INVS	9	inversin	114.271	144.567	0.291608	0.666631
TMX4	20	thioredoxin-related transmembrane protein 4	905.41	778.692	-0.208325	0.666631
PDZD2	5	PDZ domain containing 2	69.5184	37.2567	-0.49551	0.666953
RNF123	3	ring finger protein 123	159.487	184.569	0.210696	0.667199
EGR3	8	early growth response 3	8564.4	6751.5	-0.306737	0.667199
CPNE1	20	copine I	788.787	692.708	-0.179069	0.667199
YBEY	21	ybeY metallopeptidase (putative)	24.0616	34.6604	0.412112	0.667199
NANS	9	N-acetylneuraminic acid synthase	571.949	485.389	-0.223203	0.667664
PAIP1	5	poly(A) binding protein interacting protein 1	59.9793	75.6714	0.280894	0.668044
RP11-739B23.1	11	No description	196.046	119.088	-0.472941	0.668044
LACTB	15	lactamase, beta	1841.63	1490.29	-0.278611	0.668044
ARRB2	17	arrestin, beta 2	4770.13	3908.98	-0.265063	0.668044
DUSP28	2	dual specificity phosphatase 28	66.2527	52.1998	-0.298357	0.668473
ACAD11	3	acyl-CoA dehydrogenase family, member 11	35.4005	54.0216	0.432184	0.668473
SMARCAD1	4	SWI/SNF-related, matrix-associated actin- dependent regulator of chromatin, subfamily a, containing DEAD/H box 1	111.09	157.937	0.396836	0.668473
NTNG2	9	netrin G2	458.87	736.176	0.463737	0.668473
FBXO18	10	F-box protein, helicase, 18	204.962	252.355	0.271313	0.668473
METTL7A	12	methyltransferase like 7A	46.926	73.2257	0.450261	0.668473
CPD	17	carboxypeptidase D	10034.6	7489.3	-0.3575	0.668473
ZNF43	19	zinc finger protein 43	47.1332	79.6006	0.474441	0.668473
XRN2	20	5'-3' exoribonuclease 2	1455.85	1233.48	-0.225383	0.668473
RP11-582J16.4	8	No description	22.6715	39.5338	0.482438	0.669104
KRT78	12	keratin 78	763.103	461.172	-0.472546	0.669382
ARHGAP17	16	Rho GTPase activating protein 17	741.545	865.009	0.211989	0.669382
EXOSC9	4	exosome component 9	111.663	152.121	0.374053	0.669494
DUSP18	22	dual specificity phosphatase 18	190.597	230.572	0.259146	0.6698
AKIRIN1	1	akirin 1	958.122	789.741	-0.259266	0.670282
DEAF1	11	DEAF1 transcription factor	91.6934	74.5677	-0.278509	0.670282
PARP15	3	poly (ADP-ribose) polymerase family, member 15	148.153	249.132	0.476801	0.670953
GPRC5A	12	G protein-coupled receptor, class C, group 5, member A	520.627	345.82	-0.436041	0.671187
DBI	2	diazepam binding inhibitor (GABA receptor modulator, acyl-CoA binding protein)	304.946	256.504	-0.223942	0.671771
RAI14	5	retinoic acid induced 14	42.9385	26.6345	-0.470039	0.671771
ZSCAN9	6	zinc finger and SCAN domain containing 9	22.2433	31.7711	0.412346	0.671771
ATXN7L1	7	ataxin 7-like 1	195.157	254.295	0.335127	0.671771
TSPAN32	11	tetraspanin 32	19.9764	29.9622	0.439199	0.671771
RP11-158I9.8	11	No description	32.611	22.4948	-0.405847	0.671771
SHPK	17	sedoheptulokinase	37.2078	51.7592	0.385899	0.671771
SLC9A6	X	solute carrier family 9, subfamily A (NHE6, cation proton antiporter 6), member 6	76.9607	102.583	0.332154	0.671771
RTN4	2	reticulon 4	5742.43	4682.14	-0.270522	0.672529
TMTC3	12	transmembrane and tetratricopeptide repeat containing 3	72.6001	99.5675	0.362486	0.672529
UCA1	19	urothelial cancer associated 1 (non-protein coding)	247.057	142.755	-0.482152	0.672529
RP11-268J15.5	1	No description	92.366	55.8243	-0.472242	0.673644
L1TD1	1	LINE-1 type transposase domain containing 1	16.5661	37.3338	0.482548	0.673644
GSTM4	1	glutathione S-transferase mu 4	42.2943	69.0857	0.467815	0.673644
ADAMTSL4	1	ADAMTS-like 4	577.676	763.463	0.345885	0.673644
IFT172	2	intraflagellar transport 172	15.2933	26.3412	0.473802	0.673644
BMPR2	2	bone morphogenetic protein receptor, type II (serine/threonine kinase)	1004.69	1213.36	0.251778	0.673644
PLEKHM3	2	pleckstrin homology domain containing, family M, member 3	1117.4	781.041	-0.403361	0.673644
EPHA4	2	EPH receptor A4	13.6308	30.0674	0.487439	0.673644
AGAP1	2	ArfGAP with GTPase domain, ankyrin repeat and PH domain 1	11.4506	25.1759	0.485025	0.673644
FOXP1-IT1	3	FOXP1 intronic transcript 1 (non-protein coding)	93.5387	139.619	0.42537	0.673644
TAPT1	4	transmembrane anterior posterior transformation 1	90.2071	111.714	0.273272	0.673644
TLR10	4	toll-like receptor 10	139.484	215.285	0.443805	0.673644
CLCN3	4	chloride channel, voltage-sensitive 3	280.255	339.72	0.249512	0.673644
CD180	5	CD180 molecule	242.718	377.631	0.447544	0.673644
TRIM36	5	tripartite motif containing 36	58.0668	87.9593	0.426276	0.673644
AFF4	5	AF4/FMR2 family, member 4	5572.54	4722.97	-0.225528	0.673644
TNIP1	5	TNFAIP3 interacting protein 1	5002.14	4011.8	-0.288052	0.673644
GABRP	5	gamma-aminobutyric acid (GABA) A receptor, pi	499.809	316.177	-0.454009	0.673644
SERPINB1	6	serpin peptidase inhibitor, clade B (ovalbumin), member 1	4218.63	3493.48	-0.252718	0.673644
RRAGD	6	Ras-related GTP binding D	1487.21	1159.56	-0.317043	0.673644
ZDHHC2	8	zinc finger, DHHC-type containing 2	201.61	249.313	0.268211	0.673644
NDUFAF6	8	NADH dehydrogenase (ubiquinone) complex I, assembly factor 6	24.6938	39.7784	0.453402	0.673644
PTPDC1	9	protein tyrosine phosphatase domain containing 1	25.8701	47.299	0.483385	0.673644
SMC2	9	structural maintenance of chromosomes 2	55.4044	85.3859	0.435785	0.673644
IKBKAP	9	inhibitor of kappa light polypeptide gene enhancer in B-cells, kinase complex-associated protein	71.2148	93.7068	0.324384	0.673644
GNG10	9	guanine nucleotide binding protein (G protein), gamma 10	531.73	426.484	-0.287516	0.673644
PTGS1	9	prostaglandin-endoperoxide synthase 1 (prostaglandin G/H synthase and cyclooxygenase)	156.013	211.604	0.364417	0.673644
BNIP3	10	BCL2/adenovirus E1B 19kDa interacting protein 3	72.2368	107.159	0.428647	0.673644
CKAP5	11	cytoskeleton associated protein 5	296.628	355.735	0.245684	0.673644
UBXN1	11	UBX domain protein 1	703.896	588.179	-0.241729	0.673644
ZNF705A	12	zinc finger protein 705A	70.3686	104.938	0.428182	0.673644
HELB	12	helicase (DNA) B	3005.77	4245.87	0.395977	0.673644
MPHOSPH9	12	M-phase phosphoprotein 9	96.2455	137.336	0.398994	0.673644
C14orf169	14	chromosome 14 open reading frame 169	216.651	172.597	-0.288968	0.673644
SPTLC2	14	serine palmitoyltransferase, long chain base subunit 2	588.745	737.592	0.293634	0.673644
NIPA1	15	non imprinted in Prader-Willi/Angelman syndrome 1	72.4278	101.423	0.378411	0.673644
ZNF267	16	zinc finger protein 267	7068.8	5679.67	-0.286049	0.673644
MTHFSD	16	methenyltetrahydrofolate synthetase domain containing	68.9576	90.0439	0.341537	0.673644
ANKRD12	18	ankyrin repeat domain 12	8756.18	6440.14	-0.368022	0.673644
SERPINB13	18	serpin peptidase inhibitor, clade B (ovalbumin), member 13	32.4992	17.9717	-0.488357	0.673644
FCER2	19	Fc fragment of IgE, low affinity II, receptor for (CD23)	131.88	188.538	0.409255	0.673644
ZNF561	19	zinc finger protein 561	61.9027	83.4828	0.340248	0.673644
PDE4A	19	phosphodiesterase 4A, cAMP-specific	493.222	637.11	0.325521	0.673644
GDF15	19	growth differentiation factor 15	112.009	70.1996	-0.458326	0.673644
COPE	19	coatomer protein complex, subunit epsilon	633.287	537.427	-0.223228	0.673644
BCL2L12	19	BCL2-like 12 (proline rich)	21.6622	29.804	0.383338	0.673644
KLK6	19	kallikrein-related peptidase 6	297.095	108.966	-0.460725	0.673644
FPR2	19	formyl peptide receptor 2	3725.88	2890.21	-0.321705	0.673644
ZNF808	19	zinc finger protein 808	140.709	180.718	0.31888	0.673644
ZNF583	19	zinc finger protein 583	20.0803	31.8447	0.444225	0.673644
SYTL4	X	synaptotagmin-like 4	26.9925	14.6039	-0.490284	0.673644
LONRF3	X	LON peptidase N-terminal domain and ring finger 3	915.043	696.82	-0.34047	0.673644
KCP	7	kielin/chordin-like protein	27.1617	16.6506	-0.463073	0.673737
TALDO1	11	transaldolase 1	1562.07	1211.24	-0.321227	0.673737
TTC12	11	tetratricopeptide repeat domain 12	17.6523	29.4974	0.456374	0.673737
ATMIN	16	ATM interactor	236.524	278.139	0.219932	0.673737
PADI2	1	peptidyl arginine deiminase, type II	2385.99	1727.78	-0.378882	0.674293
KLHL21	1	kelch-like family member 21	1537.97	1166.23	-0.342091	0.674599
AGO1	1	argonaute RISC catalytic component 1	442.266	563.064	0.305248	0.674944
ITGB5	3	integrin, beta 5	32.7391	65.7271	0.487278	0.674944
GMPR	6	guanosine monophosphate reductase	14.4982	30.8275	0.485266	0.674944
NAMPT	7	nicotinamide phosphoribosyltransferase	24276.6	19664.1	-0.277087	0.674944
SAA1	11	serum amyloid A1	52.2169	32.0452	-0.463153	0.674944
C11orf96	11	chromosome 11 open reading frame 96	45.6785	28.0921	-0.459229	0.674944
CPT1A	11	carnitine palmitoyltransferase 1A (liver)	196.86	269.271	0.370747	0.674944
SLC38A2	12	solute carrier family 38, member 2	4484.94	3575.16	-0.29422	0.674944
EARS2	16	glutamyl-tRNA synthetase 2, mitochondrial	35.4979	49.2856	0.362292	0.674944
TRIP10	19	thyroid hormone receptor interactor 10	477.621	368.464	-0.329445	0.674944
PPM1F	22	protein phosphatase, Mg2+/Mn2+ dependent, 1F	517.858	410.764	-0.300044	0.674944
PIM3	22	Pim-3 proto-oncogene, serine/threonine kinase	3191.03	2533.82	-0.29802	0.674944
LYPD2	8	LY6/PLAUR domain containing 2	717.527	479.113	-0.429298	0.675638
C1orf109	1	chromosome 1 open reading frame 109	14.2632	22.6084	0.425842	0.676636
FHL1	X	four and a half LIM domains 1	13.15	36.1961	0.455092	0.676636
COX7B	X	cytochrome c oxidase subunit VIIb	210.132	173.602	-0.245857	0.676915
STON1-GTF2A1L	2	STON1-GTF2A1L readthrough	17.4014	33.0749	0.483108	0.677877
FAM117B	2	family with sequence similarity 117, member B	47.2736	67.3344	0.385775	0.677877
TMEM140	7	transmembrane protein 140	2783.93	2209.27	-0.29825	0.677877
TECPR1	7	tectonin beta-propeller repeat containing 1	287.968	232.744	-0.275386	0.678695
GPR18	13	G protein-coupled receptor 18	22.2669	33.964	0.438715	0.678695
LINC00346	13	long intergenic non-protein coding RNA 346	28.5854	17.7287	-0.454773	0.678695
CH17-76K2.6	1	No description	877.854	585.156	-0.428769	0.678859
IL20RB	3	interleukin 20 receptor beta	49.1688	39.7616	-0.294633	0.678859
NBN	8	nibrin	8119.9	6190.39	-0.336491	0.679345
LRRC75A	17	leucine rich repeat containing 75A	12.0846	24.5547	0.48494	0.679345
ARF4	3	ADP-ribosylation factor 4	745.855	622.837	-0.243031	0.679716
GSTCD	4	glutathione S-transferase, C-terminal domain containing	18.0352	32.6243	0.476623	0.679716
SPATA5	4	spermatogenesis associated 5	54.0276	74.1053	0.355593	0.679716
RP11-209D14.4	17	No description	13.5747	22.948	0.4628	0.679716
ZNF230	19	zinc finger protein 230	198.737	270.309	0.366049	0.679716
C1R	12	complement component 1, r subcomponent	67.2601	46.5914	-0.406406	0.680285
PRSS22	16	protease, serine, 22	348.889	208.705	-0.467599	0.680521
YAP1	11	Yes-associated protein 1	37.9106	23.7394	-0.45972	0.680663
VPS33B	15	vacuolar protein sorting 33 homolog B (yeast)	25.3429	36.8276	0.404075	0.680663
FAM46C	1	family with sequence similarity 46, member C	273.782	331.713	0.254415	0.680664
MAP4K1	19	mitogen-activated protein kinase kinase kinase kinase 1	92.0176	132.927	0.412973	0.680664
MIEN1	17	migration and invasion enhancer 1	253.325	209.016	-0.255206	0.680853
UHRF2	9	ubiquitin-like with PHD and ring finger domains 2, E3 ubiquitin protein ligase	330.787	427.279	0.321363	0.681219
IFI16	1	interferon, gamma-inducible protein 16	4641.2	3933.62	-0.224658	0.681647
ADCK3	1	aarF domain containing kinase 3	44.9853	58.9293	0.318896	0.681647
PLEK	2	pleckstrin	28450.2	20587.8	-0.378193	0.681647
WDSUB1	2	WD repeat, sterile alpha motif and U-box domain containing 1	31.6958	44.6015	0.380581	0.681647
CMTM6	3	CKLF-like MARVEL transmembrane domain containing 6	4764.74	3936.13	-0.254711	0.681647
CFAP97	4	cilia and flagella associated protein 97	124.234	157.667	0.303304	0.681647
DOPEY1	6	dopey family member 1	252.057	339.456	0.356988	0.681647
ERMP1	9	endoplasmic reticulum metallopeptidase 1	107.941	140.737	0.320898	0.681647
STOM	9	stomatin	2207.32	1800.65	-0.26834	0.681647
RP11-316M21.7	10	No description	23.2935	13.9803	-0.461581	0.681647
CYB5R2	11	cytochrome b5 reductase 2	27.4213	48.2387	0.474117	0.681647
TMEM132A	11	transmembrane protein 132A	40.2727	22.4584	-0.477684	0.681647
AC079630.2	12	No description	26.9324	13.3841	-0.482298	0.681647
CLUH	17	clustered mitochondria (cluA/CLU1) homolog	178.785	236.661	0.343055	0.681647
HNRNPLL	2	heterogeneous nuclear ribonucleoprotein L- like	505.994	654.204	0.321503	0.682359
HCLS1	3	hematopoietic cell-specific Lyn substrate 1	3105.05	2637.08	-0.221902	0.682359
ARPC1B	7	actin related protein 2/3 complex, subunit 1B, 41kDa	1747.03	1442.47	-0.255375	0.682359
SDC1	2	syndecan 1	119.007	71.263	-0.465965	0.683978
PSME4	2	proteasome (prosome, macropain) activator subunit 4	787.881	917.466	0.203965	0.683978
SGPP2	2	sphingosine-1-phosphate phosphatase 2	300.875	189.312	-0.44999	0.683978
TMEM156	4	transmembrane protein 156	24.0407	39.1904	0.449729	0.683978
NOL6	9	nucleolar protein 6 (RNA-associated)	56.398	78.0073	0.36657	0.683978
TNFSF8	9	tumor necrosis factor (ligand) superfamily, member 8	210.769	292.832	0.377152	0.683978
ACSL5	10	acyl-CoA synthetase long-chain family member 5	3055.4	2279	-0.354441	0.683978
UBASH3B	11	ubiquitin associated and SH3 domain containing B	1515.8	1188.25	-0.310696	0.683978
VEZT	12	vezatin, adherens junctions transmembrane protein	237.353	300.254	0.297725	0.683978
APOBEC3G	22	apolipoprotein B mRNA editing enzyme, catalytic polypeptide-like 3G	415.057	525.691	0.306248	0.683978
SYP	X	synaptophysin	32.9083	18.2704	-0.473125	0.683978
TMEM39B	1	transmembrane protein 39B	50.2122	65.557	0.299301	0.685629
SKP2	5	S-phase kinase-associated protein 2, E3 ubiquitin protein ligase	24.4472	36.8823	0.406406	0.685629
CCDC77	12	coiled-coil domain containing 77	35.3036	50.8211	0.38263	0.685629
PPL	16	periplakin	1204.16	786.865	-0.435736	0.685629
HP	16	haptoglobin	43.2537	86.413	0.480051	0.685629
RTTN	18	rotatin	42.7762	71.807	0.460967	0.685629
CD3EAP	19	CD3e molecule, epsilon associated protein	25.829	13.7564	-0.474941	0.685629
TRIT1	1	tRNA isopentenyltransferase 1	18.2705	25.7358	0.375758	0.686272
SSX2IP	1	synovial sarcoma, X breakpoint 2 interacting protein	12.6193	23.3795	0.473679	0.686272
CAPN14	2	calpain 14	45.9788	22.2877	-0.477792	0.686272
RP11-493E12.3	2	No description	34.2112	49.3119	0.392284	0.686272
FLNB	3	filamin B, beta	313.789	457.472	0.410896	0.686272
PLCXD2	3	phosphatidylinositol-specific phospholipase C, X domain containing 2	30.5989	52.4991	0.46546	0.686272
EEF1A1	6	eukaryotic translation elongation factor 1 alpha 1	1176.38	981.515	-0.245938	0.686272
PAX9	14	paired box 9	158.274	109.175	-0.411236	0.686272
ZNF564	19	zinc finger protein 564	61.4728	80.3351	0.336104	0.686272
SSR4	X	signal sequence receptor, delta	265.936	213.928	-0.274787	0.686272
VPS39	15	vacuolar protein sorting 39 homolog (S. cerevisiae)	425.482	511.518	0.24662	0.686919
FAM157C	16	family with sequence similarity 157, member C	195.822	125.824	-0.441807	0.686919
RP11-862L9.2	18	No description	304.516	193.051	-0.446977	0.687716
APOBEC3D	22	apolipoprotein B mRNA editing enzyme, catalytic polypeptide-like 3D	68.5927	95.121	0.384093	0.687716
STS	X	steroid sulfatase (microsomal), isozyme S	168.66	210.794	0.280637	0.687716
ELK1	X	ELK1, member of ETS oncogene family	443.078	375.025	-0.223067	0.688135
ENDOD1	11	endonuclease domain containing 1	92.8178	131.468	0.394962	0.688249
ZNF26	12	zinc finger protein 26	120.402	172.474	0.397312	0.688249
COL4A2-AS2	13	COL4A2 antisense RNA 2	162.93	60.5023	-0.447481	0.688249
RP11-345J18.2	15	No description	16.529	30.0159	0.471016	0.688249
STAT3	17	signal transducer and activator of transcription 3 (acute-phase response factor)	7489.4	6293.04	-0.234815	0.688249
KPNA6	1	karyopherin alpha 6 (importin alpha 7)	491.888	548.306	0.147212	0.688269
RP11-337C18.9	1	No description	14.2342	25.8936	0.470022	0.688269
TANK	2	TRAF family member-associated NFKB activator	5828.98	4516.51	-0.320005	0.688269
TNK2	3	tyrosine kinase, non-receptor, 2	341.079	479.359	0.388922	0.688269
NFKB1	4	nuclear factor of kappa light polypeptide gene enhancer in B-cells 1	6020.79	4920.11	-0.266209	0.688269
TMA16	4	translation machinery associated 16 homolog (S. cerevisiae)	33.6243	51.1979	0.415528	0.688269
IRF2	4	interferon regulatory factor 2	2381	1964.65	-0.25509	0.688269
RASA1	5	RAS p21 protein activator (GTPase activating protein) 1	300.698	361.262	0.240092	0.688269
PCDHGB5	5	protocadherin gamma subfamily B, 5	16.3664	27.5519	0.467021	0.688269
CTD-2547L16.1	8	No description	28.4617	18.1766	-0.450603	0.688269
ASAP1	8	ArfGAP with SH3 domain, ankyrin repeat and PH domain 1	5040.31	4430.21	-0.178918	0.688269
CD274	9	CD274 molecule	6293.62	5180.76	-0.257907	0.688269
TMEM236	10	transmembrane protein 236	17.3725	26.413	0.413908	0.688269
C10orf88	10	chromosome 10 open reading frame 88	19.1891	27.0108	0.362594	0.688269
MGMT	10	O-6-methylguanine-DNA methyltransferase	33.3356	52.7386	0.436619	0.688269
LAMTOR1	11	late endosomal/lysosomal adaptor, MAPK and MTOR activator 1	678.22	549.098	-0.275558	0.688269
C11orf63	11	chromosome 11 open reading frame 63	27.4769	42.6988	0.436841	0.688269
IFNG	12	interferon, gamma	314.212	184.338	-0.463621	0.688269
AP5M1	14	adaptor-related protein complex 5, mu 1 subunit	279.775	350.775	0.285491	0.688269
ADPGK-AS1	15	ADPGK antisense RNA 1	350.769	240.813	-0.410555	0.688269
CHSY1	15	chondroitin sulfate synthase 1	1681.13	2100.29	0.287995	0.688269
TPSB2	16	tryptase beta 2 (gene/pseudogene)	14.5268	31.7615	0.469785	0.688269
AKTIP	16	AKT interacting protein	36.306	54.3723	0.419387	0.688269
FBXL20	17	F-box and leucine-rich repeat protein 20	297.255	372.582	0.288125	0.688269
GNGT2	17	guanine nucleotide binding protein (G protein), gamma transducing activity polypeptide 2	19.405	33.2429	0.460585	0.688269
RP11-120M18.2	17	No description	594.529	501.63	-0.227051	0.688269
RFNG	17	RFNG O-fucosylpeptide 3-beta-N- acetylglucosaminyltransferase	55.7789	76.0802	0.365194	0.688269
MYL12A	18	myosin, light chain 12A, regulatory, non- sarcomeric	1383.13	1159.89	-0.236375	0.688269
CEBPB-AS1	20	CEBPB antisense RNA 1	35.3921	25.6806	-0.365773	0.688269
GUCD1	22	guanylyl cyclase domain containing 1	739.097	615.158	-0.247267	0.688269
LIMK2	22	LIM domain kinase 2	9587.38	7621.41	-0.295382	0.688269
DDX1	2	DEAD (Asp-Glu-Ala-Asp) box helicase 1	108.585	132.807	0.260294	0.688659
ZNF121	19	zinc finger protein 121	224.82	271.324	0.251179	0.68867
PTP4A1	6	protein tyrosine phosphatase type IVA, member 1	1885.25	2160	0.186759	0.689141
ZDHHC8	22	zinc finger, DHHC-type containing 8	58.0574	86.3307	0.419522	0.6894
PIGM	1	phosphatidylinositol glycan anchor biosynthesis, class M	17.0593	25.0897	0.383211	0.689732
RAB5A	3	RAB5A, member RAS oncogene family	2561.41	2168.76	-0.225326	0.689732
C8orf58	8	chromosome 8 open reading frame 58	21.7116	31.1893	0.368943	0.689732
PROSER2	10	proline and serine rich 2	21.5209	13.4187	-0.452236	0.689732
PRKCH	14	protein kinase C, eta	1179.3	957.122	-0.274052	0.689732
POLR3E	16	polymerase (RNA) III (DNA directed) polypeptide E (80kD)	77.4824	95.9362	0.266176	0.689732
HEATR6	17	HEAT repeat containing 6	112.681	142.231	0.3087	0.689732
NACA2	17	nascent polypeptide-associated complex alpha subunit 2	64.2855	51.8659	-0.268897	0.689732
RPL13A	19	ribosomal protein L13a	462.884	389.376	-0.236563	0.689732
SDCBP2	20	syndecan binding protein (syntenin) 2	134.565	100.467	-0.356878	0.689732
EFHD2	1	EF-hand domain family, member D2	3695.93	3026.4	-0.263971	0.692562
BCL6	3	B-cell CLL/lymphoma 6	11685.3	9159.94	-0.308645	0.692562
CTD-2201E18.3	5	No description	29.7305	47.0182	0.444115	0.692562
RP11-63L7.5	6	No description	40.2429	23.3986	-0.463357	0.692562
AKAP12	6	A kinase (PRKA) anchor protein 12	57.4945	102.983	0.469129	0.692562
AC147651.4	7	No description	66.7221	41.1185	-0.445917	0.692562
MRPL13	8	mitochondrial ribosomal protein L13	30.5348	44.8148	0.400971	0.692562
SUPT20H	13	suppressor of Ty 20 homolog (S. cerevisiae)	580.154	713.105	0.269766	0.692562
SLC25A29	14	solute carrier family 25 (mitochondrial carnitine/acylcarnitine carrier), member 29	77.5513	110.004	0.395856	0.692562
RMDN3	15	regulator of microtubule dynamics 3	138.517	210.891	0.428203	0.692562
GPATCH8	17	G patch domain containing 8	779.031	919.112	0.225439	0.692562
TNFAIP8L1	19	tumor necrosis factor, alpha-induced protein 8-like 1	113.4	152.299	0.354484	0.692562
RNASEK-C17orf49	17	RNASEK-C17orf49 readthrough	1624.5	1347.73	-0.24907	0.693582
FAM73A	1	family with sequence similarity 73, member A	72.0048	98.4583	0.355505	0.694441
IL23R	1	interleukin 23 receptor	36.2216	21.2895	-0.458071	0.694496
CLCA4	1	chloride channel accessory 4	196.494	101.849	-0.470377	0.694496
2015-09-01	1	15 kDa selenoprotein isoform 1 precursor	482.592	392.84	-0.266093	0.694496
DBT	1	dihydrolipoamide branched chain transacylase E2	54.1561	80.1728	0.403174	0.694496
CAPZA1	1	capping protein (actin filament) muscle Z- line, alpha 1	2447.06	2081.75	-0.219057	0.694496
RP11-52A20.2	1	No description	15.3086	27.4679	0.463036	0.694496
LAMC1	1	laminin, gamma 1 (formerly LAMB2)	48.5626	70.6636	0.394254	0.694496
RP4-635A23.6	1	No description	2328.5	1611.2	-0.402018	0.694496
RP11-510N19.5	1	No description	95.811	61.4995	-0.437808	0.694496
LINC01136	1	long intergenic non-protein coding RNA 1136	434.305	324.521	-0.349988	0.694496
ATF3	1	activating transcription factor 3	2627.88	2154.31	-0.26199	0.694496
SUPT7L	2	suppressor of Ty 7 (S. cerevisiae)-like	244.282	285.344	0.220889	0.694496
POLR1A	2	polymerase (RNA) I polypeptide A, 194kDa	166.234	218.646	0.339083	0.694496
FHL2	2	four and a half LIM domains 2	40.3807	23.4987	-0.463004	0.694496
TMEM40	3	transmembrane protein 40	97.7517	61.7324	-0.444286	0.694496
LNX1	4	ligand of numb-protein X 1, E3 ubiquitin protein ligase	59.2992	36.4339	-0.452514	0.694496
JADE1	4	jade family PHD finger 1	173.966	212.855	0.260236	0.694496
PRMT9	4	protein arginine methyltransferase 9	64.1821	90.3774	0.378053	0.694496
GATB	4	glutamyl-tRNA(Gln) amidotransferase, subunit B	32.5667	49.452	0.409446	0.694496
PLRG1	4	pleiotropic regulator 1	124.836	152.104	0.253117	0.694496
SLC12A7	5	solute carrier family 12 (potassium/chloride transporter), member 7	29.6837	49.4018	0.45024	0.694496
PPIC	5	peptidylprolyl isomerase C (cyclophilin C)	12.0584	26.6252	0.461586	0.694496
CPEB4	5	cytoplasmic polyadenylation element binding protein 4	7762.7	6478.84	-0.24213	0.694496
ZNF879	5	zinc finger protein 879	16.8891	27.8474	0.440345	0.694496
COX7A2	6	cytochrome c oxidase subunit VIIa polypeptide 2 (liver)	307.436	260.366	-0.224363	0.694496
FBXO30	6	F-box protein 30	324.416	414.743	0.309307	0.694496
ESR1	6	estrogen receptor 1	15.5711	28.5636	0.464771	0.694496
AMZ1	7	archaelysin family metallopeptidase 1	44.8036	99.7555	0.456075	0.694496
CCZ1B	7	CCZ1 vacuolar protein trafficking and biogenesis associated homolog B (S. cerevisiae)	26.6403	47.1093	0.460167	0.694496
CRCP	7	CGRP receptor component	198.679	170.136	-0.201802	0.694496
KB-1732A1.1	8	No description	76.5618	46.6825	-0.45014	0.694496
HSPA5	9	heat shock 70kDa protein 5 (glucose- regulated protein, 78kDa)	3030.57	2436.38	-0.282734	0.694496
ZNF248	10	zinc finger protein 248	23.7608	35.7376	0.424998	0.694496
RRM1	11	ribonucleotide reductase M1	69.4086	87.6766	0.275337	0.694496
TAF10	11	TAF10 RNA polymerase II, TATA box binding protein (TBP)-associated factor, 30kDa	742.4	625.845	-0.230245	0.694496
PDE3B	11	phosphodiesterase 3B, cGMP-inhibited	507.491	648.711	0.308504	0.694496
RBM4	11	RNA binding motif protein 4	889.775	747.222	-0.232704	0.694496
SPTBN2	11	spectrin, beta, non-erythrocytic 2	26.0469	13.8092	-0.468637	0.694496
CAPN5	11	calpain 5	141.621	93.3358	-0.425198	0.694496
AMOTL1	11	angiomotin like 1	35.902	68.5419	0.46927	0.694496
ALKBH8	11	alkB, alkylation repair homolog 8 (E. coli)	16.9839	27.5968	0.433605	0.694496
NDUFA9	12	NADH dehydrogenase (ubiquinone) 1 alpha subcomplex, 9, 39kDa	106.976	136.247	0.299816	0.694496
C1S	12	complement component 1, s subcomponent	87.9331	59.096	-0.419222	0.694496
CLECL1	12	C-type lectin-like 1	21.1577	37.7356	0.466437	0.694496
RP11-350F4.2	12	No description	21.9197	34.8358	0.42813	0.694496
CDK17	12	cyclin-dependent kinase 17	726.839	877.87	0.252348	0.694496
SUGT1	13	SGT1, suppressor of G2 allele of SKP1 (S. cerevisiae)	254.119	320.732	0.291984	0.694496
KLF5	13	Kruppel-like factor 5 (intestinal)	1077.48	930.697	-0.202834	0.694496
RBM23	14	RNA binding motif protein 23	1168.03	957.265	-0.261231	0.694496
DHRS4L2	14	dehydrogenase/reductase (SDR family) member 4 like 2	28.4298	37.2394	0.355423	0.694496
RP11-442G21.2	14	No description	321.607	157.462	-0.468952	0.694496
LYSMD2	15	LysM, putative peptidoglycan-binding, domain containing 2	274.919	226.634	-0.251857	0.694496
GLCE	15	glucuronic acid epimerase	51.4176	75.3766	0.395215	0.694496
ALPK3	15	alpha-kinase 3	82.5099	127.588	0.430087	0.694496
ERCC4	16	excision repair cross-complementation group 4	54.1778	74.6127	0.358657	0.694496
GDPD3	16	glycerophosphodiester phosphodiesterase domain containing 3	62.342	44.3638	-0.387602	0.694496
FHOD1	16	formin homology 2 domain containing 1	322.729	383.351	0.235198	0.694496
ZNF594	17	zinc finger protein 594	18.3674	30.9396	0.458365	0.694496
KRT13	17	keratin 13	1624.32	1043.71	-0.43474	0.694496
CD300LB	17	CD300 molecule-like family member b	178.314	248.86	0.378351	0.694496
CD300C	17	CD300c molecule	71.652	99.8745	0.376468	0.694496
RP11-21J18.1	18	No description	557.643	439.323	-0.300874	0.694496
IMPACT	18	impact RWD domain protein	60.5182	77.4908	0.293701	0.694496
GPR108	19	G protein-coupled receptor 108	948.518	727.609	-0.326988	0.694496
SIPA1L3	19	signal-induced proliferation-associated 1 like 3	396.786	469.176	0.231206	0.694496
SIGLEC7	19	sialic acid binding Ig-like lectin 7	217.899	266.777	0.263691	0.694496
SAMHD1	20	SAM domain and HD domain 1	5301.38	4565.52	-0.204286	0.694496
TOX2	20	TOX high mobility group box family member 2	29.1973	40.7463	0.395822	0.694496
ARFGAP1	20	ADP-ribosylation factor GTPase activating protein 1	195.217	229.705	0.228608	0.694496
XPNPEP3	22	X-prolyl aminopeptidase (aminopeptidase P) 3, putative	80.9114	105.783	0.314712	0.694496
HMGN5	X	high mobility group nucleosome binding domain 5	19.2159	30.517	0.436053	0.694496
SRPX2	X	sushi-repeat containing protein, X-linked 2	23.4703	13.3806	-0.468077	0.694496
ELF4	X	E74-like factor 4 (ets domain transcription factor)	3054.32	2562.56	-0.235738	0.694496
UTP11L	1	UTP11-like, U3 small nucleolar ribonucleoprotein (yeast)	206.867	163.337	-0.300655	0.694749
PER3	1	period circadian clock 3	216.937	150.468	-0.400922	0.695073
PCBP1	2	poly(rC) binding protein 1	4026.27	3154.85	-0.308003	0.695073
ATG9B	7	autophagy related 9B	86.6572	54.3883	-0.443803	0.695073
KATNB1	16	katanin p80 (WD repeat containing) subunit B 1	78.1172	101.789	0.311765	0.695073
RP11-670E13.6	17	No description	429.983	331.135	-0.324372	0.695073
ADARB1	21	adenosine deaminase, RNA-specific, B1	108.558	155.668	0.399411	0.695073
ADIPOR1	1	adiponectin receptor 1	1584.53	1335.43	-0.230486	0.695695
IDO1	8	indoleamine 2,3-dioxygenase 1	2934.74	2400.11	-0.263371	0.695695
RCAN3	1	RCAN family member 3	149.356	187.688	0.286149	0.695857
KLHL20	1	kelch-like family member 20	52.4798	75.7842	0.384509	0.695857
IVNS1ABP	1	influenza virus NS1A binding protein	18271.2	14382.8	-0.303166	0.695857
NLRP3	1	NLR family, pyrin domain containing 3	914.414	1353.52	0.411816	0.695857
FAM84A	2	family with sequence similarity 84, member A	62.0461	30.3467	-0.461058	0.695857
SOS1	2	son of sevenless homolog 1 (Drosophila)	1154.43	1360.75	0.221903	0.695857
PUS10	2	pseudouridylate synthase 10	39.1959	57.2371	0.393247	0.695857
BRPF1	3	bromodomain and PHD finger containing, 1	313.632	368.515	0.218689	0.695857
TOMM70A	3	translocase of outer mitochondrial membrane 70 homolog A (S. cerevisiae)	185.118	224.314	0.252019	0.695857
ATP13A3	3	ATPase type 13A3	5414.73	4290.62	-0.296975	0.695857
AP1AR	4	adaptor-related protein complex 1 associated regulatory protein	363.24	281.267	-0.316723	0.695857
CTC-554D6.1	5	No description	166.006	131.518	-0.291252	0.695857
TREM1	6	triggering receptor expressed on myeloid cells 1	6772.13	5517.16	-0.268498	0.695857
RP11-22N19.2	7	No description	1116.18	828.292	-0.354747	0.695857
GIMAP1	7	GTPase, IMAP family member 1	59.9369	82.4223	0.36652	0.695857
DOK2	8	docking protein 2, 56kDa	256.497	343.444	0.350168	0.695857
NRP1	10	neuropilin 1	846.766	1168.63	0.371607	0.695857
DOCK1	10	dedicator of cytokinesis 1	133.618	188.949	0.380095	0.695857
PPP2R1B	11	protein phosphatase 2, regulatory subunit A, beta	148.071	183.873	0.263662	0.695857
PROSER1	13	proline and serine rich 1	465.208	556.666	0.242559	0.695857
MAP1LC3B	16	microtubule-associated protein 1 light chain 3 beta	2251.77	1786.29	-0.295639	0.695857
SLFN11	17	schlafen family member 11	615.956	765.569	0.280868	0.695857
NR1D1	17	nuclear receptor subfamily 1, group D, member 1	672.002	488.622	-0.369479	0.695857
SNHG20	17	small nucleolar RNA host gene 20 (non- protein coding)	149.924	109.743	-0.363958	0.695857
PMAIP1	18	phorbol-12-myristate-13-acetate-induced protein 1	761.721	593.323	-0.313088	0.695857
CTC-459F4.3	19	No description	26.0745	38.4813	0.385259	0.695857
ZNF792	19	zinc finger protein 792	16.5871	26.7462	0.430682	0.695857
PSMD8	19	proteasome (prosome, macropain) 26S subunit, non-ATPase, 8	786.868	680.541	-0.197082	0.695857
ZSCAN22	19	zinc finger and SCAN domain containing 22	31.6147	40.8256	0.331212	0.695857
MCM8	20	minichromosome maintenance complex component 8	33.2595	48.8713	0.402334	0.695857
RP3-324O17.7	20	No description	77.7246	49.6109	-0.431222	0.695857
TP53RK	20	TP53 regulating kinase	52.8252	66.4271	0.276767	0.695857
DLG3	X	discs, large homolog 3 (Drosophila)	19.4004	33.3872	0.452711	0.695857
LYPLA1	8	lysophospholipase I	444.644	359.52	-0.278129	0.698294
PSMB10	16	proteasome (prosome, macropain) subunit, beta type, 10	560.363	473.191	-0.223085	0.698294
ICK	6	intestinal cell (MAK-like) kinase	59.6003	77.9425	0.323086	0.698452
NLN	5	neurolysin (metallopeptidase M3 family)	1065.5	713.203	-0.415651	0.699171
PSMD6	3	proteasome (prosome, macropain) 26S subunit, non-ATPase, 6	327.397	395.528	0.248601	0.700008
FSCN3	7	fascin actin-bundling protein 3, testicular	61.757	48.8772	-0.28646	0.700008
SPRR1B	1	small proline-rich protein 1B	901.769	557.6	-0.442791	0.700133
CRABP2	1	cellular retinoic acid binding protein 2	42.8634	28.4357	-0.426575	0.700133
NIFK-AS1	2	NIFK antisense RNA 1	47.0691	34.9344	-0.365673	0.700133
CTD-2277K2.1	14	No description	45.4434	22.7339	-0.459101	0.700133
MAPRE1	20	microtubule-associated protein, RP/EB family, member 1	1394.12	1206.7	-0.198257	0.700133
KCNQ1	11	potassium voltage-gated channel, KQT-like subfamily, member 1	90.6898	118.01	0.309382	0.700392
GLUL	1	glutamate-ammonia ligase	12057.5	10064.6	-0.241345	0.701097
KIF9	3	kinesin family member 9	45.2239	31.192	-0.402915	0.701097
ABHD6	3	abhydrolase domain containing 6	51.1695	77.2041	0.41167	0.701097
RPL35A	3	ribosomal protein L35a	286.731	230.977	-0.272234	0.701097
FGD2	6	FYVE, RhoGEF and PH domain containing 2	519.73	710.568	0.364444	0.701097
RBAK	7	RB-associated KRAB zinc finger	159.632	204.506	0.303302	0.701097
SLC37A3	7	solute carrier family 37, member 3	105.38	142.46	0.351616	0.701097
PATL1	11	protein associated with topoisomerase II homolog 1 (yeast)	3419.58	2906.03	-0.219681	0.701097
PWP1	12	PWP1 homolog (S. cerevisiae)	87.6323	110.587	0.287644	0.701097
GAS7	17	growth arrest-specific 7	2642.98	2020.19	-0.329077	0.701097
DMKN	19	dermokine	40.204	19.5898	-0.456703	0.701097
GK-IT1	X	GK intronic transcript 1 (non-protein coding)	787.191	605.909	-0.323397	0.701097
GPR82	X	G protein-coupled receptor 82	39.5886	79.8184	0.45696	0.701097
PHF23	17	PHD finger protein 23	594.824	462.535	-0.314741	0.701215
LINC01184	5	long intergenic non-protein coding RNA 1184	34.7185	48.8614	0.358261	0.701767
NCF2	1	neutrophil cytosolic factor 2	3708.3	3029.7	-0.264642	0.702178
CEACAM1	19	carcinoembryonic antigen-related cell adhesion molecule 1 (biliary glycoprotein)	3820.63	2968.73	-0.314262	0.702178
PGAP1	2	post-GPI attachment to proteins 1	173.345	249.809	0.393592	0.704171
ZNF142	2	zinc finger protein 142	157.878	197.512	0.295142	0.704171
PPME1	11	protein phosphatase methylesterase 1	134.314	166.89	0.274155	0.704762
LOXL3	2	lysyl oxidase-like 3	73.7227	93.1084	0.302261	0.704998
BARD1	2	BRCA1 associated RING domain 1	83.8396	113.026	0.339578	0.704998
MCCC1	3	methylcrotonoyl-CoA carboxylase 1 (alpha)	107.349	129.588	0.244615	0.704998
PCDHGA3	5	protocadherin gamma subfamily A, 3	15.3334	26.0215	0.453319	0.704998
POLM	7	polymerase (DNA directed), mu	113.429	135.1	0.236787	0.704998
FLT1	13	fms-related tyrosine kinase 1	682.547	921.983	0.353928	0.704998
TRIM25	17	tripartite motif containing 25	10561.5	8767.8	-0.24726	0.704998
NEURL2	20	neuralized E3 ubiquitin protein ligase 2	41.3748	24.9761	-0.448602	0.704998
SEPN1	1	selenoprotein N, 1	460.106	574.307	0.28735	0.705314
PTAFR	1	platelet-activating factor receptor	4145.68	3498.32	-0.228154	0.705314
MED8	1	mediator complex subunit 8	150.459	171.216	0.179403	0.705314
FCER1G	1	Fc fragment of IgE, high affinity I, receptor for; gamma polypeptide	2357.2	1798.56	-0.33005	0.705314
PSMD14	2	proteasome (prosome, macropain) 26S subunit, non-ATPase, 14	171.077	214.267	0.28166	0.705314
ACVR2B	3	activin A receptor, type IIB	20.6114	32.5083	0.411328	0.705314
HSPA9	5	heat shock 70kDa protein 9 (mortalin)	1199.13	1055.06	-0.178023	0.705314
GINM1	6	glycoprotein integral membrane 1	150.833	127.41	-0.23569	0.705314
WDR27	6	WD repeat domain 27	22.437	33.0703	0.383289	0.705314
ZC2HC1A	8	zinc finger, C2HC-type containing 1A	27.9	43.253	0.417496	0.705314
FBXO32	8	F-box protein 32	257.628	178.902	-0.396673	0.705314
LY6D	8	lymphocyte antigen 6 complex, locus D	23.5443	11.0406	-0.447955	0.705314
RP11-202G18.1	9	No description	31.5666	14.4921	-0.449116	0.705314
NR6A1	9	nuclear receptor subfamily 6, group A, member 1	280.592	180.082	-0.428556	0.705314
TBC1D13	9	TBC1 domain family, member 13	89.8298	111.706	0.290541	0.705314
METAP2	12	methionyl aminopeptidase 2	273.049	324.113	0.225918	0.705314
RGCC	13	regulator of cell cycle	1276.9	1008.18	-0.298711	0.705314
IL32	16	interleukin 32	508.329	404.459	-0.289137	0.705314
BBS2	16	Bardet-Biedl syndrome 2	65.4293	88.6744	0.347447	0.705314
PIEZO1	16	piezo-type mechanosensitive ion channel component 1	329.549	433.267	0.333743	0.705314
TEX2	17	testis expressed 2	252.549	325.993	0.313907	0.705314
CTD-2047H16.3	17	No description	1368.95	1128.51	-0.254181	0.705314
PSTPIP2	18	proline-serine-threonine phosphatase interacting protein 2	3178.16	2460.31	-0.316825	0.705314
ZNF558	19	zinc finger protein 558	18.9313	28.9955	0.411022	0.705314
THBD	20	thrombomodulin	941.894	1365.76	0.398506	0.705314
LIMS2	2	LIM and senescent cell antigen-like domains 2	20.9266	42.8708	0.452229	0.706916
RNF168	3	ring finger protein 168, E3 ubiquitin protein ligase	317.87	377.268	0.226924	0.706916
RP4-559A3.7	1	Uncharacterized protein	30.2128	39.4257	0.309055	0.708341
RNF145	5	ring finger protein 145	1298.84	1127.43	-0.194573	0.708341
DOCK4	7	dedicator of cytokinesis 4	6716.17	5425.99	-0.275944	0.708341
MCPH1	8	microcephalin 1	174.701	210.918	0.243712	0.708341
CASC7	8	cancer susceptibility candidate 7 (non- protein coding)	980.542	1250.11	0.304921	0.708341
RPL18	19	ribosomal protein L18	645.245	528.497	-0.260421	0.708341
DOCK7	1	dedicator of cytokinesis 7	233.665	311.218	0.337681	0.708539
PSMD4	1	proteasome (prosome, macropain) 26S subunit, non-ATPase, 4	345.852	288.038	-0.237263	0.708539
SPRR1A	1	small proline-rich protein 1A	251.512	158.412	-0.432979	0.708539
CEP350	1	centrosomal protein 350kDa	1699.01	2137.35	0.291618	0.708539
MAPKAPK2	1	mitogen-activated protein kinase-activated protein kinase 2	1697.2	1412.92	-0.243924	0.708539
CENPO	2	centromere protein O	29.7475	41.4941	0.339864	0.708539
TBC1D8	2	TBC1 domain family, member 8 (with GRAM domain)	281.103	383.193	0.360339	0.708539
USP13	3	ubiquitin specific peptidase 13 (isopeptidase T-3)	29.6227	47.297	0.424915	0.708539
ZFYVE28	4	zinc finger, FYVE domain containing 28	75.291	105.993	0.384458	0.708539
TNIP2	4	TNFAIP3 interacting protein 2	565.76	503.197	-0.160267	0.708539
ANAPC4	4	anaphase promoting complex subunit 4	106.949	139.226	0.325828	0.708539
TMPRSS11D	4	transmembrane protease, serine 11D	202.988	112.592	-0.451926	0.708539
RAP1GDS1	4	RAP1, GTP-GDP dissociation stimulator 1	100.186	123.327	0.264494	0.708539
MMAA	4	methylmalonic aciduria (cobalamin deficiency) cblA type	69.2212	92.8908	0.344502	0.708539
PAM	5	peptidylglycine alpha-amidating monooxygenase	263.921	340.817	0.314573	0.708539
SRF	6	serum response factor (c-fos serum response element-binding transcription factor)	1270.37	1029.82	-0.272928	0.708539
CDC40	6	cell division cycle 40	169.993	214.485	0.286159	0.708539
POM121C	7	POM121 transmembrane nucleoporin C	446.57	510.618	0.182638	0.708539
COPS6	7	COP9 signalosome subunit 6	180.769	217.829	0.244016	0.708539
BMI1	10	BMI1 proto-oncogene, polycomb ring finger	107.033	125.909	0.221	0.708539
ZNF25	10	zinc finger protein 25	82.9367	103.915	0.296969	0.708539
TRUB1	10	TruB pseudouridine (psi) synthase family member 1	17.8145	25.9219	0.396424	0.708539
LINC00677	14	long intergenic non-protein coding RNA 677	41.0505	24.682	-0.443206	0.708539
DTWD1	15	DTW domain containing 1	27.6975	53.3244	0.453444	0.708539
ABHD15	17	abhydrolase domain containing 15	31.7703	44.9777	0.388592	0.708539
RP11-806H10.4	17	No description	64.1206	45.6495	-0.375271	0.708539
FOSB	19	FBJ murine osteosarcoma viral oncogene homolog B	7250.07	5582.06	-0.321727	0.708539
BAX	19	BCL2-associated X protein	318.462	264.09	-0.24943	0.708539
TGM3	20	transglutaminase 3	324.265	163.245	-0.452019	0.708539
PGRMC1	X	progesterone receptor membrane component 1	142.528	166.477	0.197284	0.708539
RBM12B	8	RNA binding motif protein 12B	277.151	340.122	0.261035	0.708758
PTPN13	4	protein tyrosine phosphatase, non-receptor type 13 (APO-1/CD95 (Fas)-associated phosphatase)	94.1679	65.5991	-0.398517	0.709196
CD1E	1	CD1e molecule	16.7184	38.4046	0.435441	0.709401
NFATC1	18	nuclear factor of activated T-cells, cytoplasmic, calcineurin-dependent 1	633.93	721.26	0.178503	0.709401
NAT6	3	N-acetyltransferase 6 (GCN5-related)	18.7879	25.9084	0.363112	0.709519
SLC12A8	3	solute carrier family 12, member 8	177.703	125.348	-0.385409	0.709519
NDUFAF4	6	NADH dehydrogenase (ubiquinone) complex I, assembly factor 4	13.4157	22.0031	0.425332	0.709519
ZNF467	7	zinc finger protein 467	493.174	340.935	-0.395413	0.709519
RBM19	12	RNA binding motif protein 19	439.552	371.993	-0.223669	0.709519
RP11-817O13.8	15	No description	25.3762	17.8506	-0.392957	0.709519
EIF4A1	17	eukaryotic translation initiation factor 4A1	1881.19	1599.55	-0.219814	0.709519
ZNF90	19	zinc finger protein 90	133.705	108.205	-0.260212	0.709519
ZNF324	19	zinc finger protein 324	82.2591	64.8953	-0.281999	0.709519
NOL12	22	nucleolar protein 12	145.036	117.003	-0.268603	0.709519
SAMM50	22	SAMM50 sorting and assembly machinery component	68.7479	92.2894	0.330761	0.709519
PLP2	X	proteolipid protein 2 (colonic epithelium- enriched)	721.945	590.467	-0.261632	0.709519
GP5	3	glycoprotein V (platelet)	22.4438	10.6964	-0.443461	0.710585
TRAF3IP2	6	TRAF3 interacting protein 2	142.784	182.932	0.299784	0.710585
RNF170	8	ring finger protein 170	57.7991	73.7357	0.288604	0.710585
ZNF169	9	zinc finger protein 169	29.6946	41.9002	0.369913	0.710585
GPALPP1	13	GPALPP motifs containing 1	113.61	143.601	0.291389	0.710585
MAPK7	17	mitogen-activated protein kinase 7	209.566	260.446	0.285573	0.710585
UBALD2	17	UBA-like domain containing 2	2196.55	1725.27	-0.303176	0.710585
HMGN1	21	high mobility group nucleosome binding domain 1	295.839	349.03	0.219535	0.710603
UBE2E3	2	ubiquitin-conjugating enzyme E2E 3	103.532	126.494	0.258652	0.710753
ZNF619	3	zinc finger protein 619	24.687	33.9396	0.372625	0.710855
MTERF1	7	mitochondrial transcription termination factor 1	43.6756	68.8718	0.423859	0.710855
STK32C	10	serine/threonine kinase 32C	27.1061	40.3087	0.400094	0.711188
TMPRSS4	11	transmembrane protease, serine 4	195.451	128.254	-0.417592	0.711188
PRRC2C	1	proline-rich coiled-coil 2C	11776.2	10201.8	-0.196465	0.71148
MRPL44	2	mitochondrial ribosomal protein L44	383.199	304.888	-0.290476	0.71148
RP13-467H17.1	8	No description	27.6439	15.0153	-0.449462	0.71148
TFAP2A	6	transcription factor AP-2 alpha (activating enhancer binding protein 2 alpha)	36.2759	21.4156	-0.443483	0.711948
SPOCK2	10	sparc/osteonectin, cwcv and kazal-like domains proteoglycan (testican) 2	532.973	403.046	-0.335877	0.711948
PGAP2	11	post-GPI attachment to proteins 2	35.7431	50.3775	0.368877	0.711948
RP11-467L13.7	12	No description	1599.87	1125.29	-0.385043	0.711948
CSF2RB	22	colony stimulating factor 2 receptor, beta, low-affinity (granulocyte-macrophage)	14839	11831.1	-0.288598	0.711948
MUC5B	11	mucin 5B, oligomeric mucus/gel-forming	1459.07	864.81	-0.441696	0.712145
TOLLIP	11	toll interacting protein	709.875	594.136	-0.238576	0.712145
CEACAM7	19	carcinoembryonic antigen-related cell adhesion molecule 7	74.604	46.7778	-0.433031	0.712145
C9orf156	9	chromosome 9 open reading frame 156	260.042	203.404	-0.307496	0.712766
NSUN4	1	NOP2/Sun domain family, member 4	368.995	267.211	-0.365164	0.713432
USP33	1	ubiquitin specific peptidase 33	418.431	475.059	0.172145	0.713432
S100A14	1	S100 calcium binding protein A14	140.738	96.9655	-0.396013	0.713432
GAS5	1	growth arrest-specific 5 (non-protein coding)	295.492	249.917	-0.228136	0.713432
IARS2	1	isoleucyl-tRNA synthetase 2, mitochondrial	111.895	135.439	0.233086	0.713432
CAD	2	carbamoyl-phosphate synthetase 2, aspartate transcarbamylase, and dihydroorotase	71.1363	90.4996	0.296715	0.713432
WDR43	2	WD repeat domain 43	151.595	185.778	0.258094	0.713432
MCCC2	5	methylcrotonoyl-CoA carboxylase 2 (beta)	102.985	126.185	0.248371	0.713432
SNX24	5	sorting nexin 24	35.2369	52.1467	0.393737	0.713432
ARID1B	6	AT rich interactive domain 1B (SWI1-like)	987.759	1117.75	0.172804	0.713432
PVRIG	7	poliovirus receptor related immunoglobulin domain containing	15.1796	24.331	0.429679	0.713432
PIGO	9	phosphatidylinositol glycan anchor biosynthesis, class O	55.9444	72.0545	0.290713	0.713432
FAM78A	9	family with sequence similarity 78, member A	150.951	189.583	0.289018	0.713432
NFKB2	10	nuclear factor of kappa light polypeptide gene enhancer in B-cells 2 (p49/p100)	4448.17	3661.91	-0.255326	0.713432
CST6	11	cystatin E/M	46.3298	30.5732	-0.417579	0.713432
XPO4	13	exportin 4	141.468	192.636	0.350759	0.713432
MRPL4	19	mitochondrial ribosomal protein L4	81.3247	99.6278	0.260965	0.713432
AKR7A2	1	aldo-keto reductase family 7, member A2 (aflatoxin aldehyde reductase)	80.0506	99.3498	0.262973	0.713676
CDC42	1	cell division cycle 42	1534.68	1313.2	-0.21221	0.713676
DISP1	1	dispatched homolog 1 (Drosophila)	16.5685	28.3389	0.435134	0.713676
IL36RN	2	interleukin 36 receptor antagonist	49.0067	28.3067	-0.443605	0.713676
ALS2CL	3	ALS2 C-terminal like	24.2047	13.3454	-0.445772	0.713676
PRKCD	3	protein kinase C, delta	2327.7	1888.16	-0.270383	0.713676
GK5	3	glycerol kinase 5 (putative)	92.8385	128.194	0.368217	0.713676
KIAA0922	4	KIAA0922	447.011	565.651	0.296368	0.713676
DCTD	4	dCMP deaminase	111.625	135.855	0.256519	0.713676
ANXA6	5	annexin A6	326.275	397.444	0.26058	0.713676
AKIRIN2	6	akirin 2	2429.85	1873.73	-0.318963	0.713676
MARCKS	6	myristoylated alanine-rich protein kinase C substrate	11479.5	8598.09	-0.342379	0.713676
PLEC	8	plectin	4709.6	5880.18	0.283719	0.713676
RP11-65J3.14	9	No description	22.0754	15.0505	-0.407919	0.713676
ANK3	10	ankyrin 3, node of Ranvier (ankyrin G)	63.5466	117.654	0.446917	0.713676
DNAJB12	10	DnaJ (Hsp40) homolog, subfamily B, member 12	865.589	750.269	-0.194588	0.713676
TSPAN14	10	tetraspanin 14	2569.86	2106.04	-0.260022	0.713676
EHF	11	ets homologous factor	260.524	192.156	-0.356871	0.713676
RNF121	11	ring finger protein 121	62.9888	79.0299	0.261689	0.713676
SIDT2	11	SID1 transmembrane family, member 2	590.009	805.97	0.358831	0.713676
OS9	12	osteosarcoma amplified 9, endoplasmic reticulum lectin	2108.65	1830.13	-0.193698	0.713676
SKA3	13	spindle and kinetochore associated complex subunit 3	275.315	201.2	-0.361128	0.713676
MKL2	16	MKL/myocardin-like 2	99.9538	135.724	0.343181	0.713676
TLDC1	16	TBC/LysM-associated domain containing 1	29.5674	46.2566	0.415938	0.713676
RPA1	17	replication protein A1, 70kDa	142.659	183.701	0.303939	0.713676
BLMH	17	bleomycin hydrolase	94.7494	120.651	0.29049	0.713676
TMEM104	17	transmembrane protein 104	135.897	166.961	0.265337	0.713676
RHBDF2	17	rhomboid 5 homolog 2 (Drosophila)	2794.19	2312.65	-0.248831	0.713676
SLC38A5	X	solute carrier family 38, member 5	21.53	33.731	0.428689	0.713676
GPKOW	X	G patch domain and KOW motifs	93.6068	113.379	0.248981	0.713676
HAX1	1	HCLS1 associated protein X-1	465.438	413.463	-0.165282	0.71368
ZCCHC9	5	zinc finger, CCHC domain containing 9	87.9139	109.685	0.276965	0.71368
GEM	8	GTP binding protein overexpressed in skeletal muscle	301.442	202.153	-0.406297	0.71368
ZC3H14	14	zinc finger CCCH-type containing 14	181.376	217.874	0.230938	0.71368
TMOD2	15	tropomodulin 2 (neuronal)	169.133	244.621	0.390033	0.71368
B4GALT5	20	UDP-Gal:betaGlcNAc beta 1,4- galactosyltransferase, polypeptide 5	5580.84	4751.72	-0.217077	0.71368
AFF2	X	AF4/FMR2 family, member 2	1226.92	913.196	-0.346719	0.71368
EAF1	3	ELL associated factor 1	2106.36	1712.62	-0.268104	0.714128
NOL9	1	nucleolar protein 9	118.456	145.38	0.268946	0.714544
LRRC41	1	leucine rich repeat containing 41	157.49	187.206	0.222661	0.714544
TCEANC2	1	transcription elongation factor A (SII) N- terminal and central domain containing 2	44.6066	64.0877	0.372122	0.714544
RAP1A	1	RAP1A, member of RAS oncogene family	1018.65	858.541	-0.227449	0.714544
ZEB2	2	zinc finger E-box binding homeobox 2	13419.4	11154	-0.244561	0.714544
COPS7B	2	COP9 signalosome subunit 7B	71.338	88.3608	0.263374	0.714544
SUCLG2	3	succinate-CoA ligase, GDP-forming, beta subunit	84.4938	111.454	0.321581	0.714544
ARMC8	3	armadillo repeat containing 8	279.665	344.908	0.263333	0.714544
RARRES1	3	retinoic acid receptor responder (tazarotene induced) 1	21.7464	12.8134	-0.436131	0.714544
C4orf46	4	chromosome 4 open reading frame 46	48.9741	66.0716	0.328126	0.714544
GZMA	5	granzyme A (granzyme 1, cytotoxic T- lymphocyte-associated serine esterase 3)	90.1512	128.516	0.389015	0.714544
PCDHGA12	5	protocadherin gamma subfamily A, 12	19.0715	30.5168	0.432435	0.714544
NEDD9	6	neural precursor cell expressed, developmentally down-regulated 9	5081.99	4186.99	-0.254407	0.714544
RNF8	6	ring finger protein 8, E3 ubiquitin protein ligase	31.8326	46.7484	0.379021	0.714544
C9orf40	9	chromosome 9 open reading frame 40	50.6452	33.2561	-0.41028	0.714544
IKZF5	10	IKAROS family zinc finger 5 (Pegasus)	253.225	303.805	0.239571	0.714544
APOLD1	12	apolipoprotein L domain containing 1	117.304	147.91	0.28375	0.714544
DNM1L	12	dynamin 1-like	360.395	429.623	0.232969	0.714544
ANKRD33	12	ankyrin repeat domain 33	22.9083	12.5131	-0.442751	0.714544
NCKAP1L	12	NCK-associated protein 1-like	1360.25	1552.53	0.181274	0.714544
UTP20	12	UTP20, small subunit (SSU) processome component, homolog (yeast)	103.003	133.385	0.302378	0.714544
RPRD1A	18	regulation of nuclear pre-mRNA domain containing 1A	171.142	224.434	0.320684	0.714544
TSHZ1	18	teashirt zinc finger homeobox 1	177.877	229.912	0.312266	0.714544
ZNF197	3	zinc finger protein 197	36.5631	56.2776	0.40885	0.714715
MTMR9	8	myotubularin related protein 9	260.572	303.174	0.204795	0.714715
RABGAP1L	1	RAB GTPase activating protein 1-like	624.712	785.642	0.288213	0.714762
C2orf61	2	chromosome 2 open reading frame 61	69.578	52.5344	-0.341215	0.714762
RP11-363D14.1	2	No description	26.2814	16.8482	-0.418648	0.714762
ZCCHC4	4	zinc finger, CCHC domain containing 4	37.2218	49.9101	0.332203	0.714762
PROSC	8	proline synthetase co-transcribed homolog (bacterial)	405.894	361.632	-0.169447	0.714762
ZCCHC6	9	zinc finger, CCHC domain containing 6	4093.52	3585.1	-0.182908	0.714762
FAM160B1	10	family with sequence similarity 160, member B1	472.585	587.338	0.278301	0.714762
TMEM258	11	transmembrane protein 258	210.851	181.783	-0.197193	0.714762
ACAD10	12	acyl-CoA dehydrogenase family, member 10	87.401	105.001	0.250039	0.714762
RPSAP58	19	ribosomal protein SA pseudogene 58	161.951	129.863	-0.287972	0.714762
MARS2	2	methionyl-tRNA synthetase 2, mitochondrial	13.9269	20.9598	0.393942	0.714807
LXN	3	latexin	67.3557	50.2068	-0.341108	0.714807
FRK	6	fyn-related Src family tyrosine kinase	42.6396	23.4442	-0.440534	0.714807
SPATS2	12	spermatogenesis associated, serine-rich 2	60.9577	77.4669	0.284279	0.714807
RP11-34P13.7	1	No description	40.9553	25.1672	-0.4307	0.715344
SSU72	1	SSU72 RNA polymerase II CTD phosphatase homolog (S. cerevisiae)	857.426	752.727	-0.178228	0.715344
SRM	1	spermidine synthase	151.069	190.481	0.286264	0.715344
EPHB2	1	EPH receptor B2	47.8275	86.3809	0.440045	0.715344
ERI3	1	ERI1 exoribonuclease family member 3	60.6248	80.1978	0.325571	0.715344
JAK1	1	Janus kinase 1	3217.08	2881.83	-0.152896	0.715344
ABCD3	1	ATP-binding cassette, sub-family D (ALD), member 3	59.7485	82.7758	0.350808	0.715344
TRIM33	1	tripartite motif containing 33	2384.65	2019.84	-0.223087	0.715344
PTGFRN	1	prostaglandin F2 receptor inhibitor	35.6947	61.4198	0.436794	0.715344
PHLDA3	1	pleckstrin homology-like domain, family A, member 3	39.4673	72.6396	0.439807	0.715344
SDE2	1	SDE2 telomere maintenance homolog (S. pombe)	1577.57	1268.71	-0.279201	0.715344
YPEL5	2	yippee-like 5 (Drosophila)	1196.75	1032.49	-0.202593	0.715344
ZNF589	3	zinc finger protein 589	54.0314	83.3866	0.413404	0.715344
NCEH1	3	neutral cholesterol ester hydrolase 1	418.883	553.087	0.330126	0.715344
LIPH	3	lipase, member H	57.7249	35.612	-0.429041	0.715344
ZBED3	5	zinc finger, BED-type containing 3	31.7391	50.9645	0.423703	0.715344
[truncated: 14,321 more rows]
