# Supplementary material for: Transcriptomic Characterization of Tuberculous Sputum Reveals a Host Warburg Effect and Microbial Cholesterol Catabolism
Source: mBio. 2021 Dec 7;12(6):e01766-21. doi: 10.1128/mBio.01766-21 (PMC8649757; doi:10.1128/mBio.01766-21)
Supplement: DATA SET S4 [file mbio.01766-21-sd004.xlsx]

## Sheet: Dataset S4
Dataset S4. Taxonomic classification of sputum microbiome
Taxonomy	SP12	SP18	SP20	SP21	SP23	SP24	SP28	SP29	SP30	SP37	SP43	SP47	SP48	SP51	SP54	SP55	SP61	SP313	SP314	SP315	SP316	SP317	SP318	SP319	SP320	SP321
d__Archaea	1084	1339	1622	1408	756	1349	2269	1388	1372	1249	3632	1132	1359	749	1271	1093	3106	1810	1181	8916	6950	13098	12432	8280	1172	4076
d__Archaea|p__Crenarchaeota	5	2	14	4	15	1	9	4	11	1	4	4	4	3	6	0	26	46	8	57	71	231	129	68	13	110
d__Archaea|p__Crenarchaeota|c__Thermoprotei	5	2	14	4	15	1	9	4	11	1	4	4	4	3	6	0	26	46	8	57	71	231	129	68	13	110
d__Archaea|p__Crenarchaeota|c__Thermoprotei|o__Acidilobales	0	0	0	0	0	0	0	0	0	0	0	0	0	0	0	0	0	2	0	0	1	0	0	4	0	0
d__Archaea|p__Crenarchaeota|c__Thermoprotei|o__Acidilobales|f__Caldisphaeraceae	0	0	0	0	0	0	0	0	0	0	0	0	0	0	0	0	0	2	0	0	0	0	0	4	0	0
d__Archaea|p__Crenarchaeota|c__Thermoprotei|o__Acidilobales|f__Caldisphaeraceae|g__Caldisphaera	0	0	0	0	0	0	0	0	0	0	0	0	0	0	0	0	0	2	0	0	0	0	0	4	0	0
d__Archaea|p__Crenarchaeota|c__Thermoprotei|o__Acidilobales|f__Caldisphaeraceae|g__Caldisphaera|s__Caldisphaera_lagunensis	0	0	0	0	0	0	0	0	0	0	0	0	0	0	0	0	0	2	0	0	0	0	0	4	0	0
d__Archaea|p__Crenarchaeota|c__Thermoprotei|o__Desulfurococcales	0	0	9	0	10	0	0	0	11	1	0	2	4	3	0	0	25	9	4	52	65	220	112	50	12	53
d__Archaea|p__Crenarchaeota|c__Thermoprotei|o__Desulfurococcales|f__Desulfurococcaceae	0	0	7	0	9	0	0	0	11	0	0	2	4	2	0	0	0	0	0	0	22	0	11	7	12	50
d__Archaea|p__Crenarchaeota|c__Thermoprotei|o__Desulfurococcales|f__Desulfurococcaceae|g__Aeropyrum	0	0	0	0	2	0	0	0	0	0	0	0	0	2	0	0	0	0	0	0	3	0	0	3	4	0
d__Archaea|p__Crenarchaeota|c__Thermoprotei|o__Desulfurococcales|f__Desulfurococcaceae|g__Ignicoccus	0	0	0	0	1	0	0	0	0	0	0	0	0	0	0	0	0	0	0	0	3	0	0	4	0	50
d__Archaea|p__Crenarchaeota|c__Thermoprotei|o__Desulfurococcales|f__Desulfurococcaceae|g__Ignicoccus|s__Ignicoccus_hospitalis	0	0	0	0	1	0	0	0	0	0	0	0	0	0	0	0	0	0	0	0	3	0	0	4	0	50
d__Archaea|p__Crenarchaeota|c__Thermoprotei|o__Desulfurococcales|f__Desulfurococcaceae|g__Ignisphaera	0	0	7	0	5	0	0	0	0	0	0	1	0	0	0	0	0	0	0	0	9	0	6	0	0	0
d__Archaea|p__Crenarchaeota|c__Thermoprotei|o__Desulfurococcales|f__Desulfurococcaceae|g__Ignisphaera|s__Ignisphaera_aggregans	0	0	7	0	5	0	0	0	0	0	0	1	0	0	0	0	0	0	0	0	9	0	6	0	0	0
d__Archaea|p__Crenarchaeota|c__Thermoprotei|o__Desulfurococcales|f__Desulfurococcaceae|g__Staphylothermus	0	0	0	0	1	0	0	0	11	0	0	1	4	0	0	0	0	0	0	0	7	0	5	0	8	0
d__Archaea|p__Crenarchaeota|c__Thermoprotei|o__Desulfurococcales|f__Desulfurococcaceae|g__Staphylothermus|s__Staphylothermus_hellenicus	0	0	0	0	1	0	0	0	11	0	0	1	4	0	0	0	0	0	0	0	0	0	5	0	8	0
d__Archaea|p__Crenarchaeota|c__Thermoprotei|o__Desulfurococcales|f__Desulfurococcaceae|g__Staphylothermus|s__Staphylothermus_marinus	0	0	0	0	0	0	0	0	0	0	0	0	0	0	0	0	0	0	0	0	7	0	0	0	0	0
d__Archaea|p__Crenarchaeota|c__Thermoprotei|o__Desulfurococcales|f__Pyrodictiaceae	0	0	2	0	1	0	0	0	0	1	0	0	0	1	0	0	25	9	4	52	43	220	101	43	0	3
d__Archaea|p__Crenarchaeota|c__Thermoprotei|o__Desulfurococcales|f__Pyrodictiaceae|g__Pyrolobus	0	0	2	0	1	0	0	0	0	1	0	0	0	1	0	0	25	9	4	52	43	220	101	43	0	3
d__Archaea|p__Crenarchaeota|c__Thermoprotei|o__Desulfurococcales|f__Pyrodictiaceae|g__Pyrolobus|s__Pyrolobus_fumarii	0	0	2	0	1	0	0	0	0	1	0	0	0	1	0	0	25	9	4	52	43	220	101	43	0	3
d__Archaea|p__Crenarchaeota|c__Thermoprotei|o__Fervidicoccales	0	0	0	0	0	0	0	0	0	0	0	0	0	0	0	0	0	1	0	0	0	2	2	0	0	0
d__Archaea|p__Crenarchaeota|c__Thermoprotei|o__Fervidicoccales|f__Fervidicoccaceae	0	0	0	0	0	0	0	0	0	0	0	0	0	0	0	0	0	1	0	0	0	2	2	0	0	0
d__Archaea|p__Crenarchaeota|c__Thermoprotei|o__Fervidicoccales|f__Fervidicoccaceae|g__Fervidicoccus	0	0	0	0	0	0	0	0	0	0	0	0	0	0	0	0	0	1	0	0	0	2	2	0	0	0
d__Archaea|p__Crenarchaeota|c__Thermoprotei|o__Fervidicoccales|f__Fervidicoccaceae|g__Fervidicoccus|s__Fervidicoccus_fontis	0	0	0	0	0	0	0	0	0	0	0	0	0	0	0	0	0	1	0	0	0	2	2	0	0	0
d__Archaea|p__Crenarchaeota|c__Thermoprotei|o__Sulfolobales	5	2	3	0	4	0	8	4	0	0	4	2	0	0	6	0	1	33	0	5	2	9	8	5	1	16
d__Archaea|p__Crenarchaeota|c__Thermoprotei|o__Sulfolobales|f__Sulfolobaceae	5	2	3	0	4	0	8	4	0	0	4	2	0	0	6	0	1	33	0	5	2	9	8	5	1	16
d__Archaea|p__Crenarchaeota|c__Thermoprotei|o__Sulfolobales|f__Sulfolobaceae|g__Acidianus	0	0	0	0	0	0	0	0	0	0	0	0	0	0	0	0	0	0	0	0	0	0	0	1	1	0
d__Archaea|p__Crenarchaeota|c__Thermoprotei|o__Sulfolobales|f__Sulfolobaceae|g__Acidianus|s__Acidianus_hospitalis	0	0	0	0	0	0	0	0	0	0	0	0	0	0	0	0	0	0	0	0	0	0	0	1	1	0
d__Archaea|p__Crenarchaeota|c__Thermoprotei|o__Sulfolobales|f__Sulfolobaceae|g__Metallosphaera	0	0	0	0	0	0	0	0	0	0	0	0	0	0	0	0	0	0	0	3	0	0	0	0	0	0
d__Archaea|p__Crenarchaeota|c__Thermoprotei|o__Sulfolobales|f__Sulfolobaceae|g__Metallosphaera|s__Metallosphaera_sedula	0	0	0	0	0	0	0	0	0	0	0	0	0	0	0	0	0	0	0	3	0	0	0	0	0	0
d__Archaea|p__Crenarchaeota|c__Thermoprotei|o__Sulfolobales|f__Sulfolobaceae|g__Sulfolobus	5	2	3	0	4	0	8	4	0	0	0	2	0	0	6	0	1	33	0	2	2	9	7	2	0	16
d__Archaea|p__Crenarchaeota|c__Thermoprotei|o__Sulfolobales|f__Sulfolobaceae|g__Sulfolobus|s__Sulfolobus_islandicus	5	2	3	0	3	0	8	0	0	0	0	0	0	0	6	0	0	33	0	0	1	1	0	0	0	13
d__Archaea|p__Crenarchaeota|c__Thermoprotei|o__Sulfolobales|f__Sulfolobaceae|g__Sulfolobus|s__Sulfolobus_solfataricus	0	0	0	0	0	0	0	0	0	0	0	0	0	0	0	0	1	0	0	2	1	8	7	2	0	3
d__Archaea|p__Crenarchaeota|c__Thermoprotei|o__Thermoproteales	0	0	2	1	1	1	1	0	0	0	0	0	0	0	0	0	0	1	4	0	3	0	7	8	0	41
d__Archaea|p__Crenarchaeota|c__Thermoprotei|o__Thermoproteales|f__Thermoproteaceae	0	0	2	1	1	1	1	0	0	0	0	0	0	0	0	0	0	1	4	0	3	0	7	8	0	41
d__Archaea|p__Crenarchaeota|c__Thermoprotei|o__Thermoproteales|f__Thermoproteaceae|g__Pyrobaculum	0	0	0	0	0	1	0	0	0	0	0	0	0	0	0	0	0	0	0	0	1	0	6	6	0	2
d__Archaea|p__Crenarchaeota|c__Thermoprotei|o__Thermoproteales|f__Thermoproteaceae|g__Pyrobaculum|s__Pyrobaculum_aerophilum	0	0	0	0	0	0	0	0	0	0	0	0	0	0	0	0	0	0	0	0	0	0	0	4	0	0
d__Archaea|p__Crenarchaeota|c__Thermoprotei|o__Thermoproteales|f__Thermoproteaceae|g__Pyrobaculum|s__Pyrobaculum_calidifontis	0	0	0	0	0	0	0	0	0	0	0	0	0	0	0	0	0	0	0	0	0	0	6	0	0	0
d__Archaea|p__Crenarchaeota|c__Thermoprotei|o__Thermoproteales|f__Thermoproteaceae|g__Thermoproteus	0	0	0	0	0	0	0	0	0	0	0	0	0	0	0	0	0	0	1	0	0	0	1	1	0	35
d__Archaea|p__Crenarchaeota|c__Thermoprotei|o__Thermoproteales|f__Thermoproteaceae|g__Thermoproteus|s__Thermoproteus_tenax	0	0	0	0	0	0	0	0	0	0	0	0	0	0	0	0	0	0	0	0	0	0	0	1	0	0
d__Archaea|p__Crenarchaeota|c__Thermoprotei|o__Thermoproteales|f__Thermoproteaceae|g__Thermoproteus|s__Thermoproteus_uzoniensis	0	0	0	0	0	0	0	0	0	0	0	0	0	0	0	0	0	0	1	0	0	0	1	0	0	35
d__Archaea|p__Crenarchaeota|c__Thermoprotei|o__Thermoproteales|f__Thermoproteaceae|g__Vulcanisaeta	0	0	2	0	1	0	1	0	0	0	0	0	0	0	0	0	0	1	1	0	1	0	0	1	0	3
d__Archaea|p__Crenarchaeota|c__Thermoprotei|o__Thermoproteales|f__Thermoproteaceae|g__Vulcanisaeta|s__Vulcanisaeta_moutnovskia	0	0	2	0	1	0	1	0	0	0	0	0	0	0	0	0	0	1	1	0	1	0	0	1	0	3
d__Archaea|p__Euryarchaeota	1072	1322	1580	1316	674	1311	2163	1372	1360	1229	3411	1126	1298	709	1242	1092	3036	1759	1166	8757	6613	12763	11966	8036	1095	3451
d__Archaea|p__Euryarchaeota|c__Archaeoglobi	0	0	1	1	0	1	1	0	0	0	0	0	0	0	0	0	0	1	0	0	14	2	1	5	0	1
d__Archaea|p__Euryarchaeota|c__Archaeoglobi|o__Archaeoglobales	0	0	1	1	0	1	1	0	0	0	0	0	0	0	0	0	0	1	0	0	14	2	1	5	0	1
d__Archaea|p__Euryarchaeota|c__Archaeoglobi|o__Archaeoglobales|f__Archaeoglobaceae	0	0	1	1	0	1	1	0	0	0	0	0	0	0	0	0	0	1	0	0	14	2	1	5	0	1
d__Archaea|p__Euryarchaeota|c__Archaeoglobi|o__Archaeoglobales|f__Archaeoglobaceae|g__Archaeoglobus	0	0	1	1	0	1	1	0	0	0	0	0	0	0	0	0	0	1	0	0	14	2	1	5	0	1
d__Archaea|p__Euryarchaeota|c__Archaeoglobi|o__Archaeoglobales|f__Archaeoglobaceae|g__Archaeoglobus|s__Archaeoglobus_fulgidus	0	0	1	0	0	0	1	0	0	0	0	0	0	0	0	0	0	1	0	0	14	0	1	5	0	1
d__Archaea|p__Euryarchaeota|c__Archaeoglobi|o__Archaeoglobales|f__Archaeoglobaceae|g__Archaeoglobus|s__Archaeoglobus_profundus	0	0	0	0	0	1	0	0	0	0	0	0	0	0	0	0	0	0	0	0	0	2	0	0	0	0
d__Archaea|p__Euryarchaeota|c__Archaeoglobi|o__Archaeoglobales|f__Archaeoglobaceae|g__Archaeoglobus|s__Archaeoglobus_sulfaticallidus	0	0	0	1	0	0	0	0	0	0	0	0	0	0	0	0	0	0	0	0	0	0	0	0	0	0
d__Archaea|p__Euryarchaeota|c__Halobacteria	493	729	807	482	161	482	343	632	421	543	91	448	493	265	686	604	2238	1131	361	5220	4200	7552	7907	5610	395	1329
d__Archaea|p__Euryarchaeota|c__Halobacteria|o__Halobacteriales	493	729	807	482	161	482	343	632	421	543	91	448	493	265	686	604	2238	1131	361	5220	4200	7552	7907	5610	395	1329
d__Archaea|p__Euryarchaeota|c__Halobacteria|o__Halobacteriales|f__Halobacteriaceae	493	729	807	482	161	482	343	632	421	543	91	448	493	265	686	604	2238	1131	361	5220	4200	7552	7907	5610	395	1329
d__Archaea|p__Euryarchaeota|c__Halobacteria|o__Halobacteriales|f__Halobacteriaceae|g__Halalkalicoccus	7	2	0	0	0	0	0	5	0	1	2	1	0	0	7	0	0	0	0	6	8	0	1	0	11	5
d__Archaea|p__Euryarchaeota|c__Halobacteria|o__Halobacteriales|f__Halobacteriaceae|g__Halalkalicoccus|s__Halalkalicoccus_jeotgali	7	2	0	0	0	0	0	5	0	1	2	1	0	0	7	0	0	0	0	6	8	0	1	0	11	5
d__Archaea|p__Euryarchaeota|c__Halobacteria|o__Halobacteriales|f__Halobacteriaceae|g__Haloarcula	0	0	0	0	4	1	0	0	0	0	2	0	0	0	0	0	0	0	0	0	0	1	0	0	0	0
d__Archaea|p__Euryarchaeota|c__Halobacteria|o__Halobacteriales|f__Halobacteriaceae|g__Haloarcula|s__Haloarcula_marismortui	0	0	0	0	4	0	0	0	0	0	2	0	0	0	0	0	0	0	0	0	0	1	0	0	0	0
d__Archaea|p__Euryarchaeota|c__Halobacteria|o__Halobacteriales|f__Halobacteriaceae|g__Halobacterium	0	0	0	0	0	0	0	0	0	0	0	0	0	0	0	0	0	0	0	0	1	0	0	2	0	1
d__Archaea|p__Euryarchaeota|c__Halobacteria|o__Halobacteriales|f__Halobacteriaceae|g__Halobacterium|s__Halobacterium_salinarum	0	0	0	0	0	0	0	0	0	0	0	0	0	0	0	0	0	0	0	0	1	0	0	2	0	1
d__Archaea|p__Euryarchaeota|c__Halobacteria|o__Halobacteriales|f__Halobacteriaceae|g__Haloferax	2	0	0	0	0	0	0	1	0	0	3	0	0	0	3	0	0	28	3	1	0	0	1	2	0	0
d__Archaea|p__Euryarchaeota|c__Halobacteria|o__Halobacteriales|f__Halobacteriaceae|g__Haloferax|s__Haloferax_mediterranei	2	0	0	0	0	0	0	0	0	0	3	0	0	0	1	0	0	0	0	0	0	0	0	0	0	0
d__Archaea|p__Euryarchaeota|c__Halobacteria|o__Halobacteriales|f__Halobacteriaceae|g__Haloferax|s__Haloferax_volcanii	0	0	0	0	0	0	0	1	0	0	0	0	0	0	2	0	0	28	0	1	0	0	1	2	0	0
d__Archaea|p__Euryarchaeota|c__Halobacteria|o__Halobacteriales|f__Halobacteriaceae|g__Halogeometricum	0	0	0	0	0	0	0	0	0	0	0	0	0	0	0	0	0	36	0	1	1	0	0	0	0	0
d__Archaea|p__Euryarchaeota|c__Halobacteria|o__Halobacteriales|f__Halobacteriaceae|g__Halogeometricum|s__Halogeometricum_borinquense	0	0	0	0	0	0	0	0	0	0	0	0	0	0	0	0	0	36	0	1	1	0	0	0	0	0
d__Archaea|p__Euryarchaeota|c__Halobacteria|o__Halobacteriales|f__Halobacteriaceae|g__Halomicrobium	3	0	0	0	0	0	2	0	0	0	0	0	0	3	5	0	14	10	0	5	1	3	37	1	0	1
d__Archaea|p__Euryarchaeota|c__Halobacteria|o__Halobacteriales|f__Halobacteriaceae|g__Halomicrobium|s__Halomicrobium_mukohataei	3	0	0	0	0	0	2	0	0	0	0	0	0	3	5	0	14	10	0	5	1	3	37	1	0	1
d__Archaea|p__Euryarchaeota|c__Halobacteria|o__Halobacteriales|f__Halobacteriaceae|g__Halopiger	0	0	0	0	0	0	11	0	0	0	0	0	0	1	0	0	0	38	0	0	6	0	0	12	0	0
d__Archaea|p__Euryarchaeota|c__Halobacteria|o__Halobacteriales|f__Halobacteriaceae|g__Halopiger|s__Halopiger_xanaduensis	0	0	0	0	0	0	11	0	0	0	0	0	0	1	0	0	0	38	0	0	6	0	0	12	0	0
d__Archaea|p__Euryarchaeota|c__Halobacteria|o__Halobacteriales|f__Halobacteriaceae|g__Haloquadratum	0	0	4	1	0	3	6	1	3	1	2	0	2	9	2	0	1	2	0	2	10	1	12	53	0	0
d__Archaea|p__Euryarchaeota|c__Halobacteria|o__Halobacteriales|f__Halobacteriaceae|g__Haloquadratum|s__Haloquadratum_walsbyi	0	0	4	1	0	3	6	1	3	1	2	0	2	9	2	0	1	2	0	2	10	1	12	53	0	0
d__Archaea|p__Euryarchaeota|c__Halobacteria|o__Halobacteriales|f__Halobacteriaceae|g__Halorhabdus	0	0	2	0	2	1	4	0	0	0	0	0	0	0	0	2	0	65	0	0	1	0	1	3	0	0
d__Archaea|p__Euryarchaeota|c__Halobacteria|o__Halobacteriales|f__Halobacteriaceae|g__Halorhabdus|s__Halorhabdus_tiamatea	0	0	0	0	2	0	4	0	0	0	0	0	0	0	0	0	0	65	0	0	0	0	0	3	0	0
d__Archaea|p__Euryarchaeota|c__Halobacteria|o__Halobacteriales|f__Halobacteriaceae|g__Halorhabdus|s__Halorhabdus_utahensis	0	0	0	0	0	1	0	0	0	0	0	0	0	0	0	0	0	0	0	0	0	0	1	0	0	0
d__Archaea|p__Euryarchaeota|c__Halobacteria|o__Halobacteriales|f__Halobacteriaceae|g__Halorubrum	0	1	0	0	0	0	0	0	0	0	0	0	0	0	0	0	0	0	0	0	5	0	0	6	1	0
d__Archaea|p__Euryarchaeota|c__Halobacteria|o__Halobacteriales|f__Halobacteriaceae|g__Halorubrum|s__Halorubrum_lacusprofundi	0	1	0	0	0	0	0	0	0	0	0	0	0	0	0	0	0	0	0	0	5	0	0	6	1	0
d__Archaea|p__Euryarchaeota|c__Halobacteria|o__Halobacteriales|f__Halobacteriaceae|g__Haloterrigena	0	0	0	0	2	0	0	0	0	0	0	0	1	0	0	0	0	22	0	1	7	0	5	1	0	20
d__Archaea|p__Euryarchaeota|c__Halobacteria|o__Halobacteriales|f__Halobacteriaceae|g__Haloterrigena|s__Haloterrigena_turkmenica	0	0	0	0	2	0	0	0	0	0	0	0	1	0	0	0	0	22	0	1	7	0	5	1	0	20
d__Archaea|p__Euryarchaeota|c__Halobacteria|o__Halobacteriales|f__Halobacteriaceae|g__Halovivax	433	709	739	433	137	453	284	575	348	508	63	445	485	219	614	593	1415	743	328	3961	2077	5575	4986	2914	357	950
d__Archaea|p__Euryarchaeota|c__Halobacteria|o__Halobacteriales|f__Halobacteriaceae|g__Halovivax|s__Halovivax_ruber	433	709	739	433	137	453	284	575	348	508	63	445	485	219	614	593	1415	743	328	3961	2077	5575	4986	2914	357	950
d__Archaea|p__Euryarchaeota|c__Halobacteria|o__Halobacteriales|f__Halobacteriaceae|g__Natrialba	4	8	54	23	5	7	0	41	11	1	7	2	2	16	44	2	747	15	22	939	1716	1804	2442	2423	2	76
d__Archaea|p__Euryarchaeota|c__Halobacteria|o__Halobacteriales|f__Halobacteriaceae|g__Natrialba|s__Natrialba_magadii	4	8	54	23	5	7	0	41	11	1	7	2	2	16	44	2	747	15	22	939	1716	1804	2442	2423	2	76
d__Archaea|p__Euryarchaeota|c__Halobacteria|o__Halobacteriales|f__Halobacteriaceae|g__Natrinema	0	4	0	0	0	0	1	3	1	0	0	0	0	0	2	0	0	22	0	0	0	0	3	0	0	12
d__Archaea|p__Euryarchaeota|c__Halobacteria|o__Halobacteriales|f__Halobacteriaceae|g__Natrinema|s__Natrinema_pellirubrum	0	0	0	0	0	0	1	3	1	0	0	0	0	0	0	0	0	22	0	0	0	0	0	0	0	0
d__Archaea|p__Euryarchaeota|c__Halobacteria|o__Halobacteriales|f__Halobacteriaceae|g__Natrinema|s__Natrinema_sp_J7-2	0	4	0	0	0	0	0	0	0	0	0	0	0	0	2	0	0	0	0	0	0	0	3	0	0	12
d__Archaea|p__Euryarchaeota|c__Halobacteria|o__Halobacteriales|f__Halobacteriaceae|g__Natronobacterium	0	0	1	17	0	0	0	0	0	0	1	0	0	0	0	0	0	0	0	2	123	0	4	11	4	86
d__Archaea|p__Euryarchaeota|c__Halobacteria|o__Halobacteriales|f__Halobacteriaceae|g__Natronobacterium|s__Natronobacterium_gregoryi	0	0	1	17	0	0	0	0	0	0	1	0	0	0	0	0	0	0	0	2	123	0	4	11	4	86
d__Archaea|p__Euryarchaeota|c__Halobacteria|o__Halobacteriales|f__Halobacteriaceae|g__Natronococcus	2	4	0	8	4	0	0	1	57	28	0	0	2	2	0	1	31	25	1	33	30	71	112	67	15	61
d__Archaea|p__Euryarchaeota|c__Halobacteria|o__Halobacteriales|f__Halobacteriaceae|g__Natronococcus|s__Natronococcus_occultus	2	4	0	8	4	0	0	1	57	28	0	0	2	2	0	1	31	25	1	33	30	71	112	67	15	61
d__Archaea|p__Euryarchaeota|c__Halobacteria|o__Halobacteriales|f__Halobacteriaceae|g__Natronomonas	2	0	0	0	0	1	5	0	0	0	6	0	0	6	0	0	1	1	0	0	19	0	0	0	0	1
d__Archaea|p__Euryarchaeota|c__Halobacteria|o__Halobacteriales|f__Halobacteriaceae|g__Natronomonas|s__Natronomonas_moolapensis	2	0	0	0	0	0	0	0	0	0	2	0	0	6	0	0	0	1	0	0	10	0	0	0	0	0
d__Archaea|p__Euryarchaeota|c__Halobacteria|o__Halobacteriales|f__Halobacteriaceae|g__Natronomonas|s__Natronomonas_pharaonis	0	0	0	0	0	0	0	0	0	0	0	0	0	0	0	0	0	0	0	0	9	0	0	0	0	1
d__Archaea|p__Euryarchaeota|c__Halobacteria|o__Halobacteriales|f__Halobacteriaceae|g__Salinarchaeum	4	1	3	0	0	1	5	3	0	4	2	0	0	6	6	2	28	62	7	269	187	88	298	90	0	71
d__Archaea|p__Euryarchaeota|c__Halobacteria|o__Halobacteriales|f__Halobacteriaceae|g__Salinarchaeum|s__Salinarchaeum_sp_Harcht-Bsk1	4	1	3	0	0	1	5	3	0	4	2	0	0	6	6	2	28	62	7	269	187	88	298	90	0	71
d__Archaea|p__Euryarchaeota|c__Methanobacteria	13	35	95	49	107	48	312	8	12	27	1418	22	25	28	7	7	15	11	149	36	572	103	391	50	184	756
d__Archaea|p__Euryarchaeota|c__Methanobacteria|o__Methanobacteriales	13	35	95	49	107	48	312	8	12	27	1418	22	25	28	7	7	15	11	149	36	572	103	391	50	184	756
d__Archaea|p__Euryarchaeota|c__Methanobacteria|o__Methanobacteriales|f__Methanobacteriaceae	13	35	95	48	106	48	303	8	12	27	1418	22	25	27	7	7	15	11	149	36	571	103	389	44	171	756
d__Archaea|p__Euryarchaeota|c__Methanobacteria|o__Methanobacteriales|f__Methanobacteriaceae|g__Methanobacterium	0	1	14	2	14	6	9	1	0	4	17	2	0	1	1	2	0	0	2	0	32	5	10	2	2	7
d__Archaea|p__Euryarchaeota|c__Methanobacteria|o__Methanobacteriales|f__Methanobacteriaceae|g__Methanobacterium|s__Methanobacterium_lacus	0	0	14	2	11	5	3	0	0	0	16	0	0	1	0	2	0	0	0	0	31	3	10	1	0	3
d__Archaea|p__Euryarchaeota|c__Methanobacteria|o__Methanobacteriales|f__Methanobacteriaceae|g__Methanobacterium|s__Methanobacterium_paludis	0	0	0	0	0	0	0	0	0	0	0	0	0	0	0	0	0	0	0	0	0	2	0	0	0	0
d__Archaea|p__Euryarchaeota|c__Methanobacteria|o__Methanobacteriales|f__Methanobacteriaceae|g__Methanobacterium|s__Methanobacterium_sp_MB1	0	1	0	0	3	1	6	1	0	4	0	2	0	0	1	0	0	0	2	0	1	0	0	1	2	3
d__Archaea|p__Euryarchaeota|c__Methanobacteria|o__Methanobacteriales|f__Methanobacteriaceae|g__Methanobrevibacter	8	29	71	28	71	32	245	7	12	23	1045	18	18	26	6	3	15	11	121	36	429	96	313	42	48	410
d__Archaea|p__Euryarchaeota|c__Methanobacteria|o__Methanobacteriales|f__Methanobacteriaceae|g__Methanobrevibacter|s__Methanobrevibacter_ruminantium	1	3	2	4	0	4	2	3	6	7	45	8	4	2	2	1	10	9	20	14	46	29	37	12	5	0
d__Archaea|p__Euryarchaeota|c__Methanobacteria|o__Methanobacteriales|f__Methanobacteriaceae|g__Methanobrevibacter|s__Methanobrevibacter_smithii	0	9	50	18	56	12	163	1	3	0	732	2	1	24	0	1	4	1	68	3	280	21	209	16	42	360
d__Archaea|p__Euryarchaeota|c__Methanobacteria|o__Methanobacteriales|f__Methanobacteriaceae|g__Methanobrevibacter|s__Methanobrevibacter_sp_AbM4	7	9	1	6	5	11	17	3	3	16	77	8	11	0	4	1	1	1	9	19	41	42	14	14	0	0
d__Archaea|p__Euryarchaeota|c__Methanobacteria|o__Methanobacteriales|f__Methanobacteriaceae|g__Methanosphaera	5	0	0	2	0	0	0	0	0	0	0	0	0	0	0	0	0	0	4	0	1	0	0	0	0	0
d__Archaea|p__Euryarchaeota|c__Methanobacteria|o__Methanobacteriales|f__Methanobacteriaceae|g__Methanosphaera|s__Methanosphaera_stadtmanae	5	0	0	2	0	0	0	0	0	0	0	0	0	0	0	0	0	0	4	0	1	0	0	0	0	0
d__Archaea|p__Euryarchaeota|c__Methanobacteria|o__Methanobacteriales|f__Methanobacteriaceae|g__Methanothermobacter	0	1	0	0	9	5	20	0	0	0	220	0	7	0	0	0	0	0	9	0	94	0	25	0	17	75
d__Archaea|p__Euryarchaeota|c__Methanobacteria|o__Methanobacteriales|f__Methanobacteriaceae|g__Methanothermobacter|s__Methanothermobacter_thermautotrophicus	0	1	0	0	7	5	20	0	0	0	220	0	7	0	0	0	0	0	9	0	93	0	24	0	17	75
d__Archaea|p__Euryarchaeota|c__Methanobacteria|o__Methanobacteriales|f__Methanothermaceae	0	0	0	0	0	0	0	0	0	0	0	0	0	0	0	0	0	0	0	0	1	0	2	1	0	0
d__Archaea|p__Euryarchaeota|c__Methanobacteria|o__Methanobacteriales|f__Methanothermaceae|g__Methanothermus	0	0	0	0	0	0	0	0	0	0	0	0	0	0	0	0	0	0	0	0	1	0	2	1	0	0
d__Archaea|p__Euryarchaeota|c__Methanobacteria|o__Methanobacteriales|f__Methanothermaceae|g__Methanothermus|s__Methanothermus_fervidus	0	0	0	0	0	0	0	0	0	0	0	0	0	0	0	0	0	0	0	0	1	0	2	1	0	0
d__Archaea|p__Euryarchaeota|c__Methanococci	165	120	375	508	224	360	848	252	250	216	466	204	223	217	176	141	127	199	404	804	472	1434	607	716	211	218
d__Archaea|p__Euryarchaeota|c__Methanococci|o__Methanococcales	165	120	375	508	224	360	848	252	250	216	466	204	223	217	176	141	127	199	404	804	472	1434	607	716	211	218
d__Archaea|p__Euryarchaeota|c__Methanococci|o__Methanococcales|f__Methanocaldococcaceae	0	1	3	14	11	24	65	0	1	3	0	8	0	12	2	0	0	36	2	3	16	4	10	0	17	48
d__Archaea|p__Euryarchaeota|c__Methanococci|o__Methanococcales|f__Methanocaldococcaceae|g__Methanocaldococcus	0	1	3	14	11	24	65	0	0	3	0	8	0	12	2	0	0	0	1	3	16	4	10	0	17	48
d__Archaea|p__Euryarchaeota|c__Methanococci|o__Methanococcales|f__Methanocaldococcaceae|g__Methanocaldococcus|s__Methanocaldococcus_fervens	0	0	0	1	0	0	0	0	0	0	0	0	0	0	0	0	0	0	0	1	4	0	7	0	8	0
d__Archaea|p__Euryarchaeota|c__Methanococci|o__Methanococcales|f__Methanocaldococcaceae|g__Methanocaldococcus|s__Methanocaldococcus_infernus	0	0	0	0	0	0	0	0	0	1	0	0	0	0	0	0	0	0	0	0	0	0	0	0	0	0
d__Archaea|p__Euryarchaeota|c__Methanococci|o__Methanococcales|f__Methanocaldococcaceae|g__Methanocaldococcus|s__Methanocaldococcus_jannaschii	0	0	1	0	11	0	0	0	0	2	0	6	0	12	0	0	0	0	1	0	0	0	0	0	0	0
d__Archaea|p__Euryarchaeota|c__Methanococci|o__Methanococcales|f__Methanocaldococcaceae|g__Methanocaldococcus|s__Methanocaldococcus_vulcanius	0	1	2	13	0	24	65	0	0	0	0	2	0	0	2	0	0	0	0	2	12	4	3	0	9	48
d__Archaea|p__Euryarchaeota|c__Methanococci|o__Methanococcales|f__Methanocaldococcaceae|g__Methanotorris	0	0	0	0	0	0	0	0	1	0	0	0	0	0	0	0	0	36	1	0	0	0	0	0	0	0
d__Archaea|p__Euryarchaeota|c__Methanococci|o__Methanococcales|f__Methanocaldococcaceae|g__Methanotorris|s__Methanotorris_igneus	0	0	0	0	0	0	0	0	1	0	0	0	0	0	0	0	0	36	1	0	0	0	0	0	0	0
d__Archaea|p__Euryarchaeota|c__Methanococci|o__Methanococcales|f__Methanococcaceae	165	119	372	494	213	336	783	252	249	213	466	196	223	205	174	141	127	163	402	801	456	1430	597	716	194	170
d__Archaea|p__Euryarchaeota|c__Methanococci|o__Methanococcales|f__Methanococcaceae|g__Methanococcus	165	119	372	494	213	334	783	248	249	213	466	194	223	205	173	139	124	160	397	792	445	1388	590	709	193	169
d__Archaea|p__Euryarchaeota|c__Methanococci|o__Methanococcales|f__Methanococcaceae|g__Methanococcus|s__Methanococcus_aeolicus	11	11	5	22	10	2	9	19	28	22	10	24	9	7	0	16	28	39	51	100	70	216	119	74	25	2
d__Archaea|p__Euryarchaeota|c__Methanococci|o__Methanococcales|f__Methanococcaceae|g__Methanococcus|s__Methanococcus_maripaludis	19	32	256	396	121	178	647	79	6	54	396	12	10	133	76	20	7	26	174	1	162	72	57	331	110	68
d__Archaea|p__Euryarchaeota|c__Methanococci|o__Methanococcales|f__Methanococcaceae|g__Methanococcus|s__Methanococcus_vannielii	16	13	24	12	11	20	2	14	21	6	6	15	11	16	10	3	7	2	19	93	21	149	49	16	1	3
d__Archaea|p__Euryarchaeota|c__Methanococci|o__Methanococcales|f__Methanococcaceae|g__Methanococcus|s__Methanococcus_voltae	100	44	56	49	51	100	99	78	150	78	51	82	170	25	59	80	38	51	82	344	102	529	211	178	32	64
d__Archaea|p__Euryarchaeota|c__Methanococci|o__Methanococcales|f__Methanococcaceae|g__Methanothermococcus	0	0	0	0	0	2	0	2	0	0	0	2	0	0	1	2	3	3	5	9	11	42	7	7	1	1
d__Archaea|p__Euryarchaeota|c__Methanococci|o__Methanococcales|f__Methanococcaceae|g__Methanothermococcus|s__Methanothermococcus_okinawensis	0	0	0	0	0	2	0	2	0	0	0	2	0	0	1	2	3	3	5	9	11	42	7	7	1	1
d__Archaea|p__Euryarchaeota|c__Methanomicrobia	395	303	279	253	166	408	190	435	667	435	137	444	545	182	331	323	641	400	222	2625	1202	3587	2657	1476	265	804
d__Archaea|p__Euryarchaeota|c__Methanomicrobia|o__Methanocellales	15	26	14	21	14	5	23	11	36	40	14	0	22	20	42	44	11	28	9	37	76	72	111	63	24	0
d__Archaea|p__Euryarchaeota|c__Methanomicrobia|o__Methanocellales|f__Methanocellaceae	15	26	14	21	14	5	23	11	36	40	14	0	22	20	42	44	11	28	9	37	76	72	111	63	24	0
d__Archaea|p__Euryarchaeota|c__Methanomicrobia|o__Methanocellales|f__Methanocellaceae|g__Methanocella	15	26	14	21	14	5	23	11	36	40	14	0	22	20	42	44	11	28	9	37	76	72	111	63	24	0
d__Archaea|p__Euryarchaeota|c__Methanomicrobia|o__Methanocellales|f__Methanocellaceae|g__Methanocella|s__Methanocella_arvoryzae	0	0	0	0	0	0	0	0	0	0	0	0	0	6	0	0	0	0	0	0	5	0	0	0	0	0
d__Archaea|p__Euryarchaeota|c__Methanomicrobia|o__Methanocellales|f__Methanocellaceae|g__Methanocella|s__Methanocella_conradii	15	24	12	2	3	5	14	11	36	40	3	0	19	1	39	44	11	6	2	37	41	72	102	33	1	0
d__Archaea|p__Euryarchaeota|c__Methanomicrobia|o__Methanocellales|f__Methanocellaceae|g__Methanocella|s__Methanocella_paludicola	0	2	2	19	11	0	9	0	0	0	11	0	3	13	3	0	0	22	7	0	30	0	9	30	23	0
d__Archaea|p__Euryarchaeota|c__Methanomicrobia|o__Methanomicrobiales	7	14	14	19	4	12	15	15	12	12	12	7	18	5	15	21	477	172	4	1348	535	1827	1562	618	25	436
d__Archaea|p__Euryarchaeota|c__Methanomicrobia|o__Methanomicrobiales|f__Methanocorpusculaceae	3	0	12	12	0	3	9	7	0	0	7	0	5	1	0	0	2	3	0	4	18	3	13	17	16	11
d__Archaea|p__Euryarchaeota|c__Methanomicrobia|o__Methanomicrobiales|f__Methanocorpusculaceae|g__Methanocorpusculum	3	0	12	12	0	3	9	7	0	0	7	0	5	1	0	0	2	3	0	4	18	3	13	17	16	11
d__Archaea|p__Euryarchaeota|c__Methanomicrobia|o__Methanomicrobiales|f__Methanocorpusculaceae|g__Methanocorpusculum|s__Methanocorpusculum_labreanum	3	0	12	12	0	3	9	7	0	0	7	0	5	1	0	0	2	3	0	4	18	3	13	17	16	11
d__Archaea|p__Euryarchaeota|c__Methanomicrobia|o__Methanomicrobiales|f__Methanomicrobiaceae	0	0	0	1	0	0	0	0	1	0	1	0	4	0	2	7	0	0	3	1	0	0	0	1	0	0
d__Archaea|p__Euryarchaeota|c__Methanomicrobia|o__Methanomicrobiales|f__Methanomicrobiaceae|g__Methanoculleus	0	0	0	0	0	0	0	0	1	0	1	0	4	0	2	7	0	0	3	1	0	0	0	0	0	0
d__Archaea|p__Euryarchaeota|c__Methanomicrobia|o__Methanomicrobiales|f__Methanomicrobiaceae|g__Methanoculleus|s__Methanoculleus_bourgensis	0	0	0	0	0	0	0	0	1	0	1	0	4	0	2	7	0	0	3	1	0	0	0	0	0	0
d__Archaea|p__Euryarchaeota|c__Methanomicrobia|o__Methanomicrobiales|f__Methanoregulaceae	0	1	0	2	1	0	0	0	0	0	0	0	0	2	1	0	15	0	0	7	25	2	59	24	6	240
d__Archaea|p__Euryarchaeota|c__Methanomicrobia|o__Methanomicrobiales|f__Methanoregulaceae|g__Methanoregula	0	1	0	2	1	0	0	0	0	0	0	0	0	2	1	0	0	0	0	0	19	1	1	3	6	0
d__Archaea|p__Euryarchaeota|c__Methanomicrobia|o__Methanomicrobiales|f__Methanoregulaceae|g__Methanoregula|s__Methanoregula_boonei	0	1	0	2	0	0	0	0	0	0	0	0	0	0	0	0	0	0	0	0	19	1	1	2	6	0
d__Archaea|p__Euryarchaeota|c__Methanomicrobia|o__Methanomicrobiales|f__Methanoregulaceae|g__Methanoregula|s__Methanoregula_formicica	0	0	0	0	1	0	0	0	0	0	0	0	0	2	1	0	0	0	0	0	0	0	0	1	0	0
d__Archaea|p__Euryarchaeota|c__Methanomicrobia|o__Methanomicrobiales|f__Methanoregulaceae|g__Methanosphaerula	0	0	0	0	0	0	0	0	0	0	0	0	0	0	0	0	15	0	0	7	6	1	58	21	0	240
d__Archaea|p__Euryarchaeota|c__Methanomicrobia|o__Methanomicrobiales|f__Methanoregulaceae|g__Methanosphaerula|s__Methanosphaerula_palustris	0	0	0	0	0	0	0	0	0	0	0	0	0	0	0	0	15	0	0	7	6	1	58	21	0	240
d__Archaea|p__Euryarchaeota|c__Methanomicrobia|o__Methanomicrobiales|f__Methanospirillaceae	4	13	2	4	3	9	6	8	11	12	4	7	9	2	12	14	460	169	1	1336	492	1822	1490	576	3	185
d__Archaea|p__Euryarchaeota|c__Methanomicrobia|o__Methanomicrobiales|f__Methanospirillaceae|g__Methanospirillum	4	13	2	4	3	9	6	8	11	12	4	7	9	2	12	14	460	169	1	1336	492	1822	1490	576	3	185
d__Archaea|p__Euryarchaeota|c__Methanomicrobia|o__Methanomicrobiales|f__Methanospirillaceae|g__Methanospirillum|s__Methanospirillum_hungatei	4	13	2	4	3	9	6	8	11	12	4	7	9	2	12	14	460	169	1	1336	492	1822	1490	576	3	185
d__Archaea|p__Euryarchaeota|c__Methanomicrobia|o__Methanosarcinales	373	263	251	213	148	390	152	409	619	383	110	437	504	153	273	258	153	200	209	1240	583	1688	983	772	216	140
d__Archaea|p__Euryarchaeota|c__Methanomicrobia|o__Methanosarcinales|f__Methanosaetaceae	1	1	0	4	2	0	9	0	2	0	2	1	2	2	0	0	6	18	2	9	11	5	23	26	3	1
d__Archaea|p__Euryarchaeota|c__Methanomicrobia|o__Methanosarcinales|f__Methanosaetaceae|g__Methanosaeta	1	1	0	4	2	0	9	0	2	0	2	1	2	2	0	0	6	18	2	9	11	5	23	26	3	1
d__Archaea|p__Euryarchaeota|c__Methanomicrobia|o__Methanosarcinales|f__Methanosaetaceae|g__Methanosaeta|s__Methanosaeta_concilii	1	1	0	3	2	0	0	0	2	0	2	1	2	0	0	0	1	1	1	6	5	3	3	15	3	1
d__Archaea|p__Euryarchaeota|c__Methanomicrobia|o__Methanosarcinales|f__Methanosaetaceae|g__Methanosaeta|s__Methanosaeta_harundinacea	0	0	0	0	0	0	0	0	0	0	0	0	0	2	0	0	5	0	0	3	6	2	19	5	0	0
d__Archaea|p__Euryarchaeota|c__Methanomicrobia|o__Methanosarcinales|f__Methanosaetaceae|g__Methanosaeta|s__Methanosaeta_thermophila	0	0	0	1	0	0	0	0	0	0	0	0	0	0	0	0	0	0	0	0	0	0	0	0	0	0
d__Archaea|p__Euryarchaeota|c__Methanomicrobia|o__Methanosarcinales|f__Methanosarcinaceae	372	262	251	209	146	390	143	409	617	383	108	436	502	151	273	258	147	182	207	1231	571	1683	960	746	212	139
d__Archaea|p__Euryarchaeota|c__Methanomicrobia|o__Methanosarcinales|f__Methanosarcinaceae|g__Methanococcoides	0	0	0	0	0	0	0	0	0	0	2	0	0	0	0	0	1	0	2	7	11	11	23	6	0	0
d__Archaea|p__Euryarchaeota|c__Methanomicrobia|o__Methanosarcinales|f__Methanosarcinaceae|g__Methanococcoides|s__Methanococcoides_burtonii	0	0	0	0	0	0	0	0	0	0	2	0	0	0	0	0	1	0	2	7	11	11	23	6	0	0
d__Archaea|p__Euryarchaeota|c__Methanomicrobia|o__Methanosarcinales|f__Methanosarcinaceae|g__Methanohalobium	0	0	0	0	0	0	0	0	0	0	0	0	0	0	0	0	0	0	0	0	12	0	0	4	0	0
d__Archaea|p__Euryarchaeota|c__Methanomicrobia|o__Methanosarcinales|f__Methanosarcinaceae|g__Methanohalobium|s__Methanohalobium_evestigatum	0	0	0	0	0	0	0	0	0	0	0	0	0	0	0	0	0	0	0	0	12	0	0	4	0	0
d__Archaea|p__Euryarchaeota|c__Methanomicrobia|o__Methanosarcinales|f__Methanosarcinaceae|g__Methanohalophilus	0	0	0	7	0	0	0	0	0	0	0	0	0	0	0	0	0	0	0	0	5	0	0	0	0	0
d__Archaea|p__Euryarchaeota|c__Methanomicrobia|o__Methanosarcinales|f__Methanosarcinaceae|g__Methanohalophilus|s__Methanohalophilus_mahii	0	0	0	7	0	0	0	0	0	0	0	0	0	0	0	0	0	0	0	0	5	0	0	0	0	0
d__Archaea|p__Euryarchaeota|c__Methanomicrobia|o__Methanosarcinales|f__Methanosarcinaceae|g__Methanolobus	0	0	0	0	1	0	0	0	1	1	0	0	0	2	0	0	0	0	0	1	3	3	7	10	0	1
d__Archaea|p__Euryarchaeota|c__Methanomicrobia|o__Methanosarcinales|f__Methanosarcinaceae|g__Methanolobus|s__Methanolobus_psychrophilus	0	0	0	0	1	0	0	0	1	1	0	0	0	2	0	0	0	0	0	1	3	3	7	10	0	1
d__Archaea|p__Euryarchaeota|c__Methanomicrobia|o__Methanosarcinales|f__Methanosarcinaceae|g__Methanomethylovorans	3	3	7	6	9	4	9	18	14	4	4	5	8	18	7	7	7	3	7	52	25	62	46	20	1	0
d__Archaea|p__Euryarchaeota|c__Methanomicrobia|o__Methanosarcinales|f__Methanosarcinaceae|g__Methanomethylovorans|s__Methanomethylovorans_hollandica	3	3	7	6	9	4	9	18	14	4	4	5	8	18	7	7	7	3	7	52	25	62	46	20	1	0
d__Archaea|p__Euryarchaeota|c__Methanomicrobia|o__Methanosarcinales|f__Methanosarcinaceae|g__Methanosalsum	0	0	0	0	0	0	0	0	0	0	0	0	0	0	0	0	0	0	0	0	5	0	0	0	0	0
d__Archaea|p__Euryarchaeota|c__Methanomicrobia|o__Methanosarcinales|f__Methanosarcinaceae|g__Methanosalsum|s__Methanosalsum_zhilinae	0	0	0	0	0	0	0	0	0	0	0	0	0	0	0	0	0	0	0	0	5	0	0	0	0	0
d__Archaea|p__Euryarchaeota|c__Methanomicrobia|o__Methanosarcinales|f__Methanosarcinaceae|g__Methanosarcina	369	259	244	196	136	386	134	391	602	378	102	431	494	131	266	251	139	179	198	1171	510	1607	882	706	211	138
d__Archaea|p__Euryarchaeota|c__Methanomicrobia|o__Methanosarcinales|f__Methanosarcinaceae|g__Methanosarcina|s__Methanosarcina_acetivorans	37	30	35	18	8	85	54	82	140	20	25	52	84	44	5	78	29	28	21	129	82	189	117	122	43	64
d__Archaea|p__Euryarchaeota|c__Methanomicrobia|o__Methanosarcinales|f__Methanosarcinaceae|g__Methanosarcina|s__Methanosarcina_barkeri	4	0	0	2	2	7	0	0	1	2	3	1	2	1	2	1	12	36	7	124	210	83	187	125	29	1
d__Archaea|p__Euryarchaeota|c__Methanomicrobia|o__Methanosarcinales|f__Methanosarcinaceae|g__Methanosarcina|s__Methanosarcina_mazei	328	229	209	176	126	294	80	309	461	356	74	378	408	86	259	171	98	115	170	918	218	1335	578	459	137	73
d__Archaea|p__Euryarchaeota|c__Methanopyri	0	0	2	2	0	0	0	0	0	0	1	0	0	15	9	0	0	0	0	0	18	0	5	15	0	0
d__Archaea|p__Euryarchaeota|c__Methanopyri|o__Methanopyrales	0	0	2	2	0	0	0	0	0	0	1	0	0	15	9	0	0	0	0	0	18	0	5	15	0	0
d__Archaea|p__Euryarchaeota|c__Methanopyri|o__Methanopyrales|f__Methanopyraceae	0	0	2	2	0	0	0	0	0	0	1	0	0	15	9	0	0	0	0	0	18	0	5	15	0	0
d__Archaea|p__Euryarchaeota|c__Methanopyri|o__Methanopyrales|f__Methanopyraceae|g__Methanopyrus	0	0	2	2	0	0	0	0	0	0	1	0	0	15	9	0	0	0	0	0	18	0	5	15	0	0
d__Archaea|p__Euryarchaeota|c__Methanopyri|o__Methanopyrales|f__Methanopyraceae|g__Methanopyrus|s__Methanopyrus_kandleri	0	0	2	2	0	0	0	0	0	0	1	0	0	15	9	0	0	0	0	0	18	0	5	15	0	0
d__Archaea|p__Euryarchaeota|c__Thermococci	2	1	3	4	4	0	0	4	1	0	5	0	5	0	0	0	5	3	5	11	53	7	20	23	0	3
d__Archaea|p__Euryarchaeota|c__Thermococci|o__Thermococcales	2	1	3	4	4	0	0	4	1	0	5	0	5	0	0	0	5	3	5	11	53	7	20	23	0	3
d__Archaea|p__Euryarchaeota|c__Thermococci|o__Thermococcales|f__Thermococcaceae	2	1	3	4	4	0	0	4	1	0	5	0	5	0	0	0	5	3	5	11	53	7	20	23	0	3
d__Archaea|p__Euryarchaeota|c__Thermococci|o__Thermococcales|f__Thermococcaceae|g__Pyrococcus	2	0	0	0	0	0	0	2	0	0	0	0	1	0	0	0	0	1	0	5	31	4	16	6	0	0
d__Archaea|p__Euryarchaeota|c__Thermococci|o__Thermococcales|f__Thermococcaceae|g__Pyrococcus|s__Pyrococcus_horikoshii	0	0	0	0	0	0	0	0	0	0	0	0	0	0	0	0	0	0	0	0	3	0	2	0	0	0
d__Archaea|p__Euryarchaeota|c__Thermococci|o__Thermococcales|f__Thermococcaceae|g__Pyrococcus|s__Pyrococcus_sp_NA2	2	0	0	0	0	0	0	2	0	0	0	0	1	0	0	0	0	1	0	4	28	4	13	6	0	0
d__Archaea|p__Euryarchaeota|c__Thermococci|o__Thermococcales|f__Thermococcaceae|g__Pyrococcus|s__Pyrococcus_yayanosii	0	0	0	0	0	0	0	0	0	0	0	0	0	0	0	0	0	0	0	1	0	0	1	0	0	0
d__Archaea|p__Euryarchaeota|c__Thermococci|o__Thermococcales|f__Thermococcaceae|g__Thermococcus	0	0	0	0	0	0	0	0	0	0	0	0	0	0	0	0	5	0	4	6	14	3	2	2	0	0
d__Archaea|p__Euryarchaeota|c__Thermococci|o__Thermococcales|f__Thermococcaceae|g__Thermococcus|s__Thermococcus_sibiricus	0	0	0	0	0	0	0	0	0	0	0	0	0	0	0	0	5	0	0	6	14	3	2	2	0	0
d__Archaea|p__Euryarchaeota|c__Thermococci|o__Thermococcales|f__Thermococcaceae|g__Thermococcus|s__Thermococcus_sp_AM4	0	0	0	0	0	0	0	0	0	0	0	0	0	0	0	0	0	0	4	0	0	0	0	0	0	0
d__Archaea|p__Euryarchaeota|c__Thermoplasmata	2	33	3	6	9	3	52	12	2	2	231	0	2	0	19	4	1	7	2	1	15	2	86	31	7	252
d__Archaea|p__Euryarchaeota|c__Thermoplasmata|f__Methanomassiliicoccaceae	2	0	0	1	0	0	11	0	0	0	1	0	0	0	1	0	0	7	0	0	6	0	1	14	1	0
d__Archaea|p__Euryarchaeota|c__Thermoplasmata|f__Methanomassiliicoccaceae|g__Methanomassiliicoccus	2	0	0	1	0	0	11	0	0	0	1	0	0	0	1	0	0	7	0	0	6	0	1	14	1	0
d__Archaea|p__Euryarchaeota|c__Thermoplasmata|f__Methanomassiliicoccaceae|g__Methanomassiliicoccus|s__Candidatus_Methanomassiliicoccus_intestinalis	2	0	0	1	0	0	11	0	0	0	1	0	0	0	1	0	0	7	0	0	6	0	1	14	1	0
d__Archaea|p__Euryarchaeota|c__Thermoplasmata|o__Thermoplasmatales	0	33	3	5	9	3	41	12	2	2	230	0	2	0	18	4	1	0	2	1	9	2	85	17	6	252
d__Archaea|p__Euryarchaeota|c__Thermoplasmata|o__Thermoplasmatales|f__Ferroplasmaceae	0	0	0	0	0	1	0	0	0	0	0	0	0	0	0	0	0	0	0	0	0	0	0	0	0	0
d__Archaea|p__Euryarchaeota|c__Thermoplasmata|o__Thermoplasmatales|f__Ferroplasmaceae|g__Ferroplasma	0	0	0	0	0	1	0	0	0	0	0	0	0	0	0	0	0	0	0	0	0	0	0	0	0	0
d__Archaea|p__Euryarchaeota|c__Thermoplasmata|o__Thermoplasmatales|f__Ferroplasmaceae|g__Ferroplasma|s__Ferroplasma_acidarmanus	0	0	0	0	0	1	0	0	0	0	0	0	0	0	0	0	0	0	0	0	0	0	0	0	0	0
d__Archaea|p__Euryarchaeota|c__Thermoplasmata|o__Thermoplasmatales|f__Picrophilaceae	0	0	0	0	3	1	0	0	0	0	0	0	0	0	0	1	0	0	0	0	4	0	0	16	0	103
d__Archaea|p__Euryarchaeota|c__Thermoplasmata|o__Thermoplasmatales|f__Picrophilaceae|g__Picrophilus	0	0	0	0	3	1	0	0	0	0	0	0	0	0	0	1	0	0	0	0	4	0	0	16	0	103
d__Archaea|p__Euryarchaeota|c__Thermoplasmata|o__Thermoplasmatales|f__Picrophilaceae|g__Picrophilus|s__Picrophilus_torridus	0	0	0	0	3	1	0	0	0	0	0	0	0	0	0	1	0	0	0	0	4	0	0	16	0	103
d__Archaea|p__Euryarchaeota|c__Thermoplasmata|o__Thermoplasmatales|f__Thermoplasmataceae	0	9	3	5	4	1	5	12	2	2	17	0	2	0	18	0	0	0	1	1	4	2	0	0	5	80
d__Archaea|p__Euryarchaeota|c__Thermoplasmata|o__Thermoplasmatales|f__Thermoplasmataceae|g__Thermoplasma	0	9	3	5	4	1	5	12	2	2	17	0	2	0	18	0	0	0	1	1	4	2	0	0	5	80
d__Archaea|p__Euryarchaeota|c__Thermoplasmata|o__Thermoplasmatales|f__Thermoplasmataceae|g__Thermoplasma|s__Thermoplasma_acidophilum	0	1	0	0	0	1	0	0	0	0	17	0	0	0	0	0	0	0	0	0	0	0	0	0	0	0
d__Archaea|p__Euryarchaeota|c__Thermoplasmata|o__Thermoplasmatales|f__Thermoplasmataceae|g__Thermoplasma|s__Thermoplasma_volcanium	0	8	3	5	4	0	5	12	2	2	0	0	2	0	18	0	0	0	1	1	4	2	0	0	5	80
d__Archaea|p__Euryarchaeota|c__Thermoplasmata|o__Thermoplasmatales|s__Thermoplasmatales_archaeon_BRNA1	0	24	0	0	2	0	36	0	0	0	213	0	0	0	0	3	1	0	1	0	1	0	85	1	1	69
d__Archaea|p__Euryarchaeota|g__Aciduliprofundum	0	0	0	0	0	0	0	0	0	0	0	0	0	0	0	0	0	0	0	0	0	0	5	0	0	0
d__Archaea|p__Euryarchaeota|g__Candidatus_Methanomethylophilus	0	17	0	0	0	0	98	0	0	0	293	0	0	0	2	0	0	0	0	0	2	0	98	0	6	0
d__Archaea|p__Euryarchaeota|g__Candidatus_Methanomethylophilus|s__Candidatus_Methanomethylophilus_alvus	0	17	0	0	0	0	98	0	0	0	293	0	0	0	2	0	0	0	0	0	2	0	98	0	6	0
d__Archaea|p__Korarchaeota	0	0	0	0	0	0	0	0	0	0	0	0	0	0	0	0	0	0	0	0	0	0	0	0	12	0
d__Archaea|p__Korarchaeota|g__Candidatus_Korarchaeum	0	0	0	0	0	0	0	0	0	0	0	0	0	0	0	0	0	0	0	0	0	0	0	0	12	0
d__Archaea|p__Korarchaeota|g__Candidatus_Korarchaeum|s__Candidatus_Korarchaeum_cryptofilum	0	0	0	0	0	0	0	0	0	0	0	0	0	0	0	0	0	0	0	0	0	0	0	0	12	0
d__Archaea|p__Nanoarchaeota	0	0	0	0	0	0	0	0	0	0	0	0	0	0	0	0	0	0	0	0	0	0	0	0	1	0
d__Archaea|p__Nanoarchaeota|g__Nanoarchaeum	0	0	0	0	0	0	0	0	0	0	0	0	0	0	0	0	0	0	0	0	0	0	0	0	1	0
d__Archaea|p__Nanoarchaeota|g__Nanoarchaeum|s__Nanoarchaeum_equitans	0	0	0	0	0	0	0	0	0	0	0	0	0	0	0	0	0	0	0	0	0	0	0	0	1	0
d__Archaea|p__Thaumarchaeota	0	2	7	4	5	1	0	3	0	2	0	0	0	0	0	0	1	2	0	4	53	6	16	6	15	3
d__Archaea|p__Thaumarchaeota|g__Candidatus_Caldiarchaeum	0	0	0	0	0	1	0	0	0	0	0	0	0	0	0	0	0	0	0	0	0	0	1	0	0	0
d__Archaea|p__Thaumarchaeota|g__Candidatus_Caldiarchaeum|s__Candidatus_Caldiarchaeum_subterraneum	0	0	0	0	0	1	0	0	0	0	0	0	0	0	0	0	0	0	0	0	0	0	1	0	0	0
d__Archaea|p__Thaumarchaeota|o__Cenarchaeales	0	0	0	0	0	0	0	0	0	1	0	0	0	0	0	0	0	0	0	0	2	0	5	4	3	0
d__Archaea|p__Thaumarchaeota|o__Cenarchaeales|f__Cenarchaeaceae	0	0	0	0	0	0	0	0	0	1	0	0	0	0	0	0	0	0	0	0	2	0	5	4	3	0
d__Archaea|p__Thaumarchaeota|o__Cenarchaeales|f__Cenarchaeaceae|g__Cenarchaeum	0	0	0	0	0	0	0	0	0	1	0	0	0	0	0	0	0	0	0	0	2	0	5	4	3	0
d__Archaea|p__Thaumarchaeota|o__Cenarchaeales|f__Cenarchaeaceae|g__Cenarchaeum|s__Cenarchaeum_symbiosum	0	0	0	0	0	0	0	0	0	1	0	0	0	0	0	0	0	0	0	0	2	0	5	4	3	0
d__Archaea|p__Thaumarchaeota|o__Nitrosopumilales	0	2	0	4	5	0	0	3	0	1	0	0	0	0	0	0	0	0	0	0	45	3	0	0	1	0
d__Archaea|p__Thaumarchaeota|o__Nitrosopumilales|f__Nitrosopumilaceae	0	2	0	4	5	0	0	3	0	1	0	0	0	0	0	0	0	0	0	0	45	3	0	0	1	0
d__Archaea|p__Thaumarchaeota|o__Nitrosopumilales|f__Nitrosopumilaceae|g__Nitrosopumilus	0	2	0	4	5	0	0	3	0	1	0	0	0	0	0	0	0	0	0	0	45	3	0	0	1	0
d__Archaea|p__Thaumarchaeota|o__Nitrosopumilales|f__Nitrosopumilaceae|g__Nitrosopumilus|s__Candidatus_Nitrosopumilus_koreensis	0	2	0	3	0	0	0	3	0	0	0	0	0	0	0	0	0	0	0	0	45	3	0	0	0	0
d__Archaea|p__Thaumarchaeota|o__Nitrososphaerales	0	0	7	0	0	0	0	0	0	0	0	0	0	0	0	0	1	2	0	4	6	3	10	2	3	3
d__Archaea|p__Thaumarchaeota|o__Nitrososphaerales|f__Nitrososphaeraceae	0	0	7	0	0	0	0	0	0	0	0	0	0	0	0	0	1	2	0	4	6	3	10	2	3	3
d__Archaea|p__Thaumarchaeota|o__Nitrososphaerales|f__Nitrososphaeraceae|g__Nitrososphaera	0	0	7	0	0	0	0	0	0	0	0	0	0	0	0	0	1	2	0	4	6	3	10	2	3	3
d__Archaea|p__Thaumarchaeota|o__Nitrososphaerales|f__Nitrososphaeraceae|g__Nitrososphaera|s__Candidatus_Nitrososphaera_gargensis	0	0	7	0	0	0	0	0	0	0	0	0	0	0	0	0	1	2	0	4	6	3	10	2	3	3
d__Archaea|s__halophilic_archaeon_DL31	0	0	0	0	0	0	4	0	0	0	0	0	0	0	0	0	1	3	0	2	0	0	0	8	0	0
d__Bacteria	7350848	7156229	53878987	48627090	63121961	17128470	33433929	9425110	2988615	13018729	108622373	21314357	13680422	8426442	14926761	9694929	673967	35925142	43014430	303989	133973804	4171374	17993504	92248441	42905170	90924779
d__Bacteria|g__Candidatus_Methylomirabilis	40	364	9	8704	212	2338	1583	4	1	68	1	0	0	15	29	47	22	210	35	0	36008	34	31635	9270	9328	13
d__Bacteria|g__Candidatus_Methylomirabilis|s__Candidatus_Methylomirabilis_oxyfera	40	364	9	8704	212	2338	1583	4	1	68	1	0	0	15	29	47	22	210	35	0	36008	34	31635	9270	9328	13
d__Bacteria|g__Thermobaculum	0	1	2	2	2	0	36	0	0	1	3	0	0	0	0	4	0	2	4	0	10	0	1	11	5	12
d__Bacteria|g__Thermobaculum|s__Thermobaculum_terrenum	0	1	2	2	2	0	36	0	0	1	3	0	0	0	0	4	0	2	4	0	10	0	1	11	5	12
d__Bacteria|p__Acidobacteria	125	184	493	737	497	183	257	153	13	47	292	19	68	687	107	47	15	234	153	22	3330	39	6878	1346	767	1719
d__Bacteria|p__Acidobacteria|c__Acidobacteriia	103	56	79	355	320	52	172	42	11	43	208	10	40	59	94	22	3	184	76	9	1794	25	538	539	250	1310
d__Bacteria|p__Acidobacteria|c__Acidobacteriia|o__Acidobacteriales	103	56	79	355	320	52	172	42	11	43	208	10	40	59	94	22	3	184	76	9	1794	25	538	539	250	1310
d__Bacteria|p__Acidobacteria|c__Acidobacteriia|o__Acidobacteriales|f__Acidobacteriaceae	103	56	79	355	320	52	172	42	11	43	208	10	40	59	94	22	3	184	76	9	1794	25	538	539	250	1310
d__Bacteria|p__Acidobacteria|c__Acidobacteriia|o__Acidobacteriales|f__Acidobacteriaceae|g__Acidobacterium	0	1	4	14	6	11	14	2	2	2	21	1	0	0	0	1	0	0	5	2	17	0	12	17	8	11
d__Bacteria|p__Acidobacteria|c__Acidobacteriia|o__Acidobacteriales|f__Acidobacteriaceae|g__Acidobacterium|s__Acidobacterium_capsulatum	0	1	4	14	6	11	14	2	2	2	21	1	0	0	0	1	0	0	5	2	17	0	12	17	8	11
d__Bacteria|p__Acidobacteria|c__Acidobacteriia|o__Acidobacteriales|f__Acidobacteriaceae|g__Candidatus_Koribacter	0	1	0	0	5	1	10	0	0	0	5	0	0	5	0	0	0	22	4	0	6	0	3	13	9	55
d__Bacteria|p__Acidobacteria|c__Acidobacteriia|o__Acidobacteriales|f__Acidobacteriaceae|g__Candidatus_Koribacter|s__Candidatus_Koribacter_versatilis	0	1	0	0	5	1	10	0	0	0	5	0	0	5	0	0	0	22	4	0	6	0	3	13	9	55
d__Bacteria|p__Acidobacteria|c__Acidobacteriia|o__Acidobacteriales|f__Acidobacteriaceae|g__Granulicella	8	15	29	71	33	13	69	22	4	33	7	7	9	30	28	7	1	64	35	0	1055	1	78	174	150	393
d__Bacteria|p__Acidobacteria|c__Acidobacteriia|o__Acidobacteriales|f__Acidobacteriaceae|g__Granulicella|s__Granulicella_mallensis	3	0	0	9	4	1	4	5	2	3	0	4	1	0	5	1	0	46	21	0	777	0	49	27	6	101
d__Bacteria|p__Acidobacteria|c__Acidobacteriia|o__Acidobacteriales|f__Acidobacteriaceae|g__Granulicella|s__Granulicella_tundricola	4	15	29	62	29	12	65	17	2	30	7	3	8	30	23	6	1	18	14	0	278	1	29	147	144	292
d__Bacteria|p__Acidobacteria|c__Acidobacteriia|o__Acidobacteriales|f__Acidobacteriaceae|g__Terriglobus	85	18	2	165	181	5	28	5	1	0	4	1	4	21	14	0	2	49	17	7	402	1	399	35	47	456
d__Bacteria|p__Acidobacteria|c__Acidobacteriia|o__Acidobacteriales|f__Acidobacteriaceae|g__Terriglobus|s__Terriglobus_roseus	0	0	0	2	2	0	11	3	0	0	0	1	2	9	5	0	2	49	0	7	28	0	7	25	35	430
d__Bacteria|p__Acidobacteria|c__Acidobacteriia|o__Acidobacteriales|f__Acidobacteriaceae|g__Terriglobus|s__Terriglobus_saanensis	85	13	1	158	177	3	6	1	0	0	4	0	1	12	9	0	0	0	16	0	328	0	387	1	8	6
d__Bacteria|p__Acidobacteria|c__Solibacteres	19	122	402	371	157	127	79	111	2	4	84	7	22	617	10	21	12	28	62	13	1507	13	6317	789	466	369
d__Bacteria|p__Acidobacteria|c__Solibacteres|o__Solibacterales	19	122	402	371	157	127	79	111	2	4	84	7	22	617	10	21	12	28	62	13	1507	13	6317	789	466	369
d__Bacteria|p__Acidobacteria|c__Solibacteres|o__Solibacterales|f__Solibacteraceae	19	122	402	371	157	127	79	111	2	4	84	7	22	617	10	21	12	28	62	13	1507	13	6317	789	466	369
d__Bacteria|p__Acidobacteria|c__Solibacteres|o__Solibacterales|f__Solibacteraceae|g__Candidatus_Solibacter	19	122	402	371	157	127	79	111	2	4	84	7	22	617	10	21	12	28	62	13	1507	13	6317	789	466	369
d__Bacteria|p__Acidobacteria|c__Solibacteres|o__Solibacterales|f__Solibacteraceae|g__Candidatus_Solibacter|s__Candidatus_Solibacter_usitatus	19	122	402	371	157	127	79	111	2	4	84	7	22	617	10	21	12	28	62	13	1507	13	6317	789	466	369
d__Bacteria|p__Acidobacteria|g__Candidatus_Chloracidobacterium	3	6	12	11	20	3	3	0	0	0	0	2	5	11	0	4	0	22	11	0	26	1	23	18	24	40
d__Bacteria|p__Acidobacteria|g__Candidatus_Chloracidobacterium|s__Candidatus_Chloracidobacterium_thermophilum	3	6	12	11	20	3	3	0	0	0	0	2	5	11	0	4	0	22	11	0	26	1	23	18	24	40
d__Bacteria|p__Actinobacteria	180056	137151	1271195	1772222	1888471	378464	1231613	541073	34285	357598	463044	56511	397661	144858	50772	333782	92168	1151241	307610	28893	2393996	119471	496205	5587116	2595038	4742940
d__Bacteria|p__Actinobacteria|c__Actinobacteria	180056	137151	1271195	1772222	1888471	378464	1231613	541073	34285	357598	463044	56511	397661	144858	50772	333782	92168	1151241	307610	28893	2393996	119471	496205	5587116	2595038	4742940
d__Bacteria|p__Actinobacteria|c__Actinobacteria|o__Acidimicrobiales	3	17	26	27	19	16	21	15	1	2	10	0	30	23	11	13	1	296	9	3	88	1	34	261	127	543
d__Bacteria|p__Actinobacteria|c__Actinobacteria|o__Acidimicrobiales|f__Acidimicrobiaceae	3	17	26	27	19	16	21	15	1	2	10	0	30	23	11	13	1	296	9	3	88	1	34	261	127	543
d__Bacteria|p__Actinobacteria|c__Actinobacteria|o__Acidimicrobiales|f__Acidimicrobiaceae|g__Acidimicrobium	1	6	10	7	7	9	4	3	0	0	2	0	4	6	3	3	0	192	6	0	34	1	11	24	17	111
d__Bacteria|p__Actinobacteria|c__Actinobacteria|o__Acidimicrobiales|f__Acidimicrobiaceae|g__Acidimicrobium|s__Acidimicrobium_ferrooxidans	1	6	10	7	7	9	4	3	0	0	2	0	4	6	3	3	0	192	6	0	34	1	11	24	17	111
d__Bacteria|p__Actinobacteria|c__Actinobacteria|o__Acidimicrobiales|f__Acidimicrobiaceae|g__Ilumatobacter	2	6	15	20	12	7	17	12	1	2	5	0	23	17	8	10	1	104	3	3	54	0	21	231	104	418
d__Bacteria|p__Actinobacteria|c__Actinobacteria|o__Acidimicrobiales|f__Acidimicrobiaceae|g__Ilumatobacter|s__Ilumatobacter_coccineus	2	6	15	20	12	7	17	12	1	2	5	0	23	17	8	10	1	104	3	3	54	0	21	231	104	418
d__Bacteria|p__Actinobacteria|c__Actinobacteria|o__Actinomycetales	170980	127137	1227886	1710710	1840338	301028	1092158	488895	32327	344743	218771	54571	382520	126525	48793	328099	91184	1085890	292942	28642	2274756	116175	467194	5405726	2238703	3663256
d__Bacteria|p__Actinobacteria|c__Actinobacteria|o__Actinomycetales|f__Acidothermaceae	3	12	101	186	57	49	118	2	1	12	4	2	8	14	19	4	2	111	33	2	371	1	59	351	91	585
d__Bacteria|p__Actinobacteria|c__Actinobacteria|o__Actinomycetales|f__Acidothermaceae|g__Acidothermus	3	12	101	186	57	49	118	2	1	12	4	2	8	14	19	4	2	111	33	2	371	1	59	351	91	585
d__Bacteria|p__Actinobacteria|c__Actinobacteria|o__Actinomycetales|f__Acidothermaceae|g__Acidothermus|s__Acidothermus_cellulolyticus	3	12	101	186	57	49	118	2	1	12	4	2	8	14	19	4	2	111	33	2	371	1	59	351	91	585
d__Bacteria|p__Actinobacteria|c__Actinobacteria|o__Actinomycetales|f__Actinomycetaceae	778	1251	13850	9160	6880	9444	25776	9111	259	2094	584	1419	5291	707	649	1240	177	12337	3186	8	34874	94	7923	14578	159565	140815
d__Bacteria|p__Actinobacteria|c__Actinobacteria|o__Actinomycetales|f__Actinomycetaceae|g__Arcanobacterium	333	391	2468	3068	3689	1757	8088	1972	23	758	288	360	1339	322	261	613	64	5620	2054	0	9289	26	1705	5104	24695	71190
d__Bacteria|p__Actinobacteria|c__Actinobacteria|o__Actinomycetales|f__Actinomycetaceae|g__Arcanobacterium|s__Arcanobacterium_haemolyticum	333	391	2468	3068	3689	1757	8088	1972	23	758	288	360	1339	322	261	613	64	5620	2054	0	9289	26	1705	5104	24695	71190
d__Bacteria|p__Actinobacteria|c__Actinobacteria|o__Actinomycetales|f__Actinomycetaceae|g__Mobiluncus	445	860	11380	6092	3190	7687	17687	7139	236	1336	296	1059	3950	385	388	627	113	6717	1132	8	25583	68	6217	9473	134869	69612
d__Bacteria|p__Actinobacteria|c__Actinobacteria|o__Actinomycetales|f__Actinomycetaceae|g__Mobiluncus|s__Mobiluncus_curtisii	445	860	11380	6092	3190	7687	17687	7139	236	1336	296	1059	3950	385	388	627	113	6717	1132	8	25583	68	6217	9473	134869	69612
d__Bacteria|p__Actinobacteria|c__Actinobacteria|o__Actinomycetales|f__Beutenbergiaceae	220	92	581	580	720	786	1392	575	53	198	95	48	672	170	47	123	21	777	229	19	2611	49	686	942	4443	7594
d__Bacteria|p__Actinobacteria|c__Actinobacteria|o__Actinomycetales|f__Beutenbergiaceae|g__Beutenbergia	220	92	581	580	720	786	1392	575	53	198	95	48	672	170	47	123	21	777	229	19	2611	49	686	942	4443	7594
d__Bacteria|p__Actinobacteria|c__Actinobacteria|o__Actinomycetales|f__Beutenbergiaceae|g__Beutenbergia|s__Beutenbergia_cavernae	220	92	581	580	720	786	1392	575	53	198	95	48	672	170	47	123	21	777	229	19	2611	49	686	942	4443	7594
d__Bacteria|p__Actinobacteria|c__Actinobacteria|o__Actinomycetales|f__Catenulisporaceae	7	25	51	65	33	32	143	12	8	4	18	8	46	174	14	9	6	807	61	13	470	8	113	800	461	1387
d__Bacteria|p__Actinobacteria|c__Actinobacteria|o__Actinomycetales|f__Catenulisporaceae|g__Catenulispora	7	25	51	65	33	32	143	12	8	4	18	8	46	174	14	9	6	807	61	13	470	8	113	800	461	1387
d__Bacteria|p__Actinobacteria|c__Actinobacteria|o__Actinomycetales|f__Catenulisporaceae|g__Catenulispora|s__Catenulispora_acidiphila	7	25	51	65	33	32	143	12	8	4	18	8	46	174	14	9	6	807	61	13	470	8	113	800	461	1387
d__Bacteria|p__Actinobacteria|c__Actinobacteria|o__Actinomycetales|f__Cellulomonadaceae	33	168	2579	765	1807	197	1004	306	21	159	190	519	557	490	60	219	11	2674	216	14	1136	24	457	1247	8693	8639
d__Bacteria|p__Actinobacteria|c__Actinobacteria|o__Actinomycetales|f__Cellulomonadaceae|g__Cellulomonas	33	168	2579	765	1807	197	1004	306	21	159	190	519	557	490	60	219	11	2674	216	14	1136	24	457	1247	8693	8639
d__Bacteria|p__Actinobacteria|c__Actinobacteria|o__Actinomycetales|f__Cellulomonadaceae|g__Cellulomonas|s__[Cellvibrio]_gilvus	14	9	42	32	44	54	41	50	6	4	8	1	7	127	16	15	3	806	52	4	199	3	55	135	1027	2071
d__Bacteria|p__Actinobacteria|c__Actinobacteria|o__Actinomycetales|f__Cellulomonadaceae|g__Cellulomonas|s__Cellulomonas_fimi	6	4	27	15	67	19	119	18	6	3	7	12	31	156	25	8	4	1098	71	6	161	11	35	715	112	977
d__Bacteria|p__Actinobacteria|c__Actinobacteria|o__Actinomycetales|f__Cellulomonadaceae|g__Cellulomonas|s__Cellulomonas_flavigena	13	14	66	14	50	55	146	64	5	0	5	14	5	95	14	24	3	626	29	3	411	0	248	204	1772	4134
d__Bacteria|p__Actinobacteria|c__Actinobacteria|o__Actinomycetales|f__Corynebacteriaceae	7183	10204	61006	356308	182329	50983	80563	9991	2257	208184	30957	2098	31762	4688	3844	33118	754	67478	13585	223	241840	16644	14422	269165	100273	132315
d__Bacteria|p__Actinobacteria|c__Actinobacteria|o__Actinomycetales|f__Corynebacteriaceae|g__Corynebacterium	7183	10204	61006	356308	182329	50983	80563	9991	2257	208184	30957	2098	31762	4688	3844	33118	754	67478	13585	223	241840	16644	14422	269165	100273	132315
d__Bacteria|p__Actinobacteria|c__Actinobacteria|o__Actinomycetales|f__Corynebacteriaceae|g__Corynebacterium|s__Corynebacterium_argentoratense	445	703	6068	3444	3004	4286	17616	3583	74	14963	229	904	1642	482	330	1376	161	5274	4877	1	23226	12	2074	7387	54399	80036
d__Bacteria|p__Actinobacteria|c__Actinobacteria|o__Actinomycetales|f__Corynebacteriaceae|g__Corynebacterium|s__Corynebacterium_aurimucosum	63	699	877	176	124	80	3654	88	44	4180	87	16	1385	111	56	42	13	512	191	75	1129	17	252	1490	691	4688
d__Bacteria|p__Actinobacteria|c__Actinobacteria|o__Actinomycetales|f__Corynebacteriaceae|g__Corynebacterium|s__Corynebacterium_callunae	1	8	6	9	27	7	19	4	0	10	7	2	18	0	3	14	0	60	3	2	135	0	9	105	191	1171
d__Bacteria|p__Actinobacteria|c__Actinobacteria|o__Actinomycetales|f__Corynebacteriaceae|g__Corynebacterium|s__Corynebacterium_diphtheriae	74	95	279	2609	2969	700	495	94	26	282	258	30	117	88	69	595	4	2500	190	14	6626	181	196	12670	1499	1180
d__Bacteria|p__Actinobacteria|c__Actinobacteria|o__Actinomycetales|f__Corynebacteriaceae|g__Corynebacterium|s__Corynebacterium_efficiens	587	918	21262	97715	2983	8648	9494	1429	436	12953	6344	124	1305	727	620	13301	23	12874	995	32	24562	6759	1029	18961	4011	1146
d__Bacteria|p__Actinobacteria|c__Actinobacteria|o__Actinomycetales|f__Corynebacteriaceae|g__Corynebacterium|s__Corynebacterium_glutamicum	9	12	50	25	16	36	62	18	3	26	6	8	8	8	0	6	3	98	23	3	513	16	74	1184	132	688
d__Bacteria|p__Actinobacteria|c__Actinobacteria|o__Actinomycetales|f__Corynebacteriaceae|g__Corynebacterium|s__Corynebacterium_halotolerans	14	22	39	24	41	30	138	13	8	130	21	7	32	77	8	5	5	352	53	5	324	8	38	357	126	1590
d__Bacteria|p__Actinobacteria|c__Actinobacteria|o__Actinomycetales|f__Corynebacteriaceae|g__Corynebacterium|s__Corynebacterium_jeikeium	639	185	190	47	62	12	294	51	13	308	71	14	110	59	19	25	13	766	120	5	440	7	63	267	278	5803
d__Bacteria|p__Actinobacteria|c__Actinobacteria|o__Actinomycetales|f__Corynebacteriaceae|g__Corynebacterium|s__Corynebacterium_kroppenstedtii	2052	106	650	1202	856	882	4138	721	547	102	271	36	89	362	601	1501	253	3426	333	3	1346	3	644	2204	5785	5297
d__Bacteria|p__Actinobacteria|c__Actinobacteria|o__Actinomycetales|f__Corynebacteriaceae|g__Corynebacterium|s__Corynebacterium_maris	23	45	60	97	58	29	6993	28	17	680	83	12	4205	53	11	28	3	206	59	2	541	8	29	481	214	2948
d__Bacteria|p__Actinobacteria|c__Actinobacteria|o__Actinomycetales|f__Corynebacteriaceae|g__Corynebacterium|s__Corynebacterium_pseudotuberculosis	6	1	17	13	10	11	32	16	0	3	6	5	1	19	1	1	3	49	0	0	114	2	18	175	60	305
d__Bacteria|p__Actinobacteria|c__Actinobacteria|o__Actinomycetales|f__Corynebacteriaceae|g__Corynebacterium|s__Corynebacterium_resistens	28	44	34	15	9	6	126	63	18	122	9	5	19	50	14	66	27	1164	54	3	114	0	10	93	207	435
d__Bacteria|p__Actinobacteria|c__Actinobacteria|o__Actinomycetales|f__Corynebacteriaceae|g__Corynebacterium|s__Corynebacterium_terpenotabidum	0	2	13	10	11	15	129	14	4	7	8	3	9	38	1	2	1	132	10	0	98	0	8	117	111	411
d__Bacteria|p__Actinobacteria|c__Actinobacteria|o__Actinomycetales|f__Corynebacteriaceae|g__Corynebacterium|s__Corynebacterium_ulcerans	7	1	7	13	13	7	53	5	0	4	0	0	3	8	4	0	0	114	4	1	163	0	9	159	62	130
d__Bacteria|p__Actinobacteria|c__Actinobacteria|o__Actinomycetales|f__Corynebacteriaceae|g__Corynebacterium|s__Corynebacterium_urealyticum	27	31	1704	449	310	390	305	349	26	155	13	30	3460	145	10	19	9	233	48	10	133	7	2134	660	8663	2048
d__Bacteria|p__Actinobacteria|c__Actinobacteria|o__Actinomycetales|f__Corynebacteriaceae|g__Corynebacterium|s__Corynebacterium_variabile	46	87	635	208	530	1179	1324	113	98	110	91	31	68	72	16	20	21	485	56	6	2315	8	218	1494	777	3929
d__Bacteria|p__Actinobacteria|c__Actinobacteria|o__Actinomycetales|f__Dermabacteraceae	684	362	3306	1453	1084	1168	2262	1282	41	288	109	44	1508	480	90	137	43	1433	187	54	7396	36	6055	15291	22877	10455
d__Bacteria|p__Actinobacteria|c__Actinobacteria|o__Actinomycetales|f__Dermabacteraceae|g__Brachybacterium	684	362	3306	1453	1084	1168	2262	1282	41	288	109	44	1508	480	90	137	43	1433	187	54	7396	36	6055	15291	22877	10455
d__Bacteria|p__Actinobacteria|c__Actinobacteria|o__Actinomycetales|f__Dermabacteraceae|g__Brachybacterium|s__Brachybacterium_faecium	684	362	3306	1453	1084	1168	2262	1282	41	288	109	44	1508	480	90	137	43	1433	187	54	7396	36	6055	15291	22877	10455
d__Bacteria|p__Actinobacteria|c__Actinobacteria|o__Actinomycetales|f__Dermacoccaceae	191	104	926	48	94	59	219	79	13	13	20	25	69	235	77	62	19	534	149	20	490	16	269	5759	255	3318
d__Bacteria|p__Actinobacteria|c__Actinobacteria|o__Actinomycetales|f__Dermacoccaceae|g__Kytococcus	191	104	926	48	94	59	219	79	13	13	20	25	69	235	77	62	19	534	149	20	490	16	269	5759	255	3318
d__Bacteria|p__Actinobacteria|c__Actinobacteria|o__Actinomycetales|f__Dermacoccaceae|g__Kytococcus|s__Kytococcus_sedentarius	191	104	926	48	94	59	219	79	13	13	20	25	69	235	77	62	19	534	149	20	490	16	269	5759	255	3318
d__Bacteria|p__Actinobacteria|c__Actinobacteria|o__Actinomycetales|f__Frankiaceae	48	42	1607	275	313	89	242	131	28	37	1037	20	113	348	104	158	32	1732	421	13	1003	19	116	850	587	2064
d__Bacteria|p__Actinobacteria|c__Actinobacteria|o__Actinomycetales|f__Frankiaceae|g__Frankia	48	42	1607	275	313	89	242	131	28	37	1037	20	113	348	104	158	32	1732	421	13	1003	19	116	850	587	2064
d__Bacteria|p__Actinobacteria|c__Actinobacteria|o__Actinomycetales|f__Frankiaceae|g__Frankia|s__Frankia_alni	6	5	14	4	17	10	26	7	6	6	3	1	11	51	26	4	21	208	16	4	288	1	42	68	16	245
d__Bacteria|p__Actinobacteria|c__Actinobacteria|o__Actinomycetales|f__Frankiaceae|g__Frankia|s__Frankia_sp_CcI3	1	1	13	6	2	8	13	0	3	0	1	0	8	48	2	1	2	182	11	2	29	0	4	70	9	196
d__Bacteria|p__Actinobacteria|c__Actinobacteria|o__Actinomycetales|f__Frankiaceae|g__Frankia|s__Frankia_sp_EAN1pec	3	3	5	5	10	8	25	8	2	0	3	0	19	36	9	2	1	442	17	2	24	0	14	62	142	275
d__Bacteria|p__Actinobacteria|c__Actinobacteria|o__Actinomycetales|f__Frankiaceae|g__Frankia|s__Frankia_sp_EuI1c	1	11	85	194	70	53	114	11	10	12	124	0	21	127	26	1	3	475	49	1	181	5	37	399	336	916
d__Bacteria|p__Actinobacteria|c__Actinobacteria|o__Actinomycetales|f__Frankiaceae|g__Frankia|s__Frankia_symbiont_of_Datisca_glomerata	33	17	1450	64	204	10	63	103	7	18	860	19	40	55	41	150	1	346	326	3	459	13	11	240	63	290
d__Bacteria|p__Actinobacteria|c__Actinobacteria|o__Actinomycetales|f__Geodermatophilaceae	70	77	175	57	116	74	185	60	26	28	126	24	165	635	64	86	25	3698	171	35	416	5	162	586	139	2877
d__Bacteria|p__Actinobacteria|c__Actinobacteria|o__Actinomycetales|f__Geodermatophilaceae|g__Blastococcus	22	22	43	18	35	16	67	14	6	4	65	5	49	170	15	21	3	828	44	12	138	0	19	171	14	452
d__Bacteria|p__Actinobacteria|c__Actinobacteria|o__Actinomycetales|f__Geodermatophilaceae|g__Blastococcus|s__Blastococcus_saxobsidens	22	22	43	18	35	16	67	14	6	4	65	5	49	170	15	21	3	828	44	12	138	0	19	171	14	452
d__Bacteria|p__Actinobacteria|c__Actinobacteria|o__Actinomycetales|f__Geodermatophilaceae|g__Geodermatophilus	29	29	73	15	39	34	46	19	9	12	43	9	63	165	14	22	10	908	51	9	138	0	40	177	46	1364
d__Bacteria|p__Actinobacteria|c__Actinobacteria|o__Actinomycetales|f__Geodermatophilaceae|g__Geodermatophilus|s__Geodermatophilus_obscurus	29	29	73	15	39	34	46	19	9	12	43	9	63	165	14	22	10	908	51	9	138	0	40	177	46	1364
d__Bacteria|p__Actinobacteria|c__Actinobacteria|o__Actinomycetales|f__Geodermatophilaceae|g__Modestobacter	16	21	33	14	34	14	46	19	9	9	13	7	41	252	24	25	7	1508	59	9	100	3	93	156	60	674
d__Bacteria|p__Actinobacteria|c__Actinobacteria|o__Actinomycetales|f__Geodermatophilaceae|g__Modestobacter|s__Modestobacter_marinus	16	21	33	14	34	14	46	19	9	9	13	7	41	252	24	25	7	1508	59	9	100	3	93	156	60	674
d__Bacteria|p__Actinobacteria|c__Actinobacteria|o__Actinomycetales|f__Glycomycetaceae	2	4	15	15	20	18	55	13	2	0	22	8	8	84	5	11	9	157	30	10	83	1	68	95	69	375
d__Bacteria|p__Actinobacteria|c__Actinobacteria|o__Actinomycetales|f__Glycomycetaceae|g__Stackebrandtia	2	4	15	15	20	18	55	13	2	0	22	8	8	84	5	11	9	157	30	10	83	1	68	95	69	375
d__Bacteria|p__Actinobacteria|c__Actinobacteria|o__Actinomycetales|f__Glycomycetaceae|g__Stackebrandtia|s__Stackebrandtia_nassauensis	2	4	15	15	20	18	55	13	2	0	22	8	8	84	5	11	9	157	30	10	83	1	68	95	69	375
d__Bacteria|p__Actinobacteria|c__Actinobacteria|o__Actinomycetales|f__Gordoniaceae	8499	4248	6599	6339	7198	2688	22857	9479	2494	2672	5314	3886	6953	16918	5846	7665	881	65282	8921	4180	22064	763	15901	24707	15083	293162
d__Bacteria|p__Actinobacteria|c__Actinobacteria|o__Actinomycetales|f__Gordoniaceae|g__Gordonia	8499	4248	6599	6339	7198	2688	22857	9479	2494	2672	5314	3886	6953	16918	5846	7665	881	65282	8921	4180	22064	763	15901	24707	15083	293162
d__Bacteria|p__Actinobacteria|c__Actinobacteria|o__Actinomycetales|f__Gordoniaceae|g__Gordonia|s__Gordonia_bronchialis	217	52	89	146	48	63	604	175	46	29	87	35	102	434	276	131	144	883	654	24	198	3	57	331	223	1301
d__Bacteria|p__Actinobacteria|c__Actinobacteria|o__Actinomycetales|f__Gordoniaceae|g__Gordonia|s__Gordonia_polyisoprenivorans	8122	4136	6392	6058	7028	2549	21862	9086	2410	2593	5152	3801	6735	16090	5477	7399	700	63203	8003	4094	21393	738	15593	23882	14601	288002
d__Bacteria|p__Actinobacteria|c__Actinobacteria|o__Actinomycetales|f__Gordoniaceae|g__Gordonia|s__Gordonia_sp_KTR9	115	38	76	105	80	54	271	143	25	41	39	30	86	292	67	102	24	818	183	39	363	19	181	360	206	2628
d__Bacteria|p__Actinobacteria|c__Actinobacteria|o__Actinomycetales|f__Intrasporangiaceae	318	6995	59834	109	303	290	780	79	15	62	60	24	88	249	66	64	25	1351	78	8	5203	3	237	589	942	3876
d__Bacteria|p__Actinobacteria|c__Actinobacteria|o__Actinomycetales|f__Intrasporangiaceae|g__Intrasporangium	318	6995	59834	109	303	290	780	79	15	62	60	24	88	249	66	64	25	1351	78	8	5203	3	237	589	942	3876
d__Bacteria|p__Actinobacteria|c__Actinobacteria|o__Actinomycetales|f__Intrasporangiaceae|g__Intrasporangium|s__Intrasporangium_calvum	318	6995	59834	109	303	290	780	79	15	62	60	24	88	249	66	64	25	1351	78	8	5203	3	237	589	942	3876
d__Bacteria|p__Actinobacteria|c__Actinobacteria|o__Actinomycetales|f__Jonesiaceae	4449	2786	14337	24340	34589	3750	32347	4089	106	3860	1070	1641	20339	590	466	12893	349	29395	9289	4	29999	162	4020	29105	65663	106717
d__Bacteria|p__Actinobacteria|c__Actinobacteria|o__Actinomycetales|f__Jonesiaceae|g__Jonesia	4449	2786	14337	24340	34589	3750	32347	4089	106	3860	1070	1641	20339	590	466	12893	349	29395	9289	4	29999	162	4020	29105	65663	106717
d__Bacteria|p__Actinobacteria|c__Actinobacteria|o__Actinomycetales|f__Jonesiaceae|g__Jonesia|s__Jonesia_denitrificans	4449	2786	14337	24340	34589	3750	32347	4089	106	3860	1070	1641	20339	590	466	12893	349	29395	9289	4	29999	162	4020	29105	65663	106717
d__Bacteria|p__Actinobacteria|c__Actinobacteria|o__Actinomycetales|f__Kineosporiaceae	13	22	84	17	57	76	103	87	9	9	18	10	63	107	5	8	7	994	66	14	257	2	66	252	1461	2062
d__Bacteria|p__Actinobacteria|c__Actinobacteria|o__Actinomycetales|f__Kineosporiaceae|g__Kineococcus	13	22	84	17	57	76	103	87	9	9	18	10	63	107	5	8	7	994	66	14	257	2	66	252	1461	2062
d__Bacteria|p__Actinobacteria|c__Actinobacteria|o__Actinomycetales|f__Kineosporiaceae|g__Kineococcus|s__Kineococcus_radiotolerans	13	22	84	17	57	76	103	87	9	9	18	10	63	107	5	8	7	994	66	14	257	2	66	252	1461	2062
d__Bacteria|p__Actinobacteria|c__Actinobacteria|o__Actinomycetales|f__Microbacteriaceae	246	624	2193	1846	7729	4960	4812	5290	58	325	122	794	791	1155	273	171	46	13276	10148	34	1644	357	788	3164	8685	38339
d__Bacteria|p__Actinobacteria|c__Actinobacteria|o__Actinomycetales|f__Microbacteriaceae|g__Clavibacter	46	39	117	35	193	117	398	83	24	18	33	25	53	296	72	36	13	6986	280	16	349	199	153	760	546	5383
d__Bacteria|p__Actinobacteria|c__Actinobacteria|o__Actinomycetales|f__Microbacteriaceae|g__Clavibacter|s__Clavibacter_michiganensis	46	39	117	35	193	117	398	83	24	18	33	25	53	296	72	36	13	6986	280	16	349	199	153	760	546	5383
d__Bacteria|p__Actinobacteria|c__Actinobacteria|o__Actinomycetales|f__Microbacteriaceae|g__Leifsonia	77	298	452	1673	1678	4776	4235	3282	11	283	41	742	617	383	108	36	11	3209	9555	10	484	38	429	1205	7604	30469
d__Bacteria|p__Actinobacteria|c__Actinobacteria|o__Actinomycetales|f__Microbacteriaceae|g__Leifsonia|s__Leifsonia_xyli	77	298	452	1673	1678	4776	4235	3282	11	283	41	742	617	383	108	36	11	3209	9555	10	484	38	429	1205	7604	30469
d__Bacteria|p__Actinobacteria|c__Actinobacteria|o__Actinomycetales|f__Microbacteriaceae|g__Microbacterium	86	114	370	68	53	46	138	1731	19	9	26	20	103	383	69	61	12	1913	232	5	275	3	95	473	456	2183
d__Bacteria|p__Actinobacteria|c__Actinobacteria|o__Actinomycetales|f__Microbacteriaceae|g__Microbacterium|s__Microbacterium_testaceum	86	114	370	68	53	46	138	1731	19	9	26	20	103	383	69	61	12	1913	232	5	275	3	95	473	456	2183
d__Bacteria|p__Actinobacteria|c__Actinobacteria|o__Actinomycetales|f__Micrococcaceae	85685	42562	648752	670361	1144175	46262	167111	30873	2756	32476	18795	15958	160511	28260	4000	158141	11217	475185	125660	1805	525345	65949	108315	3085463	424607	447409
d__Bacteria|p__Actinobacteria|c__Actinobacteria|o__Actinomycetales|f__Micrococcaceae|g__Arthrobacter	75	65	323	169	186	150	438	173	49	19	152	24	92	22315	58	87	20	2449	535	58	1084	38	294	2082	1777	6568
d__Bacteria|p__Actinobacteria|c__Actinobacteria|o__Actinomycetales|f__Micrococcaceae|g__Arthrobacter|s__Arthrobacter_arilaitensis	15	37	61	11	41	5	140	28	15	7	31	3	35	91	23	7	6	327	59	23	144	1	50	199	299	668
d__Bacteria|p__Actinobacteria|c__Actinobacteria|o__Actinomycetales|f__Micrococcaceae|g__Arthrobacter|s__Arthrobacter_aurescens	0	1	79	2	10	4	47	0	5	1	1	0	4	1086	7	2	0	96	8	2	52	0	2	50	26	81
d__Bacteria|p__Actinobacteria|c__Actinobacteria|o__Actinomycetales|f__Micrococcaceae|g__Arthrobacter|s__Arthrobacter_chlorophenolicus	15	2	21	25	12	10	29	14	1	1	63	1	12	1122	6	5	1	407	292	8	92	2	22	81	236	450
d__Bacteria|p__Actinobacteria|c__Actinobacteria|o__Actinomycetales|f__Micrococcaceae|g__Arthrobacter|s__Arthrobacter_phenanthrenivorans	27	8	28	40	21	65	117	56	5	6	15	13	12	1015	13	28	6	316	53	6	198	2	78	221	328	704
d__Bacteria|p__Actinobacteria|c__Actinobacteria|o__Actinomycetales|f__Micrococcaceae|g__Arthrobacter|s__Arthrobacter_sp_FB24	5	6	25	3	0	14	24	17	4	1	13	4	11	2093	6	22	4	334	36	12	231	0	23	245	145	1687
d__Bacteria|p__Actinobacteria|c__Actinobacteria|o__Actinomycetales|f__Micrococcaceae|g__Arthrobacter|s__Arthrobacter_sp_Rue61a	0	1	2	0	2	3	2	1	0	0	0	0	1	1680	0	0	0	4	0	0	42	0	28	33	7	489
d__Bacteria|p__Actinobacteria|c__Actinobacteria|o__Actinomycetales|f__Micrococcaceae|g__Kocuria	174	81	308	495	370	339	1253	157	54	110	110	43	185	239	681	81	56	1542	647	5	526	13	202	3241	1366	4745
d__Bacteria|p__Actinobacteria|c__Actinobacteria|o__Actinomycetales|f__Micrococcaceae|g__Kocuria|s__Kocuria_rhizophila	174	81	308	495	370	339	1253	157	54	110	110	43	185	239	681	81	56	1542	647	5	526	13	202	3241	1366	4745
d__Bacteria|p__Actinobacteria|c__Actinobacteria|o__Actinomycetales|f__Micrococcaceae|g__Micrococcus	3148	2652	5594	2672	2057	2626	9046	5418	385	398	807	249	1303	3011	1029	2507	1007	6069	3662	100	9488	13	3183	31633	65163	60975
d__Bacteria|p__Actinobacteria|c__Actinobacteria|o__Actinomycetales|f__Micrococcaceae|g__Micrococcus|s__Micrococcus_luteus	3148	2652	5594	2672	2057	2626	9046	5418	385	398	807	249	1303	3011	1029	2507	1007	6069	3662	100	9488	13	3183	31633	65163	60975
d__Bacteria|p__Actinobacteria|c__Actinobacteria|o__Actinomycetales|f__Micrococcaceae|g__Renibacterium	62	11	510	2461	2452	58	13	57	1	269	20	20	16	25	4	6	3	227	24	2	1674	2	58	3978	332	1774
d__Bacteria|p__Actinobacteria|c__Actinobacteria|o__Actinomycetales|f__Micrococcaceae|g__Renibacterium|s__Renibacterium_salmoninarum	62	11	510	2461	2452	58	13	57	1	269	20	20	16	25	4	6	3	227	24	2	1674	2	58	3978	332	1774
d__Bacteria|p__Actinobacteria|c__Actinobacteria|o__Actinomycetales|f__Micrococcaceae|g__Rothia	76130	38217	623921	647502	1085369	41058	149836	24032	2194	30896	17345	14998	154783	2084	2103	151762	8657	400305	108881	1302	479211	58405	91213	2861581	322084	347389
d__Bacteria|p__Actinobacteria|c__Actinobacteria|o__Actinomycetales|f__Micrococcaceae|g__Rothia|s__Rothia_dentocariosa	10270	2948	61778	469908	152151	19124	45001	8928	248	19426	15359	1699	24183	1064	925	15114	1284	88702	23041	157	299180	7148	12718	965178	52319	93578
d__Bacteria|p__Actinobacteria|c__Actinobacteria|o__Actinomycetales|f__Micrococcaceae|g__Rothia|s__Rothia_mucilaginosa	61277	32900	532550	149247	839224	18423	93423	13505	1832	9920	1128	12255	120502	890	1050	130721	7077	279188	77898	1043	153801	44039	70683	1698104	240905	226982
d__Bacteria|p__Actinobacteria|c__Actinobacteria|o__Actinomycetales|f__Micromonosporaceae	329	316	6596	7913	6051	5037	1237	5590	322	3205	387	87	2883	1084	108	527	41	5359	255	42	26247	35	914	7681	41050	12280
d__Bacteria|p__Actinobacteria|c__Actinobacteria|o__Actinomycetales|f__Micromonosporaceae|g__Actinoplanes	131	48	217	555	99	136	264	142	6	12	27	13	111	418	50	42	20	2242	107	25	549	3	225	1474	1557	4559
d__Bacteria|p__Actinobacteria|c__Actinobacteria|o__Actinomycetales|f__Micromonosporaceae|g__Actinoplanes|s__Actinoplanes_friuliensis	12	16	94	22	37	23	105	46	0	1	15	4	18	94	11	13	7	632	14	8	221	3	134	229	307	1254
d__Bacteria|p__Actinobacteria|c__Actinobacteria|o__Actinomycetales|f__Micromonosporaceae|g__Actinoplanes|s__Actinoplanes_missouriensis	4	1	10	0	8	1	37	13	2	0	3	0	33	152	5	0	6	395	17	10	33	0	31	35	29	636
d__Bacteria|p__Actinobacteria|c__Actinobacteria|o__Actinomycetales|f__Micromonosporaceae|g__Actinoplanes|s__Actinoplanes_sp_N902-109	11	19	25	6	21	45	49	67	1	6	0	3	14	100	20	18	0	563	48	6	216	0	53	117	983	1830
d__Bacteria|p__Actinobacteria|c__Actinobacteria|o__Actinomycetales|f__Micromonosporaceae|g__Actinoplanes|s__Actinoplanes_sp_SE50/110	100	7	75	524	14	54	32	6	2	5	9	4	28	41	12	11	4	376	20	1	41	0	2	1057	115	150
d__Bacteria|p__Actinobacteria|c__Actinobacteria|o__Actinomycetales|f__Micromonosporaceae|g__Micromonospora	10	8	30	11	15	3	39	8	3	3	4	5	34	81	10	22	3	833	26	7	59	2	40	51	20	259
d__Bacteria|p__Actinobacteria|c__Actinobacteria|o__Actinomycetales|f__Micromonosporaceae|g__Micromonospora|s__Micromonospora_aurantiaca	0	0	3	1	0	0	9	2	0	0	1	3	2	4	0	6	1	78	1	0	3	2	11	0	0	1
d__Bacteria|p__Actinobacteria|c__Actinobacteria|o__Actinomycetales|f__Micromonosporaceae|g__Micromonospora|s__Micromonospora_sp_L5	7	0	6	0	0	0	1	0	0	0	1	0	0	7	1	4	0	18	4	0	10	0	0	1	15	71
d__Bacteria|p__Actinobacteria|c__Actinobacteria|o__Actinomycetales|f__Micromonosporaceae|g__Salinispora	172	243	560	7208	5793	1430	270	79	7	3101	346	23	377	47	39	447	11	1839	88	6	8820	24	420	5974	172	1579
d__Bacteria|p__Actinobacteria|c__Actinobacteria|o__Actinomycetales|f__Micromonosporaceae|g__Salinispora|s__Salinispora_arenicola	9	2	7	4	2	7	8	4	1	0	1	0	0	14	0	2	1	254	9	2	28	1	11	57	45	475
d__Bacteria|p__Actinobacteria|c__Actinobacteria|o__Actinomycetales|f__Micromonosporaceae|g__Salinispora|s__Salinispora_tropica	0	0	7	1	5	5	20	5	0	2	1	0	12	19	2	0	0	6	12	1	115	0	12	65	55	351
d__Bacteria|p__Actinobacteria|c__Actinobacteria|o__Actinomycetales|f__Micromonosporaceae|g__Verrucosispora	10	9	4	8	6	3	27	4	2	1	4	0	3	84	8	12	4	201	2	4	54	1	32	100	26	350
d__Bacteria|p__Actinobacteria|c__Actinobacteria|o__Actinomycetales|f__Micromonosporaceae|g__Verrucosispora|s__Verrucosispora_maris	10	9	4	8	6	3	27	4	2	1	4	0	3	84	8	12	4	201	2	4	54	1	32	100	26	350
d__Bacteria|p__Actinobacteria|c__Actinobacteria|o__Actinomycetales|f__Mycobacteriaceae	11405	1992	64468	8926	62765	51060	471832	309758	6328	1382	115473	14765	6550	9847	7615	6104	63424	14650	3496	304	32616	122	10849	24086	232660	104268
d__Bacteria|p__Actinobacteria|c__Actinobacteria|o__Actinomycetales|f__Mycobacteriaceae|g__Amycolicicoccus	26	149	278	230	1443	728	2689	64	9	91	75	16	26	192	2	22	15	446	50	0	2216	1	233	1733	884	10728
d__Bacteria|p__Actinobacteria|c__Actinobacteria|o__Actinomycetales|f__Mycobacteriaceae|g__Amycolicicoccus|s__Amycolicicoccus_subflavus	26	149	278	230	1443	728	2689	64	9	91	75	16	26	192	2	22	15	446	50	0	2216	1	233	1733	884	10728
d__Bacteria|p__Actinobacteria|c__Actinobacteria|o__Actinomycetales|f__Mycobacteriaceae|g__Mycobacterium	11377	1843	64134	8696	61286	50302	468878	309464	6311	1290	115372	14727	6518	9655	7597	6079	63387	14158	3443	304	30400	121	10616	22347	231776	93540
d__Bacteria|p__Actinobacteria|c__Actinobacteria|o__Actinomycetales|f__Mycobacteriaceae|g__Mycobacterium|s__Mycobacterium_abscessus	22	8	23	138	315	35	71	56	8	4	24	1	21	41	9	5	4	233	24	7	340	3	93	351	233	1194
d__Bacteria|p__Actinobacteria|c__Actinobacteria|o__Actinomycetales|f__Mycobacteriaceae|g__Mycobacterium|s__Mycobacterium_africanum	0	0	0	0	0	1	8	1	0	0	1	0	0	0	0	0	0	0	0	0	0	0	0	0	0	0
d__Bacteria|p__Actinobacteria|c__Actinobacteria|o__Actinomycetales|f__Mycobacteriaceae|g__Mycobacterium|s__Mycobacterium_avium	12	9	21	1	2	1	26	20	4	4	5	1	13	62	11	4	3	267	20	3	38	3	31	91	7	116
d__Bacteria|p__Actinobacteria|c__Actinobacteria|o__Actinomycetales|f__Mycobacteriaceae|g__Mycobacterium|s__Mycobacterium_bovis	0	0	4	4	2	3	14	4	2	1	5	1	1	1	0	3	34	108	1	33	46	19	272	35	7	150
d__Bacteria|p__Actinobacteria|c__Actinobacteria|o__Actinomycetales|f__Mycobacteriaceae|g__Mycobacterium|s__Mycobacterium_canettii	10	0	33	2	52	34	315	159	6	3	68	9	6	9	6	3	73	101	16	9	16	31	21	26	4	74
d__Bacteria|p__Actinobacteria|c__Actinobacteria|o__Actinomycetales|f__Mycobacteriaceae|g__Mycobacterium|s__Mycobacterium_chubuense	35	2	5	4	4	13	64	18	0	1	12	5	13	57	14	6	3	136	47	6	139	0	22	233	35	294
d__Bacteria|p__Actinobacteria|c__Actinobacteria|o__Actinomycetales|f__Mycobacteriaceae|g__Mycobacterium|s__Mycobacterium_gilvum	26	33	19	9	17	13	118	37	5	5	13	3	14	136	35	36	10	500	75	13	500	1	96	746	55	1018
d__Bacteria|p__Actinobacteria|c__Actinobacteria|o__Actinomycetales|f__Mycobacteriaceae|g__Mycobacterium|s__Mycobacterium_indicus_pranii	0	0	6	0	0	0	0	0	0	0	0	0	0	0	0	0	0	0	1	0	3	0	0	4	0	132
d__Bacteria|p__Actinobacteria|c__Actinobacteria|o__Actinomycetales|f__Mycobacteriaceae|g__Mycobacterium|s__Mycobacterium_intracellulare	0	0	5	0	0	1	0	0	1	0	0	0	0	0	0	0	0	1	1	0	30	0	10	27	23	45
d__Bacteria|p__Actinobacteria|c__Actinobacteria|o__Actinomycetales|f__Mycobacteriaceae|g__Mycobacterium|s__Mycobacterium_kansasii	8	2	3	10	31	5	46	6	4	1	2	0	4	29	12	8	6	66	19	0	145	1	39	149	22	85
d__Bacteria|p__Actinobacteria|c__Actinobacteria|o__Actinomycetales|f__Mycobacteriaceae|g__Mycobacterium|s__Mycobacterium_leprae	2	0	9	14	91	55	17	6	0	11	1	4	4	13	3	4	4	34	7	7	600	2	244	514	70	8
d__Bacteria|p__Actinobacteria|c__Actinobacteria|o__Actinomycetales|f__Mycobacteriaceae|g__Mycobacterium|s__Mycobacterium_liflandii	0	0	2	0	0	0	0	0	0	0	0	0	0	26	0	0	0	0	0	0	1	0	0	0	1	10
d__Bacteria|p__Actinobacteria|c__Actinobacteria|o__Actinomycetales|f__Mycobacteriaceae|g__Mycobacterium|s__Mycobacterium_marinum	0	0	0	0	0	0	0	0	0	0	0	0	0	15	1	0	0	23	8	3	33	0	6	71	2	1
d__Bacteria|p__Actinobacteria|c__Actinobacteria|o__Actinomycetales|f__Mycobacteriaceae|g__Mycobacterium|s__Mycobacterium_rhodesiae	131	340	4247	525	438	3883	4599	9187	104	375	1	179	877	283	26	29	9	275	45	4	15352	7	8365	5904	213695	55760
d__Bacteria|p__Actinobacteria|c__Actinobacteria|o__Actinomycetales|f__Mycobacteriaceae|g__Mycobacterium|s__Mycobacterium_smegmatis	72	324	137	33	24	29	788	48	16	10	28	10	23	296	32	29	6	3808	409	31	1130	1	68	665	1155	1426
d__Bacteria|p__Actinobacteria|c__Actinobacteria|o__Actinomycetales|f__Mycobacteriaceae|g__Mycobacterium|s__Mycobacterium_sp_JDM601	128	190	1486	570	671	1342	2426	534	20	129	61	213	360	81	25	145	39	2580	2109	5	6712	8	495	3875	14173	26687
d__Bacteria|p__Actinobacteria|c__Actinobacteria|o__Actinomycetales|f__Mycobacteriaceae|g__Mycobacterium|s__Mycobacterium_sp_JLS	19	0	4	11	12	5	16	3	0	5	4	0	3	0	12	2	1	63	11	1	28	3	0	36	0	55
d__Bacteria|p__Actinobacteria|c__Actinobacteria|o__Actinomycetales|f__Mycobacteriaceae|g__Mycobacterium|s__Mycobacterium_sp_KMS	0	0	0	0	0	4	1	0	2	0	0	0	0	0	0	0	0	0	3	0	0	0	0	0	0	0
d__Bacteria|p__Actinobacteria|c__Actinobacteria|o__Actinomycetales|f__Mycobacteriaceae|g__Mycobacterium|s__Mycobacterium_sp_MCS	0	0	0	0	0	0	0	0	0	0	0	0	0	0	0	0	0	0	0	0	1	0	0	4	1	0
d__Bacteria|p__Actinobacteria|c__Actinobacteria|o__Actinomycetales|f__Mycobacteriaceae|g__Mycobacterium|s__Mycobacterium_sp_MOTT36Y	0	0	0	0	1	0	0	1	0	0	3	0	0	7	0	0	0	0	3	0	0	0	0	1	6	28
d__Bacteria|p__Actinobacteria|c__Actinobacteria|o__Actinomycetales|f__Mycobacteriaceae|g__Mycobacterium|s__Mycobacterium_tuberculosis	139	2	732	5	789	378	6511	3152	104	16	1373	141	43	114	63	43	866	34	6	24	53	19	121	38	19	123
d__Bacteria|p__Actinobacteria|c__Actinobacteria|o__Actinomycetales|f__Mycobacteriaceae|g__Mycobacterium|s__Mycobacterium_ulcerans	0	0	4	0	0	7	23	3	3	3	4	0	0	1	2	1	5	0	12	3	16	4	25	29	35	193
d__Bacteria|p__Actinobacteria|c__Actinobacteria|o__Actinomycetales|f__Mycobacteriaceae|g__Mycobacterium|s__Mycobacterium_vanbaalenii	7	5	13	16	5	10	45	6	4	0	8	6	2	73	9	11	11	419	46	4	180	0	26	215	29	2418
d__Bacteria|p__Actinobacteria|c__Actinobacteria|o__Actinomycetales|f__Mycobacteriaceae|g__Mycobacterium|s__Mycobacterium_yongonense	0	0	1	0	0	1	8	1	2	0	0	0	1	0	0	0	0	54	5	0	11	0	6	51	0	0
d__Bacteria|p__Actinobacteria|c__Actinobacteria|o__Actinomycetales|f__Nakamurellaceae	11	7	13	24	7	7	50	19	2	0	10	4	41	156	15	19	10	438	51	1	99	1	47	158	59	967
d__Bacteria|p__Actinobacteria|c__Actinobacteria|o__Actinomycetales|f__Nakamurellaceae|g__Nakamurella	11	7	13	24	7	7	50	19	2	0	10	4	41	156	15	19	10	438	51	1	99	1	47	158	59	967
d__Bacteria|p__Actinobacteria|c__Actinobacteria|o__Actinomycetales|f__Nakamurellaceae|g__Nakamurella|s__Nakamurella_multipartita	11	7	13	24	7	7	50	19	2	0	10	4	41	156	15	19	10	438	51	1	99	1	47	158	59	967
d__Bacteria|p__Actinobacteria|c__Actinobacteria|o__Actinomycetales|f__Nocardiaceae	450	274	1748	1619	696	2783	3363	614	214	1415	844	142	365	1402	380	1161	3837	3852	977	18766	749837	4443	188122	1133410	5687	736161
d__Bacteria|p__Actinobacteria|c__Actinobacteria|o__Actinomycetales|f__Nocardiaceae|g__Nocardia	80	155	1282	1408	222	2622	2482	271	147	1363	490	49	77	469	100	207	34	1328	171	24	14183	65	905	11836	2542	1931
d__Bacteria|p__Actinobacteria|c__Actinobacteria|o__Actinomycetales|f__Nocardiaceae|g__Nocardia|s__Nocardia_brasiliensis	7	4	10	2	15	11	55	10	6	3	8	5	17	48	11	5	4	181	23	5	140	2	63	228	22	936
d__Bacteria|p__Actinobacteria|c__Actinobacteria|o__Actinomycetales|f__Nocardiaceae|g__Nocardia|s__Nocardia_cyriacigeorgica	9	5	27	37	51	12	35	7	4	11	15	6	28	77	5	5	8	341	22	6	223	9	59	350	86	302
d__Bacteria|p__Actinobacteria|c__Actinobacteria|o__Actinomycetales|f__Nocardiaceae|g__Nocardia|s__Nocardia_farcinica	62	145	1240	1361	156	2598	2387	248	137	1346	463	38	28	325	84	195	22	782	116	12	13760	54	773	11157	2414	578
d__Bacteria|p__Actinobacteria|c__Actinobacteria|o__Actinomycetales|f__Nocardiaceae|g__Rhodococcus	320	93	209	162	152	154	825	328	65	48	344	83	195	876	268	886	3799	2365	777	18715	734734	4365	186988	1120289	3137	733328
d__Bacteria|p__Actinobacteria|c__Actinobacteria|o__Actinomycetales|f__Nocardiaceae|g__Rhodococcus|s__Rhodococcus_erythropolis	200	68	120	104	83	44	502	157	37	30	237	61	98	301	175	779	3745	628	556	18563	727909	4319	185307	1110465	562	717574
d__Bacteria|p__Actinobacteria|c__Actinobacteria|o__Actinomycetales|f__Nocardiaceae|g__Rhodococcus|s__Rhodococcus_hoagii	30	2	42	14	12	53	50	102	6	8	2	6	16	90	26	10	7	469	43	10	950	0	239	905	2338	5958
d__Bacteria|p__Actinobacteria|c__Actinobacteria|o__Actinomycetales|f__Nocardiaceae|g__Rhodococcus|s__Rhodococcus_jostii	19	2	2	6	10	27	62	15	1	3	30	4	11	110	14	26	7	290	24	11	541	1	140	809	60	1915
d__Bacteria|p__Actinobacteria|c__Actinobacteria|o__Actinomycetales|f__Nocardiaceae|g__Rhodococcus|s__Rhodococcus_opacus	22	4	11	11	6	0	14	13	4	1	10	4	15	145	25	29	2	271	49	25	561	5	172	827	23	1105
d__Bacteria|p__Actinobacteria|c__Actinobacteria|o__Actinomycetales|f__Nocardiaceae|g__Rhodococcus|s__Rhodococcus_pyridinivorans	15	5	14	16	23	17	99	26	6	5	37	2	31	118	19	17	7	568	39	4	269	4	56	389	91	788
d__Bacteria|p__Actinobacteria|c__Actinobacteria|o__Actinomycetales|f__Nocardioidaceae	521	414	2462	3448	1982	1357	3332	627	52	493	200	109	2764	865	112	757	89	23887	2400	76	20740	834	4756	9971	11750	16303
d__Bacteria|p__Actinobacteria|c__Actinobacteria|o__Actinomycetales|f__Nocardioidaceae|g__Kribbella	478	342	2158	3364	1936	1283	3166	568	39	482	153	93	2628	293	68	720	77	15090	2146	58	20460	830	4669	9633	11603	14531
d__Bacteria|p__Actinobacteria|c__Actinobacteria|o__Actinomycetales|f__Nocardioidaceae|g__Kribbella|s__Kribbella_flavida	478	342	2158	3364	1936	1283	3166	568	39	482	153	93	2628	293	68	720	77	15090	2146	58	20460	830	4669	9633	11603	14531
d__Bacteria|p__Actinobacteria|c__Actinobacteria|o__Actinomycetales|f__Nocardioidaceae|g__Nocardioides	41	70	301	82	41	69	148	49	13	10	46	16	131	559	44	37	11	8665	247	18	263	4	87	337	111	1742
d__Bacteria|p__Actinobacteria|c__Actinobacteria|o__Actinomycetales|f__Nocardioidaceae|g__Nocardioides|s__Nocardioides_sp_JS614	41	70	301	82	41	69	148	49	13	10	46	16	131	559	44	37	11	8665	247	18	263	4	87	337	111	1742
d__Bacteria|p__Actinobacteria|c__Actinobacteria|o__Actinomycetales|f__Nocardiopsaceae	39	174	1254	2124	470	2058	2620	267	208	712	678	50	281	1045	103	229	68	5852	238	5	3100	171	372	11528	4310	1823
d__Bacteria|p__Actinobacteria|c__Actinobacteria|o__Actinomycetales|f__Nocardiopsaceae|g__Nocardiopsis	33	168	1216	2051	297	1954	2222	262	204	701	657	50	265	955	92	209	66	5521	213	4	2909	164	335	11179	4205	1581
d__Bacteria|p__Actinobacteria|c__Actinobacteria|o__Actinomycetales|f__Nocardiopsaceae|g__Nocardiopsis|s__Nocardiopsis_alba	24	160	1150	2018	234	1938	2128	250	197	693	634	48	233	856	79	165	65	5095	157	1	2734	156	309	10702	4015	824
d__Bacteria|p__Actinobacteria|c__Actinobacteria|o__Actinomycetales|f__Nocardiopsaceae|g__Nocardiopsis|s__Nocardiopsis_dassonvillei	7	5	17	11	17	11	70	8	6	2	13	0	22	91	11	38	1	315	30	2	65	0	14	134	82	440
d__Bacteria|p__Actinobacteria|c__Actinobacteria|o__Actinomycetales|f__Nocardiopsaceae|g__Thermobifida	3	0	8	30	25	8	23	1	1	0	6	0	6	59	8	11	0	294	10	1	54	5	5	185	54	235
d__Bacteria|p__Actinobacteria|c__Actinobacteria|o__Actinomycetales|f__Nocardiopsaceae|g__Thermobifida|s__Thermobifida_fusca	3	0	8	30	25	8	23	1	1	0	6	0	6	59	8	11	0	294	10	1	54	5	5	185	54	235
d__Bacteria|p__Actinobacteria|c__Actinobacteria|o__Actinomycetales|f__Promicromonosporaceae	21	37	215	44	147	143	497	115	20	19	18	41	45	370	26	32	19	1839	189	3	1034	8	125	717	1569	9459
d__Bacteria|p__Actinobacteria|c__Actinobacteria|o__Actinomycetales|f__Promicromonosporaceae|g__Isoptericola	12	14	59	29	65	34	208	44	12	9	13	6	20	196	22	17	11	947	61	2	213	3	42	312	230	1760
d__Bacteria|p__Actinobacteria|c__Actinobacteria|o__Actinomycetales|f__Promicromonosporaceae|g__Isoptericola|s__Isoptericola_variabilis	12	14	59	29	65	34	208	44	12	9	13	6	20	196	22	17	11	947	61	2	213	3	42	312	230	1760
d__Bacteria|p__Actinobacteria|c__Actinobacteria|o__Actinomycetales|f__Promicromonosporaceae|g__Xylanimonas	8	19	150	15	79	108	274	68	7	10	5	34	25	169	4	10	7	820	121	1	804	4	69	321	1320	7638
d__Bacteria|p__Actinobacteria|c__Actinobacteria|o__Actinomycetales|f__Promicromonosporaceae|g__Xylanimonas|s__Xylanimonas_cellulosilytica	8	19	150	15	79	108	274	68	7	10	5	34	25	169	4	10	7	820	121	1	804	4	69	321	1320	7638
d__Bacteria|p__Actinobacteria|c__Actinobacteria|o__Actinomycetales|f__Propionibacteriaceae	20545	21947	28926	33064	72513	15081	66910	24266	12989	14471	8186	3428	10576	33728	15148	28262	4011	129582	42399	1937	68475	1982	10319	71785	166353	418705
d__Bacteria|p__Actinobacteria|c__Actinobacteria|o__Actinomycetales|f__Propionibacteriaceae|g__Microlunatus	21	82	309	133	19	446	142	38	5	6	536	13	192	467	38	28	15	1464	66	11	689	11	108	302	231	10993
d__Bacteria|p__Actinobacteria|c__Actinobacteria|o__Actinomycetales|f__Propionibacteriaceae|g__Microlunatus|s__Microlunatus_phosphovorus	21	82	309	133	19	446	142	38	5	6	536	13	192	467	38	28	15	1464	66	11	689	11	108	302	231	10993
d__Bacteria|p__Actinobacteria|c__Actinobacteria|o__Actinomycetales|f__Propionibacteriaceae|g__Propionibacterium	20516	21799	28333	32882	72461	14579	66614	24225	12979	14438	7565	3415	10358	33196	15091	28222	3993	128074	42332	1926	67625	1968	10167	70975	166072	406161
d__Bacteria|p__Actinobacteria|c__Actinobacteria|o__Actinomycetales|f__Propionibacteriaceae|g__Propionibacterium|s__Propionibacterium_acidipropionici	68	192	328	636	160	152	1154	107	16	86	572	12	217	135	23	120	25	484	120	11	719	7	889	887	760	3194
d__Bacteria|p__Actinobacteria|c__Actinobacteria|o__Actinomycetales|f__Propionibacteriaceae|g__Propionibacterium|s__Propionibacterium_acnes	18314	19983	16682	22889	64564	4629	51852	21294	12050	12100	3055	2450	7262	28362	12398	25238	3615	100889	40529	1881	39783	1286	3781	19010	86961	302885
d__Bacteria|p__Actinobacteria|c__Actinobacteria|o__Actinomycetales|f__Propionibacteriaceae|g__Propionibacterium|s__Propionibacterium_avidum	402	663	3981	3235	3517	3273	6054	1861	25	730	234	764	2431	356	220	1834	133	16043	649	3	10470	51	1192	3691	62991	34552
d__Bacteria|p__Actinobacteria|c__Actinobacteria|o__Actinomycetales|f__Propionibacteriaceae|g__Propionibacterium|s__Propionibacterium_freudenreichii	66	63	567	180	77	108	1728	76	32	854	1217	0	56	162	19	226	43	720	94	7	338	17	417	907	615	1344
d__Bacteria|p__Actinobacteria|c__Actinobacteria|o__Actinomycetales|f__Propionibacteriaceae|g__Propionibacterium|s__Propionibacterium_propionicum	1382	120	5537	4514	3149	6040	4216	549	730	370	1975	156	225	3583	2060	423	89	7168	463	6	12297	523	3116	39166	10809	54356
d__Bacteria|p__Actinobacteria|c__Actinobacteria|o__Actinomycetales|f__Pseudonocardiaceae	487	1065	8643	33214	7505	6921	14387	5087	183	2989	1994	216	1248	2266	578	3205	50	11775	928	52	19574	1866	3309	25330	85407	44018
d__Bacteria|p__Actinobacteria|c__Actinobacteria|o__Actinomycetales|f__Pseudonocardiaceae|g__Actinosynnema	15	9	64	29	96	13	43	13	0	4	2	6	30	158	9	20	2	579	43	5	35	4	12	139	47	378
d__Bacteria|p__Actinobacteria|c__Actinobacteria|o__Actinomycetales|f__Pseudonocardiaceae|g__Actinosynnema|s__Actinosynnema_mirum	15	9	64	29	96	13	43	13	0	4	2	6	30	158	9	20	2	579	43	5	35	4	12	139	47	378
d__Bacteria|p__Actinobacteria|c__Actinobacteria|o__Actinomycetales|f__Pseudonocardiaceae|g__Amycolatopsis	52	28	515	338	187	301	786	62	17	63	25	5	52	247	22	28	11	1256	51	3	926	7	52	1876	111	3549
d__Bacteria|p__Actinobacteria|c__Actinobacteria|o__Actinomycetales|f__Pseudonocardiaceae|g__Amycolatopsis|s__Amycolatopsis_mediterranei	12	4	17	10	10	4	34	16	1	7	4	0	35	130	4	8	5	730	12	1	85	0	17	106	57	123
d__Bacteria|p__Actinobacteria|c__Actinobacteria|o__Actinomycetales|f__Pseudonocardiaceae|g__Amycolatopsis|s__Amycolatopsis_orientalis	5	8	24	39	18	13	12	10	6	6	16	4	17	92	15	12	2	434	28	0	73	1	9	114	40	210
d__Bacteria|p__Actinobacteria|c__Actinobacteria|o__Actinomycetales|f__Pseudonocardiaceae|g__Pseudonocardia	24	5	88	24	22	15	43	9	2	5	14	3	18	533	16	13	2	1019	34	6	152	4	24	250	82	753
d__Bacteria|p__Actinobacteria|c__Actinobacteria|o__Actinomycetales|f__Pseudonocardiaceae|g__Pseudonocardia|s__Pseudonocardia_dioxanivorans	24	5	88	24	22	15	43	9	2	5	14	3	18	533	16	13	2	1019	34	6	152	4	24	250	82	753
d__Bacteria|p__Actinobacteria|c__Actinobacteria|o__Actinomycetales|f__Pseudonocardiaceae|g__Saccharomonospora	4	2	73	10	24	80	55	49	2	6	25	16	10	75	2	5	0	267	17	3	279	2	36	268	148	2586
d__Bacteria|p__Actinobacteria|c__Actinobacteria|o__Actinomycetales|f__Pseudonocardiaceae|g__Saccharomonospora|s__Saccharomonospora_viridis	4	2	73	10	24	80	55	49	2	6	25	16	10	75	2	5	0	267	17	3	279	2	36	268	148	2586
d__Bacteria|p__Actinobacteria|c__Actinobacteria|o__Actinomycetales|f__Pseudonocardiaceae|g__Saccharopolyspora	319	754	6829	31696	5472	5369	11077	4777	151	2804	1648	153	899	625	373	2965	11	7037	625	15	16731	1835	2830	20959	81948	33037
d__Bacteria|p__Actinobacteria|c__Actinobacteria|o__Actinomycetales|f__Pseudonocardiaceae|g__Saccharopolyspora|s__Saccharopolyspora_erythraea	319	754	6829	31696	5472	5369	11077	4777	151	2804	1648	153	899	625	373	2965	11	7037	625	15	16731	1835	2830	20959	81948	33037
d__Bacteria|p__Actinobacteria|c__Actinobacteria|o__Actinomycetales|f__Pseudonocardiaceae|g__Saccharothrix	13	3	11	15	3	6	46	14	1	1	3	5	26	154	10	3	4	440	11	0	111	2	34	87	69	172
d__Bacteria|p__Actinobacteria|c__Actinobacteria|o__Actinomycetales|f__Pseudonocardiaceae|g__Saccharothrix|s__Saccharothrix_espanaensis	13	3	11	15	3	6	46	14	1	1	3	5	26	154	10	3	4	440	11	0	111	2	34	87	69	172
d__Bacteria|p__Actinobacteria|c__Actinobacteria|o__Actinomycetales|f__Pseudonocardiaceae|g__Thermobispora	40	248	453	509	1527	858	1699	52	2	28	141	17	183	181	12	138	2	660	108	14	798	12	201	946	211	3098
d__Bacteria|p__Actinobacteria|c__Actinobacteria|o__Actinomycetales|f__Pseudonocardiaceae|g__Thermobispora|s__Thermobispora_bispora	40	248	453	509	1527	858	1699	52	2	28	141	17	183	181	12	138	2	660	108	14	798	12	201	946	211	3098
d__Bacteria|p__Actinobacteria|c__Actinobacteria|o__Actinomycetales|f__Sanguibacteraceae	20	19	72	19	85	55	227	62	15	10	47	7	25	102	28	111	6	824	65	10	365	0	47	350	743	3172
d__Bacteria|p__Actinobacteria|c__Actinobacteria|o__Actinomycetales|f__Sanguibacteraceae|g__Sanguibacter	20	19	72	19	85	55	227	62	15	10	47	7	25	102	28	111	6	824	65	10	365	0	47	350	743	3172
d__Bacteria|p__Actinobacteria|c__Actinobacteria|o__Actinomycetales|f__Sanguibacteraceae|g__Sanguibacter|s__Sanguibacter_keddieii	20	19	72	19	85	55	227	62	15	10	47	7	25	102	28	111	6	824	65	10	365	0	47	350	743	3172
d__Bacteria|p__Actinobacteria|c__Actinobacteria|o__Actinomycetales|f__Segniliparaceae	10	60	294	530	195	312	321	64	11	112	43	14	21	110	21	38	0	595	42	2	1288	10	99	1880	548	100
d__Bacteria|p__Actinobacteria|c__Actinobacteria|o__Actinomycetales|f__Segniliparaceae|g__Segniliparus	10	60	294	530	195	312	321	64	11	112	43	14	21	110	21	38	0	595	42	2	1288	10	99	1880	548	100
d__Bacteria|p__Actinobacteria|c__Actinobacteria|o__Actinomycetales|f__Segniliparaceae|g__Segniliparus|s__Segniliparus_rotundus	10	60	294	530	195	312	321	64	11	112	43	14	21	110	21	38	0	595	42	2	1288	10	99	1880	548	100
d__Bacteria|p__Actinobacteria|c__Actinobacteria|o__Actinomycetales|f__Streptomycetaceae	252	328	3910	1328	2769	2545	7423	3694	152	443	449	218	1668	1799	273	820	328	11405	7976	247	14142	376	5435	15614	67420	31298
d__Bacteria|p__Actinobacteria|c__Actinobacteria|o__Actinomycetales|f__Streptomycetaceae|g__Kitasatospora	15	0	17	15	39	22	72	9	4	4	9	1	18	157	4	14	15	636	40	14	103	4	135	95	75	623
d__Bacteria|p__Actinobacteria|c__Actinobacteria|o__Actinomycetales|f__Streptomycetaceae|g__Kitasatospora|s__Kitasatospora_setae	15	0	17	15	39	22	72	9	4	4	9	1	18	157	4	14	15	636	40	14	103	4	135	95	75	623
d__Bacteria|p__Actinobacteria|c__Actinobacteria|o__Actinomycetales|f__Streptomycetaceae|g__Streptomyces	173	161	3372	556	1057	1613	4337	3605	132	341	346	213	1623	1433	169	767	304	10022	7879	231	13379	368	5240	14863	66713	29679
d__Bacteria|p__Actinobacteria|c__Actinobacteria|o__Actinomycetales|f__Streptomycetaceae|g__Streptomyces|s__Streptomyces_albus	8	15	15	9	16	8	19	13	7	6	18	6	30	40	13	405	3	340	19	7	127	0	6	93	75	350
d__Bacteria|p__Actinobacteria|c__Actinobacteria|o__Actinomycetales|f__Streptomycetaceae|g__Streptomyces|s__Streptomyces_avermitilis	3	4	7	6	9	6	16	2	5	0	4	1	8	67	5	13	59	246	48	84	234	58	639	178	27	867
d__Bacteria|p__Actinobacteria|c__Actinobacteria|o__Actinomycetales|f__Streptomycetaceae|g__Streptomyces|s__Streptomyces_bingchenggensis	1	2	13	8	14	4	31	5	1	0	4	4	16	84	3	1	17	307	12	32	96	19	93	120	87	337
d__Bacteria|p__Actinobacteria|c__Actinobacteria|o__Actinomycetales|f__Streptomycetaceae|g__Streptomyces|s__Streptomyces_cattleya	7	1	4	2	16	7	32	9	0	8	41	1	18	78	12	2	1	793	19	2	60	1	26	51	25	341
d__Bacteria|p__Actinobacteria|c__Actinobacteria|o__Actinomycetales|f__Streptomycetaceae|g__Streptomyces|s__Streptomyces_coelicolor	0	1	14	0	17	4	32	2	2	1	0	3	14	58	6	12	5	484	31	11	48	2	19	39	67	299
d__Bacteria|p__Actinobacteria|c__Actinobacteria|o__Actinomycetales|f__Streptomycetaceae|g__Streptomyces|s__Streptomyces_collinus	7	0	4	6	13	10	45	7	3	4	21	0	5	31	5	7	1	229	9	1	60	0	2	62	6	166
d__Bacteria|p__Actinobacteria|c__Actinobacteria|o__Actinomycetales|f__Streptomycetaceae|g__Streptomyces|s__Streptomyces_davawensis	1	2	6	6	8	3	18	8	0	1	4	1	6	48	5	1	1	316	8	2	20	0	8	41	163	618
d__Bacteria|p__Actinobacteria|c__Actinobacteria|o__Actinomycetales|f__Streptomycetaceae|g__Streptomyces|s__Streptomyces_fulvissimus	2	3	2	0	6	6	30	6	1	3	4	0	7	44	3	6	14	265	16	17	121	6	26	43	24	769
d__Bacteria|p__Actinobacteria|c__Actinobacteria|o__Actinomycetales|f__Streptomycetaceae|g__Streptomyces|s__Streptomyces_griseus	0	0	4	1	9	7	9	2	1	0	3	0	12	46	11	13	2	360	15	4	34	0	13	29	66	307
d__Bacteria|p__Actinobacteria|c__Actinobacteria|o__Actinomycetales|f__Streptomycetaceae|g__Streptomyces|s__Streptomyces_hygroscopicus	13	3	13	3	4	3	28	4	3	0	3	0	13	48	7	0	3	320	50	1	40	0	12	47	27	734
d__Bacteria|p__Actinobacteria|c__Actinobacteria|o__Actinomycetales|f__Streptomycetaceae|g__Streptomyces|s__Streptomyces_pratensis	0	0	6	9	13	2	10	3	1	0	3	0	4	3	1	0	0	21	4	0	13	0	2	19	25	74
d__Bacteria|p__Actinobacteria|c__Actinobacteria|o__Actinomycetales|f__Streptomycetaceae|g__Streptomyces|s__Streptomyces_rapamycinicus	4	0	5	2	8	13	10	10	8	5	1	0	7	49	8	8	7	156	11	11	56	0	84	23	8	561
d__Bacteria|p__Actinobacteria|c__Actinobacteria|o__Actinomycetales|f__Streptomycetaceae|g__Streptomyces|s__Streptomyces_scabiei	4	7	16	9	3	8	43	4	4	5	5	2	9	93	6	2	2	478	33	7	94	2	37	33	31	262
d__Bacteria|p__Actinobacteria|c__Actinobacteria|o__Actinomycetales|f__Streptomycetaceae|g__Streptomyces|s__Streptomyces_sp_PAMC26508	5	0	2	0	0	1	4	2	0	0	6	0	2	0	0	1	2	34	6	0	6	0	11	1	0	0
d__Bacteria|p__Actinobacteria|c__Actinobacteria|o__Actinomycetales|f__Streptomycetaceae|g__Streptomyces|s__Streptomyces_sp_SirexAA-E	4	1	10	4	8	12	8	1	2	2	16	2	7	78	10	2	1	200	3	3	46	0	27	33	25	286
d__Bacteria|p__Actinobacteria|c__Actinobacteria|o__Actinomycetales|f__Streptomycetaceae|g__Streptomyces|s__Streptomyces_venezuelae	1	9	11	11	32	16	31	10	12	4	11	5	7	148	10	6	4	432	268	9	123	5	41	196	283	302
d__Bacteria|p__Actinobacteria|c__Actinobacteria|o__Actinomycetales|f__Streptomycetaceae|g__Streptomyces|s__Streptomyces_violaceusniger	5	0	2	2	13	4	32	8	3	0	11	3	17	50	6	9	4	90	11	15	31	1	33	59	25	233
d__Bacteria|p__Actinobacteria|c__Actinobacteria|o__Actinomycetales|f__Streptosporangiaceae	5	23	22	14	64	26	46	11	0	7	5	11	16	106	18	7	2	356	54	7	934	4	45	1044	321	2191
d__Bacteria|p__Actinobacteria|c__Actinobacteria|o__Actinomycetales|f__Streptosporangiaceae|g__Streptosporangium	5	23	22	14	64	26	46	11	0	7	5	11	16	106	18	7	2	356	54	7	934	4	45	1044	321	2191
d__Bacteria|p__Actinobacteria|c__Actinobacteria|o__Actinomycetales|f__Streptosporangiaceae|g__Streptosporangium|s__Streptosporangium_roseum	5	23	22	14	64	26	46	11	0	7	5	11	16	106	18	7	2	356	54	7	934	4	45	1044	321	2191
d__Bacteria|p__Actinobacteria|c__Actinobacteria|o__Actinomycetales|f__Thermomonosporaceae	84	2700	25925	656	46	127	239	49	7	76	126	6	27	209	144	54	16	1050	27	4	847	17	66	817	3396	723
d__Bacteria|p__Actinobacteria|c__Actinobacteria|o__Actinomycetales|f__Thermomonosporaceae|g__Thermomonospora	84	2700	25925	656	46	127	239	49	7	76	126	6	27	209	144	54	16	1050	27	4	847	17	66	817	3396	723
d__Bacteria|p__Actinobacteria|c__Actinobacteria|o__Actinomycetales|f__Thermomonosporaceae|g__Thermomonospora|s__Thermomonospora_curvata	84	2700	25925	656	46	127	239	49	7	76	126	6	27	209	144	54	16	1050	27	4	847	17	66	817	3396	723
d__Bacteria|p__Actinobacteria|c__Actinobacteria|o__Actinomycetales|f__Tsukamurellaceae	11	11	63	8	5	15	40	2	1	28	13	2	8	64	9	4	4	193	20	5	112	1	8	166	78	392
d__Bacteria|p__Actinobacteria|c__Actinobacteria|o__Actinomycetales|f__Tsukamurellaceae|g__Tsukamurella	11	11	63	8	5	15	40	2	1	28	13	2	8	64	9	4	4	193	20	5	112	1	8	166	78	392
d__Bacteria|p__Actinobacteria|c__Actinobacteria|o__Actinomycetales|f__Tsukamurellaceae|g__Tsukamurella|s__Tsukamurella_paurometabola	11	11	63	8	5	15	40	2	1	28	13	2	8	64	9	4	4	193	20	5	112	1	8	166	78	392
d__Bacteria|p__Actinobacteria|c__Actinobacteria|o__Actinomycetales|g__Tropheryma	0	2	18	5	271	4	22	160	16	0	3	0	3	1	0	1	0	10	2	0	60	2	22	33	56	116
d__Bacteria|p__Actinobacteria|c__Actinobacteria|o__Actinomycetales|g__Tropheryma|s__Tropheryma_whipplei	0	2	18	5	271	4	22	160	16	0	3	0	3	1	0	1	0	10	2	0	60	2	22	33	56	116
d__Bacteria|p__Actinobacteria|c__Actinobacteria|o__Bifidobacteriales	1207	5759	4393	6126	4435	34277	49932	26037	757	2837	3679	806	5158	2003	835	2026	324	7813	6090	63	24344	103	1603	76005	17364	44531
d__Bacteria|p__Actinobacteria|c__Actinobacteria|o__Bifidobacteriales|f__Bifidobacteriaceae	1207	5759	4393	6126	4435	34277	49932	26037	757	2837	3679	806	5158	2003	835	2026	324	7813	6090	63	24344	103	1603	76005	17364	44531
d__Bacteria|p__Actinobacteria|c__Actinobacteria|o__Bifidobacteriales|f__Bifidobacteriaceae|g__Bifidobacterium	503	4550	3270	5166	3977	32800	46278	25221	292	2115	3184	484	4199	1257	441	492	155	5380	581	27	12887	44	1335	34601	14769	22292
d__Bacteria|p__Actinobacteria|c__Actinobacteria|o__Bifidobacteriales|f__Bifidobacteriaceae|g__Bifidobacterium|s__Bifidobacterium_adolescentis	4	1	10	10	7	17	118	21	1	5	23	5	0	3	4	6	0	161	54	8	49	1	10	234	54	298
d__Bacteria|p__Actinobacteria|c__Actinobacteria|o__Bifidobacteriales|f__Bifidobacteriaceae|g__Bifidobacterium|s__Bifidobacterium_animalis	0	6	23	20	9	832	90	8	1	7	21	5	5	25	4	11	9	142	14	4	95	0	4	146	65	795
d__Bacteria|p__Actinobacteria|c__Actinobacteria|o__Bifidobacteriales|f__Bifidobacteriaceae|g__Bifidobacterium|s__Bifidobacterium_asteroides	7	25	8	15	39	136	252	47	3	1	7	2	17	4	2	1	1	3	15	1	250	0	20	15818	202	897
d__Bacteria|p__Actinobacteria|c__Actinobacteria|o__Bifidobacteriales|f__Bifidobacteriaceae|g__Bifidobacterium|s__Bifidobacterium_bifidum	3	0	9	8	28	51	97	35	3	5	6	2	9	52	6	7	3	137	64	5	252	0	57	472	344	2560
d__Bacteria|p__Actinobacteria|c__Actinobacteria|o__Bifidobacteriales|f__Bifidobacteriaceae|g__Bifidobacterium|s__Bifidobacterium_breve	3	10	10	12	9	207	25	36	3	872	5	2	10	21	15	14	1	35	8	2	244	0	17	237	84	494
d__Bacteria|p__Actinobacteria|c__Actinobacteria|o__Bifidobacteriales|f__Bifidobacteriaceae|g__Bifidobacterium|s__Bifidobacterium_dentium	50	429	18	16	4	546	22286	11223	10	3	1552	25	23	0	7	37	45	683	21	0	66	1	11	56	189	1572
d__Bacteria|p__Actinobacteria|c__Actinobacteria|o__Bifidobacteriales|f__Bifidobacteriaceae|g__Bifidobacterium|s__Bifidobacterium_longum	122	2253	13	5	32	19854	679	3979	57	27	7	99	2089	44	127	35	4	6	14	1	1586	0	358	112	176	1121
d__Bacteria|p__Actinobacteria|c__Actinobacteria|o__Bifidobacteriales|f__Bifidobacteriaceae|g__Bifidobacterium|s__Bifidobacterium_thermophilum	31	16	53	607	793	765	248	27	84	55	47	13	6	659	31	49	11	291	10	5	337	3	38	949	401	644
d__Bacteria|p__Actinobacteria|c__Actinobacteria|o__Bifidobacteriales|f__Bifidobacteriaceae|g__Gardnerella	680	994	1019	897	413	242	3176	453	453	593	233	304	589	739	356	1508	167	2274	5497	36	5112	58	139	16257	2497	21318
d__Bacteria|p__Actinobacteria|c__Actinobacteria|o__Bifidobacteriales|f__Bifidobacteriaceae|g__Gardnerella|s__Gardnerella_vaginalis	680	994	1019	897	413	242	3176	453	453	593	233	304	589	739	356	1508	167	2274	5497	36	5112	58	139	16257	2497	21318
d__Bacteria|p__Actinobacteria|c__Actinobacteria|o__Coriobacteriales	5204	2627	25366	32378	19390	38341	82067	24012	1081	4718	235656	754	3572	15269	859	2285	169	42288	1312	33	62710	221	23200	43797	319158	995510
d__Bacteria|p__Actinobacteria|c__Actinobacteria|o__Coriobacteriales|f__Coriobacteriaceae	5204	2627	25366	32378	19390	38341	82067	24012	1081	4718	235656	754	3572	15269	859	2285	169	42288	1312	33	62710	221	23200	43797	319158	995510
d__Bacteria|p__Actinobacteria|c__Actinobacteria|o__Coriobacteriales|f__Coriobacteriaceae|g__Adlercreutzia	11	8	23	16	46	17	168	30	0	2	174	0	5	4	5	7	1	101	8	1	54	2	127	24	69	15
d__Bacteria|p__Actinobacteria|c__Actinobacteria|o__Coriobacteriales|f__Coriobacteriaceae|g__Adlercreutzia|s__Adlercreutzia_equolifaciens	11	8	23	16	46	17	168	30	0	2	174	0	5	4	5	7	1	101	8	1	54	2	127	24	69	15
d__Bacteria|p__Actinobacteria|c__Actinobacteria|o__Coriobacteriales|f__Coriobacteriaceae|g__Atopobium	4053	1677	10946	20436	5032	24486	46877	21781	934	3728	62918	567	2561	2692	354	1194	80	37020	796	25	50331	73	16057	24426	281687	822841
d__Bacteria|p__Actinobacteria|c__Actinobacteria|o__Coriobacteriales|f__Coriobacteriaceae|g__Atopobium|s__Atopobium_parvulum	4053	1677	10946	20436	5032	24486	46877	21781	934	3728	62918	567	2561	2692	354	1194	80	37020	796	25	50331	73	16057	24426	281687	822841
d__Bacteria|p__Actinobacteria|c__Actinobacteria|o__Coriobacteriales|f__Coriobacteriaceae|g__Coriobacterium	16	11	439	241	413	367	722	26	0	11	4728	0	12	327	17	20	2	87	3	0	101	2	100	308	193	103
d__Bacteria|p__Actinobacteria|c__Actinobacteria|o__Coriobacteriales|f__Coriobacteriaceae|g__Coriobacterium|s__Coriobacterium_glomerans	16	11	439	241	413	367	722	26	0	11	4728	0	12	327	17	20	2	87	3	0	101	2	100	308	193	103
d__Bacteria|p__Actinobacteria|c__Actinobacteria|o__Coriobacteriales|f__Coriobacteriaceae|g__Cryptobacterium	0	21	29	85	13	182	1050	33	2	18	556	2	8	1	13	6	2	95	18	0	132	10	11	446	219	881
d__Bacteria|p__Actinobacteria|c__Actinobacteria|o__Coriobacteriales|f__Coriobacteriaceae|g__Cryptobacterium|s__Cryptobacterium_curtum	0	21	29	85	13	182	1050	33	2	18	556	2	8	1	13	6	2	95	18	0	132	10	11	446	219	881
d__Bacteria|p__Actinobacteria|c__Actinobacteria|o__Coriobacteriales|f__Coriobacteriaceae|g__Eggerthella	52	103	162	2187	258	186	997	27	2	52	1730	9	72	501	32	31	4	103	25	0	682	13	235	682	399	982
d__Bacteria|p__Actinobacteria|c__Actinobacteria|o__Coriobacteriales|f__Coriobacteriaceae|g__Eggerthella|s__Eggerthella_lenta	8	1	24	19	24	54	127	7	0	2	158	0	0	24	5	0	1	40	11	0	32	1	19	48	188	656
d__Bacteria|p__Actinobacteria|c__Actinobacteria|o__Coriobacteriales|f__Coriobacteriaceae|g__Eggerthella|s__Eggerthella_sp_YY7918	38	96	131	2168	212	105	635	20	2	50	840	6	36	474	23	28	3	63	14	0	627	12	211	612	211	242
d__Bacteria|p__Actinobacteria|c__Actinobacteria|o__Coriobacteriales|f__Coriobacteriaceae|g__Gordonibacter	2	0	6	1	6	7	17	4	0	3	85	2	4	0	2	5	0	68	11	0	31	0	3	10	45	5
d__Bacteria|p__Actinobacteria|c__Actinobacteria|o__Coriobacteriales|f__Coriobacteriaceae|g__Gordonibacter|s__Gordonibacter_pamelaeae	2	0	6	1	6	7	17	4	0	3	85	2	4	0	2	5	0	68	11	0	31	0	3	10	45	5
d__Bacteria|p__Actinobacteria|c__Actinobacteria|o__Coriobacteriales|f__Coriobacteriaceae|g__Olsenella	670	432	7033	4230	7413	5966	17949	483	53	338	90801	81	453	6920	238	537	52	2232	175	5	3670	78	2665	10418	8811	35987
d__Bacteria|p__Actinobacteria|c__Actinobacteria|o__Coriobacteriales|f__Coriobacteriaceae|g__Olsenella|s__Olsenella_uli	670	432	7033	4230	7413	5966	17949	483	53	338	90801	81	453	6920	238	537	52	2232	175	5	3670	78	2665	10418	8811	35987
d__Bacteria|p__Actinobacteria|c__Actinobacteria|o__Coriobacteriales|f__Coriobacteriaceae|g__Slackia	10	6	99	49	24	7	66	3	5	48	1416	5	4	20	4	3	0	26	5	0	311	2	125	164	606	2846
d__Bacteria|p__Actinobacteria|c__Actinobacteria|o__Coriobacteriales|f__Coriobacteriaceae|g__Slackia|s__Slackia_heliotrinireducens	10	6	99	49	24	7	66	3	5	48	1416	5	4	20	4	3	0	26	5	0	311	2	125	164	606	2846
d__Bacteria|p__Actinobacteria|c__Actinobacteria|o__Rubrobacterales	4	22	36	55	35	48	28	2	10	8	2100	2	4	18	7	12	2	50	3823	2	117	19	15	190	120	407
d__Bacteria|p__Actinobacteria|c__Actinobacteria|o__Rubrobacterales|f__Rubrobacteraceae	4	22	36	55	35	48	28	2	10	8	2100	2	4	18	7	12	2	50	3823	2	117	19	15	190	120	407
d__Bacteria|p__Actinobacteria|c__Actinobacteria|o__Rubrobacterales|f__Rubrobacteraceae|g__Rubrobacter	4	22	36	55	35	48	28	2	10	8	2100	2	4	18	7	12	2	50	3823	2	117	19	15	190	120	407
d__Bacteria|p__Actinobacteria|c__Actinobacteria|o__Rubrobacterales|f__Rubrobacteraceae|g__Rubrobacter|s__Rubrobacter_xylanophilus	4	22	36	55	35	48	28	2	10	8	2100	2	4	18	7	12	2	50	3823	2	117	19	15	190	120	407
d__Bacteria|p__Actinobacteria|c__Actinobacteria|o__Solirubrobacterales	8	17	46	14	39	10	41	17	2	1	57	8	10	49	11	16	4	500	41	1	64	1	29	100	149	1748
d__Bacteria|p__Actinobacteria|c__Actinobacteria|o__Solirubrobacterales|f__Conexibacteraceae	8	17	46	14	39	10	41	17	2	1	57	8	10	49	11	16	4	500	41	1	64	1	29	100	149	1748
d__Bacteria|p__Actinobacteria|c__Actinobacteria|o__Solirubrobacterales|f__Conexibacteraceae|g__Conexibacter	8	17	46	14	39	10	41	17	2	1	57	8	10	49	11	16	4	500	41	1	64	1	29	100	149	1748
d__Bacteria|p__Actinobacteria|c__Actinobacteria|o__Solirubrobacterales|f__Conexibacteraceae|g__Conexibacter|s__Conexibacter_woesei	8	17	46	14	39	10	41	17	2	1	57	8	10	49	11	16	4	500	41	1	64	1	29	100	149	1748
d__Bacteria|p__Aquificae	14	150	208	914	870	536	275	10	0	22	136	51	23	367	44	29	46	67	96	1	1341	10	759	3890	91	206
d__Bacteria|p__Aquificae|c__Aquificae	14	150	208	914	870	536	275	10	0	22	136	51	23	367	44	29	46	67	96	1	1341	10	759	3890	91	206
d__Bacteria|p__Aquificae|c__Aquificae|o__Aquificales	4	14	23	25	29	46	29	6	0	5	57	4	5	12	8	4	42	15	46	1	151	3	543	139	35	73
d__Bacteria|p__Aquificae|c__Aquificae|o__Aquificales|f__Aquificaceae	2	7	18	8	12	25	11	6	0	3	41	1	2	2	1	2	42	6	34	1	70	3	533	48	24	41
d__Bacteria|p__Aquificae|c__Aquificae|o__Aquificales|f__Aquificaceae|g__Aquifex	0	0	4	3	5	2	3	1	0	1	4	0	2	1	0	0	1	2	18	0	9	0	4	9	7	10
d__Bacteria|p__Aquificae|c__Aquificae|o__Aquificales|f__Aquificaceae|g__Aquifex|s__Aquifex_aeolicus	0	0	4	3	5	2	3	1	0	1	4	0	2	1	0	0	1	2	18	0	9	0	4	9	7	10
d__Bacteria|p__Aquificae|c__Aquificae|o__Aquificales|f__Aquificaceae|g__Hydrogenobacter	0	0	0	0	0	0	0	0	0	0	0	1	0	0	0	0	0	0	0	0	9	0	6	2	1	0
d__Bacteria|p__Aquificae|c__Aquificae|o__Aquificales|f__Aquificaceae|g__Hydrogenobacter|s__Hydrogenobacter_thermophilus	0	0	0	0	0	0	0	0	0	0	0	1	0	0	0	0	0	0	0	0	9	0	6	2	1	0
d__Bacteria|p__Aquificae|c__Aquificae|o__Aquificales|f__Aquificaceae|g__Hydrogenobaculum	2	7	3	5	6	23	8	5	0	2	7	0	0	1	1	2	41	4	16	1	39	3	523	36	16	28
d__Bacteria|p__Aquificae|c__Aquificae|o__Aquificales|f__Aquificaceae|g__Hydrogenobaculum|s__Hydrogenobaculum_sp_HO	0	2	0	5	5	5	3	0	0	2	7	0	0	1	1	0	0	3	13	0	15	0	3	19	15	27
d__Bacteria|p__Aquificae|c__Aquificae|o__Aquificales|f__Aquificaceae|g__Hydrogenobaculum|s__Hydrogenobaculum_sp_Y04AAS1	2	1	1	0	0	15	5	5	0	0	0	0	0	0	0	2	41	1	0	1	22	2	502	10	1	1
d__Bacteria|p__Aquificae|c__Aquificae|o__Aquificales|f__Aquificaceae|g__Thermocrinis	0	0	11	0	0	0	0	0	0	0	30	0	0	0	0	0	0	0	0	0	11	0	0	0	0	0
d__Bacteria|p__Aquificae|c__Aquificae|o__Aquificales|f__Aquificaceae|g__Thermocrinis|s__Thermocrinis_albus	0	0	11	0	0	0	0	0	0	0	30	0	0	0	0	0	0	0	0	0	11	0	0	0	0	0
d__Bacteria|p__Aquificae|c__Aquificae|o__Aquificales|f__Hydrogenothermaceae	2	7	5	17	17	21	18	0	0	2	16	3	3	2	7	2	0	9	12	0	81	0	10	87	11	32
d__Bacteria|p__Aquificae|c__Aquificae|o__Aquificales|f__Hydrogenothermaceae|g__Persephonella	1	2	3	12	6	11	11	0	0	2	12	3	2	2	7	1	0	8	10	0	53	0	3	60	9	32
d__Bacteria|p__Aquificae|c__Aquificae|o__Aquificales|f__Hydrogenothermaceae|g__Persephonella|s__Persephonella_marina	1	2	3	12	6	11	11	0	0	2	12	3	2	2	7	1	0	8	10	0	53	0	3	60	9	32
d__Bacteria|p__Aquificae|c__Aquificae|o__Aquificales|f__Hydrogenothermaceae|g__Sulfurihydrogenibium	1	2	2	5	11	10	7	0	0	0	4	0	1	0	0	1	0	0	2	0	28	0	6	26	2	0
d__Bacteria|p__Aquificae|c__Aquificae|o__Aquificales|f__Hydrogenothermaceae|g__Sulfurihydrogenibium|s__Sulfurihydrogenibium_azorense	0	1	1	2	2	5	3	0	0	0	4	0	0	0	0	0	0	0	1	0	16	0	2	10	1	0
d__Bacteria|p__Aquificae|c__Aquificae|o__Aquificales|f__Hydrogenothermaceae|g__Sulfurihydrogenibium|s__Sulfurihydrogenibium_sp_YO3AOP1	1	1	0	3	5	2	1	0	0	0	0	0	0	0	0	0	0	0	1	0	4	0	2	2	1	0
d__Bacteria|p__Aquificae|c__Aquificae|o__Desulfurobacteriales	9	135	175	882	827	488	245	3	0	17	65	47	14	355	29	25	4	45	49	0	1164	7	216	3737	54	124
d__Bacteria|p__Aquificae|c__Aquificae|o__Desulfurobacteriales|f__Desulfurobacteriaceae	9	135	175	882	827	488	245	3	0	17	65	47	14	355	29	25	4	45	49	0	1164	7	216	3737	54	124
d__Bacteria|p__Aquificae|c__Aquificae|o__Desulfurobacteriales|f__Desulfurobacteriaceae|g__Desulfurobacterium	3	50	53	34	55	17	51	3	0	6	41	1	11	0	4	14	2	22	43	0	426	2	18	53	27	97
d__Bacteria|p__Aquificae|c__Aquificae|o__Desulfurobacteriales|f__Desulfurobacteriaceae|g__Desulfurobacterium|s__Desulfurobacterium_thermolithotrophum	3	50	53	34	55	17	51	3	0	6	41	1	11	0	4	14	2	22	43	0	426	2	18	53	27	97
d__Bacteria|p__Aquificae|c__Aquificae|o__Desulfurobacteriales|f__Desulfurobacteriaceae|g__Thermovibrio	4	0	0	1	4	4	7	0	0	0	1	0	0	0	0	0	0	0	1	0	7	0	2	7	3	7
d__Bacteria|p__Aquificae|c__Aquificae|o__Desulfurobacteriales|f__Desulfurobacteriaceae|g__Thermovibrio|s__Thermovibrio_ammonificans	4	0	0	1	4	4	7	0	0	0	1	0	0	0	0	0	0	0	1	0	7	0	2	7	3	7
d__Bacteria|p__Armatimonadetes	11	6	32	336	42	12	599	0	1	6	303	58	31	119	6	14	0	55	16	0	452	8	6	209	26	915
d__Bacteria|p__Armatimonadetes|c__Chthonomonadetes	11	6	32	336	42	12	599	0	1	6	303	58	31	119	6	14	0	55	16	0	452	8	6	209	26	915
d__Bacteria|p__Armatimonadetes|c__Chthonomonadetes|o__Chthonomonadales	11	6	32	336	42	12	599	0	1	6	303	58	31	119	6	14	0	55	16	0	452	8	6	209	26	915
d__Bacteria|p__Armatimonadetes|c__Chthonomonadetes|o__Chthonomonadales|f__Chthonomonadaceae	11	6	32	336	42	12	599	0	1	6	303	58	31	119	6	14	0	55	16	0	452	8	6	209	26	915
d__Bacteria|p__Armatimonadetes|c__Chthonomonadetes|o__Chthonomonadales|f__Chthonomonadaceae|g__Chthonomonas	11	6	32	336	42	12	599	0	1	6	303	58	31	119	6	14	0	55	16	0	452	8	6	209	26	915
d__Bacteria|p__Armatimonadetes|c__Chthonomonadetes|o__Chthonomonadales|f__Chthonomonadaceae|g__Chthonomonas|s__Chthonomonas_calidirosea	11	6	32	336	42	12	599	0	1	6	303	58	31	119	6	14	0	55	16	0	452	8	6	209	26	915
d__Bacteria|p__Bacteroidetes	1095182	1507733	7059147	8419837	3678645	3297565	8792954	3044441	500270	1626290	15332993	751530	3411027	634771	276897	869487	170289	1540014	7785111	13676	11448512	440963	2747253	5784873	11515391	20162552
d__Bacteria|p__Bacteroidetes|c__Bacteroidia	954735	1325164	5969191	7038920	2349085	2695162	8007223	2815947	413543	1012452	13140031	576742	3201055	546897	117016	656190	155803	1319411	4573378	3908	10004342	332330	2430840	4238861	10799201	17054601
d__Bacteria|p__Bacteroidetes|c__Bacteroidia|o__Bacteroidales	954735	1325164	5969191	7038920	2349085	2695162	8007223	2815947	413543	1012452	13140031	576742	3201055	546897	117016	656190	155803	1319411	4573378	3908	10004342	332330	2430840	4238861	10799201	17054601
d__Bacteria|p__Bacteroidetes|c__Bacteroidia|o__Bacteroidales|f__Bacteroidaceae	7442	13735	57643	125754	101535	66837	152257	58803	796	21873	38808	19075	16546	2212	1557	19184	1091	25636	138636	507	100164	8922	30745	40469	127715	419441
d__Bacteria|p__Bacteroidetes|c__Bacteroidia|o__Bacteroidales|f__Bacteroidaceae|g__Bacteroides	7442	13735	57643	125754	101535	66837	152257	58803	796	21873	38808	19075	16546	2212	1557	19184	1091	25636	138636	507	100164	8922	30745	40469	127715	419441
d__Bacteria|p__Bacteroidetes|c__Bacteroidia|o__Bacteroidales|f__Bacteroidaceae|g__Bacteroides|s__Bacteroides_fragilis	795	736	445	4054	6049	6210	2708	1018	31	600	303	885	88	7	88	4276	81	289	3462	1	4260	809	4246	5052	386	5062
d__Bacteria|p__Bacteroidetes|c__Bacteroidia|o__Bacteroidales|f__Bacteroidaceae|g__Bacteroides|s__Bacteroides_helcogenes	1063	381	1030	7236	6633	3391	10266	380	156	2940	237	2169	77	15	46	1827	259	260	16952	473	14527	2846	1698	2199	901	2847
d__Bacteria|p__Bacteroidetes|c__Bacteroidia|o__Bacteroidales|f__Bacteroidaceae|g__Bacteroides|s__Bacteroides_salanitronis	265	2795	1275	7113	8393	2975	12250	1989	124	771	1159	278	226	82	36	251	35	4309	7322	5	7776	303	3893	2853	1834	20117
d__Bacteria|p__Bacteroidetes|c__Bacteroidia|o__Bacteroidales|f__Bacteroidaceae|g__Bacteroides|s__Bacteroides_thetaiotaomicron	606	733	1172	6443	2449	3433	4685	1098	15	1739	1425	194	150	70	35	911	11	333	6715	3	1875	2157	991	602	5888	1321
d__Bacteria|p__Bacteroidetes|c__Bacteroidia|o__Bacteroidales|f__Bacteroidaceae|g__Bacteroides|s__Bacteroides_vulgatus	1536	4705	36422	25308	53097	19960	44004	20791	332	9045	8151	7047	9313	450	953	6600	577	11103	25279	7	33681	923	12762	23264	57944	118192
d__Bacteria|p__Bacteroidetes|c__Bacteroidia|o__Bacteroidales|f__Bacteroidaceae|g__Bacteroides|s__Bacteroides_xylanisolvens	19	40	109	88	41	140	70	19	40	28	44	9	29	0	3	27	12	47	108	12	1232	107	202	294	190	398
d__Bacteria|p__Bacteroidetes|c__Bacteroidia|o__Bacteroidales|f__Porphyromonadaceae	25906	53100	997086	605774	570941	280772	439979	129033	6345	69077	588436	50782	56824	233317	4779	85729	1872	98133	192941	433	3557247	29120	348422	979244	353774	873022
d__Bacteria|p__Bacteroidetes|c__Bacteroidia|o__Bacteroidales|f__Porphyromonadaceae|g__Odoribacter	105	953	2646	3138	3841	5111	2186	916	80	299	2044	329	373	2218	41	278	15	441	10041	7	7203	236	2194	8696	1935	7166
d__Bacteria|p__Bacteroidetes|c__Bacteroidia|o__Bacteroidales|f__Porphyromonadaceae|g__Odoribacter|s__Odoribacter_splanchnicus	105	953	2646	3138	3841	5111	2186	916	80	299	2044	329	373	2218	41	278	15	441	10041	7	7203	236	2194	8696	1935	7166
d__Bacteria|p__Bacteroidetes|c__Bacteroidia|o__Bacteroidales|f__Porphyromonadaceae|g__Paludibacter	3286	391	13860	16329	10359	3262	2474	412	102	1195	1745	1005	783	736	101	1553	25	3048	7751	2	7661	234	6023	49106	4451	7630
d__Bacteria|p__Bacteroidetes|c__Bacteroidia|o__Bacteroidales|f__Porphyromonadaceae|g__Paludibacter|s__Paludibacter_propionicigenes	3286	391	13860	16329	10359	3262	2474	412	102	1195	1745	1005	783	736	101	1553	25	3048	7751	2	7661	234	6023	49106	4451	7630
d__Bacteria|p__Bacteroidetes|c__Bacteroidia|o__Bacteroidales|f__Porphyromonadaceae|g__Parabacteroides	3667	4610	22608	32274	18997	26389	121695	72828	128	6867	59401	5584	8880	467	718	3982	76	6555	55117	2	39874	1281	7721	13370	106847	614828
d__Bacteria|p__Bacteroidetes|c__Bacteroidia|o__Bacteroidales|f__Porphyromonadaceae|g__Parabacteroides|s__Parabacteroides_distasonis	3667	4610	22608	32274	18997	26389	121695	72828	128	6867	59401	5584	8880	467	718	3982	76	6555	55117	2	39874	1281	7721	13370	106847	614828
d__Bacteria|p__Bacteroidetes|c__Bacteroidia|o__Bacteroidales|f__Porphyromonadaceae|g__Porphyromonas	14683	38674	883361	345501	428561	191204	201532	24023	2500	46446	394606	36651	39954	202801	2065	70441	940	61559	64784	217	2512035	10136	185075	366582	81937	50687
d__Bacteria|p__Bacteroidetes|c__Bacteroidia|o__Bacteroidales|f__Porphyromonadaceae|g__Porphyromonas|s__Porphyromonas_asaccharolytica	7513	6071	106850	106829	106699	33247	23180	6387	664	17805	3950	13641	16227	1311	832	33112	486	30387	33886	11	59155	4654	34566	70512	30883	25539
d__Bacteria|p__Bacteroidetes|c__Bacteroidia|o__Bacteroidales|f__Porphyromonadaceae|g__Porphyromonas|s__Porphyromonas_gingivalis	4197	27630	613938	126440	105175	133767	151859	10416	1271	5117	375381	12609	8246	189466	418	14659	131	16855	7955	201	2354233	1845	126419	240042	36328	8024
d__Bacteria|p__Bacteroidetes|c__Bacteroidia|o__Bacteroidales|f__Porphyromonadaceae|g__Tannerella	2345	5396	45434	168469	77358	26504	63986	2611	3387	8928	102124	2531	2872	19093	1504	3588	660	11356	29805	189	855685	15621	128521	478454	92358	7550
d__Bacteria|p__Bacteroidetes|c__Bacteroidia|o__Bacteroidales|f__Porphyromonadaceae|g__Tannerella|s__Tannerella_forsythia	2345	5396	45434	168469	77358	26504	63986	2611	3387	8928	102124	2531	2872	19093	1504	3588	660	11356	29805	189	855685	15621	128521	478454	92358	7550
d__Bacteria|p__Bacteroidetes|c__Bacteroidia|o__Bacteroidales|f__Prevotellaceae	791101	1171329	4353493	5439558	989986	2066345	6594121	2355637	393755	747213	11563029	450355	2899710	279262	96455	455717	147636	1089590	2488596	2809	5862793	261907	1797229	2811839	9714849	13289876
d__Bacteria|p__Bacteroidetes|c__Bacteroidia|o__Bacteroidales|f__Prevotellaceae|g__Prevotella	791101	1171329	4353493	5439558	989986	2066345	6594121	2355637	393755	747213	11563029	450355	2899710	279262	96455	455717	147636	1089590	2488596	2809	5862793	261907	1797229	2811839	9714849	13289876
d__Bacteria|p__Bacteroidetes|c__Bacteroidia|o__Bacteroidales|f__Prevotellaceae|g__Prevotella|s__Prevotella_dentalis	4682	9196	26517	53885	14375	30207	71282	12610	595	2790	45618	2934	5830	5864	454	14509	372	4386	27978	76	171532	264	8529	22374	12786	17300
d__Bacteria|p__Bacteroidetes|c__Bacteroidia|o__Bacteroidales|f__Prevotellaceae|g__Prevotella|s__Prevotella_denticola	27012	91155	214949	265240	26923	139757	614284	139688	12937	23629	1126374	18896	94464	12139	4653	15414	1729	51800	67516	266	218146	6186	102215	145549	570002	550657
d__Bacteria|p__Bacteroidetes|c__Bacteroidia|o__Bacteroidales|f__Prevotellaceae|g__Prevotella|s__Prevotella_intermedia	29571	236282	697532	796369	189181	230314	866172	212797	18849	69788	223675	42105	32504	116779	10930	92015	1479	42851	453926	383	2269662	8700	291407	606513	558530	343036
d__Bacteria|p__Bacteroidetes|c__Bacteroidia|o__Bacteroidales|f__Prevotellaceae|g__Prevotella|s__Prevotella_melaninogenica	570267	504740	1833706	2590312	246171	974090	2980184	1315111	281713	382067	7423573	187242	2260837	61616	48954	163520	102901	548855	1007044	1440	1775030	177552	1029285	1087914	6488273	9362892
d__Bacteria|p__Bacteroidetes|c__Bacteroidia|o__Bacteroidales|f__Prevotellaceae|g__Prevotella|s__Prevotella_ruminicola	1005	4117	15205	19228	3365	14798	41301	14774	671	1961	6090	1965	1081	547	246	1023	85	1581	68010	9	17366	572	3547	5702	12353	23243
d__Bacteria|p__Bacteroidetes|c__Bacteroidia|o__Bacteroidales|f__Prevotellaceae|g__Prevotella|s__Prevotella_sp_oral_taxon_299	12481	36489	568229	461589	235640	101912	147570	48014	9897	100322	104592	98536	61042	4989	5250	67595	22174	181239	156771	116	330531	35590	38098	369161	122665	77668
d__Bacteria|p__Bacteroidetes|c__Bacteroidia|o__Bacteroidales|f__Rikenellaceae	3796	1244	15135	52401	82189	9219	23293	1662	579	376	28264	2576	3032	6151	257	1380	23	5495	34985	12	27009	183	19726	56053	31921	24812
d__Bacteria|p__Bacteroidetes|c__Bacteroidia|o__Bacteroidales|f__Rikenellaceae|g__Alistipes	3796	1244	15135	52401	82189	9219	23293	1662	579	376	28264	2576	3032	6151	257	1380	23	5495	34985	12	27009	183	19726	56053	31921	24812
d__Bacteria|p__Bacteroidetes|c__Bacteroidia|o__Bacteroidales|f__Rikenellaceae|g__Alistipes|s__Alistipes_finegoldii	53	15	63	91	34	119	71	258	1	29	56	9	6	7	0	50	0	32	83	0	39	18	71	101	104	2279
d__Bacteria|p__Bacteroidetes|c__Bacteroidia|o__Bacteroidales|f__Rikenellaceae|g__Alistipes|s__Alistipes_shahii	68	272	13111	38864	54869	5167	13474	975	485	182	24726	1110	1881	3248	124	1084	2	4296	31406	7	17482	50	17805	39164	29892	18066
d__Bacteria|p__Bacteroidetes|c__Bacteroidia|o__Bacteroidales|g__Candidatus_Azobacteroides	2337	3152	7264	30703	15938	16055	29208	1977	220	5650	3346	1800	864	1451	445	8091	118	2819	39390	34	14200	2896	12003	87614	2978	11508
d__Bacteria|p__Bacteroidetes|c__Bacteroidia|o__Bacteroidales|g__Candidatus_Azobacteroides|s__Candidatus_Azobacteroides_pseudotrichonymphae	2337	3152	7264	30703	15938	16055	29208	1977	220	5650	3346	1800	864	1451	445	8091	118	2819	39390	34	14200	2896	12003	87614	2978	11508
d__Bacteria|p__Bacteroidetes|c__Cytophagia	3095	4604	58056	50305	49010	29549	68844	40579	931	10040	152977	6445	8904	1965	1504	7794	504	58617	181007	278	52886	3769	24391	72792	96616	238921
d__Bacteria|p__Bacteroidetes|c__Cytophagia|o__Cytophagales	3095	4604	58056	50305	49010	29549	68844	40579	931	10040	152977	6445	8904	1965	1504	7794	504	58617	181007	278	52886	3769	24391	72792	96616	238921
d__Bacteria|p__Bacteroidetes|c__Cytophagia|o__Cytophagales|f__Amoebophilaceae	48	144	520	813	389	235	245	32	14	59	204	62	45	29	7	78	6	119	450	1	770	21	174	1175	167	788
d__Bacteria|p__Bacteroidetes|c__Cytophagia|o__Cytophagales|f__Amoebophilaceae|g__Candidatus_Amoebophilus	5	9	31	420	76	107	85	0	1	6	16	10	16	8	0	4	0	73	41	0	332	1	44	357	71	496
d__Bacteria|p__Bacteroidetes|c__Cytophagia|o__Cytophagales|f__Amoebophilaceae|g__Candidatus_Amoebophilus|s__Candidatus_Amoebophilus_asiaticus	5	9	31	420	76	107	85	0	1	6	16	10	16	8	0	4	0	73	41	0	332	1	44	357	71	496
d__Bacteria|p__Bacteroidetes|c__Cytophagia|o__Cytophagales|f__Amoebophilaceae|g__Candidatus_Cardinium	42	131	485	385	311	123	138	19	13	51	180	50	28	21	7	73	6	44	401	1	437	19	130	812	84	190
d__Bacteria|p__Bacteroidetes|c__Cytophagia|o__Cytophagales|f__Amoebophilaceae|g__Candidatus_Cardinium|s__Cardinium_endosymbiont_of_Encarsia_pergandiella	42	131	485	385	311	123	138	19	13	51	180	50	28	21	7	73	6	44	401	1	437	19	130	812	84	190
d__Bacteria|p__Bacteroidetes|c__Cytophagia|o__Cytophagales|f__Cyclobacteriaceae	554	1039	1950	6075	2517	1960	2177	829	16	376	10196	232	634	132	210	607	25	800	18044	3	3478	250	1928	9004	1733	926
d__Bacteria|p__Bacteroidetes|c__Cytophagia|o__Cytophagales|f__Cyclobacteriaceae|g__Belliella	319	25	857	1159	306	289	258	18	3	50	268	10	12	58	70	18	9	331	636	0	628	55	792	3934	175	48
d__Bacteria|p__Bacteroidetes|c__Cytophagia|o__Cytophagales|f__Cyclobacteriaceae|g__Belliella|s__Belliella_baltica	319	25	857	1159	306	289	258	18	3	50	268	10	12	58	70	18	9	331	636	0	628	55	792	3934	175	48
d__Bacteria|p__Bacteroidetes|c__Cytophagia|o__Cytophagales|f__Cyclobacteriaceae|g__Cyclobacterium	146	914	779	1223	242	701	1017	673	5	177	901	130	596	17	104	53	10	248	339	2	739	26	297	2765	1442	425
d__Bacteria|p__Bacteroidetes|c__Cytophagia|o__Cytophagales|f__Cyclobacteriaceae|g__Cyclobacterium|s__Cyclobacterium_marinum	146	914	779	1223	242	701	1017	673	5	177	901	130	596	17	104	53	10	248	339	2	739	26	297	2765	1442	425
d__Bacteria|p__Bacteroidetes|c__Cytophagia|o__Cytophagales|f__Cyclobacteriaceae|g__Echinicola	56	84	124	617	803	654	72	122	5	136	8902	34	15	12	31	497	1	99	16812	1	565	156	670	1127	29	313
d__Bacteria|p__Bacteroidetes|c__Cytophagia|o__Cytophagales|f__Cyclobacteriaceae|g__Echinicola|s__Echinicola_vietnamensis	56	84	124	617	803	654	72	122	5	136	8902	34	15	12	31	497	1	99	16812	1	565	156	670	1127	29	313
d__Bacteria|p__Bacteroidetes|c__Cytophagia|o__Cytophagales|f__Cytophagaceae	2149	2580	34943	35054	28079	24611	62813	37355	798	6891	139840	4832	5846	1503	1198	6101	249	32034	140415	272	31038	3392	15909	40028	87143	228041
d__Bacteria|p__Bacteroidetes|c__Cytophagia|o__Cytophagales|f__Cytophagaceae|g__Cytophaga	40	67	141	179	206	267	154	67	77	54	234	55	58	381	41	18	19	7	202	119	2825	167	551	1847	95	455
d__Bacteria|p__Bacteroidetes|c__Cytophagia|o__Cytophagales|f__Cytophagaceae|g__Cytophaga|s__Cytophaga_hutchinsonii	40	67	141	179	206	267	154	67	77	54	234	55	58	381	41	18	19	7	202	119	2825	167	551	1847	95	455
d__Bacteria|p__Bacteroidetes|c__Cytophagia|o__Cytophagales|f__Cytophagaceae|g__Dyadobacter	0	21	59	126	7449	573	32	19	3	13	9397	18	13	330	5	5	4	99	70	8	320	49	16	920	285	25
d__Bacteria|p__Bacteroidetes|c__Cytophagia|o__Cytophagales|f__Cytophagaceae|g__Dyadobacter|s__Dyadobacter_fermentans	0	21	59	126	7449	573	32	19	3	13	9397	18	13	330	5	5	4	99	70	8	320	49	16	920	285	25
d__Bacteria|p__Bacteroidetes|c__Cytophagia|o__Cytophagales|f__Cytophagaceae|g__Emticicia	13	13	94	72	28	42	33	19	0	23	49	10	16	15	1	6	24	46	276	122	1193	105	337	220	10	249
d__Bacteria|p__Bacteroidetes|c__Cytophagia|o__Cytophagales|f__Cytophagaceae|g__Emticicia|s__Emticicia_oligotrophica	13	13	94	72	28	42	33	19	0	23	49	10	16	15	1	6	24	46	276	122	1193	105	337	220	10	249
d__Bacteria|p__Bacteroidetes|c__Cytophagia|o__Cytophagales|f__Cytophagaceae|g__Fibrella	52	14	56	61	123	36	99	57	8	26	64	18	28	109	39	37	6	90	79	15	120	10	90	190	85	1738
d__Bacteria|p__Bacteroidetes|c__Cytophagia|o__Cytophagales|f__Cytophagaceae|g__Fibrella|s__Fibrella_aestuarina	52	14	56	61	123	36	99	57	8	26	64	18	28	109	39	37	6	90	79	15	120	10	90	190	85	1738
d__Bacteria|p__Bacteroidetes|c__Cytophagia|o__Cytophagales|f__Cytophagaceae|g__Flexibacter	10	28	99	2348	70	116	121	67	8	21	107225	18	8	24	7	13	1	36	75587	0	5919	24	123	5978	43	190
d__Bacteria|p__Bacteroidetes|c__Cytophagia|o__Cytophagales|f__Cytophagaceae|g__Flexibacter|s__Flexibacter_litoralis	10	28	99	2348	70	116	121	67	8	21	107225	18	8	24	7	13	1	36	75587	0	5919	24	123	5978	43	190
d__Bacteria|p__Bacteroidetes|c__Cytophagia|o__Cytophagales|f__Cytophagaceae|g__Leadbetterella	2017	2409	34364	32125	19851	22995	62132	36950	697	6725	22778	4694	5697	629	1083	6005	190	31515	63912	6	20420	3025	14688	28016	86294	222815
d__Bacteria|p__Bacteroidetes|c__Cytophagia|o__Cytophagales|f__Cytophagaceae|g__Leadbetterella|s__Leadbetterella_byssophila	2017	2409	34364	32125	19851	22995	62132	36950	697	6725	22778	4694	5697	629	1083	6005	190	31515	63912	6	20420	3025	14688	28016	86294	222815
d__Bacteria|p__Bacteroidetes|c__Cytophagia|o__Cytophagales|f__Cytophagaceae|g__Runella	0	0	12	11	6	22	14	5	0	1	1	3	1	0	0	2	0	42	21	0	40	0	13	27	62	63
d__Bacteria|p__Bacteroidetes|c__Cytophagia|o__Cytophagales|f__Cytophagaceae|g__Runella|s__Runella_slithyformis	0	0	12	11	6	22	14	5	0	1	1	3	1	0	0	2	0	42	21	0	40	0	13	27	62	63
d__Bacteria|p__Bacteroidetes|c__Cytophagia|o__Cytophagales|f__Cytophagaceae|g__Spirosoma	9	18	85	55	39	74	162	101	5	14	73	11	16	13	13	11	5	192	221	1	101	4	67	114	181	1413
d__Bacteria|p__Bacteroidetes|c__Cytophagia|o__Cytophagales|f__Cytophagaceae|g__Spirosoma|s__Spirosoma_linguale	9	18	85	55	39	74	162	101	5	14	73	11	16	13	13	11	5	192	221	1	101	4	67	114	181	1413
d__Bacteria|p__Bacteroidetes|c__Cytophagia|o__Cytophagales|f__Flammeovirgaceae	105	393	18830	4936	12086	1289	1134	1101	90	2562	970	1201	1588	140	34	943	165	25339	11216	0	15524	30	4032	20949	5471	7945
d__Bacteria|p__Bacteroidetes|c__Cytophagia|o__Cytophagales|f__Flammeovirgaceae|g__Marivirga	105	393	18830	4936	12086	1289	1134	1101	90	2562	970	1201	1588	140	34	943	165	25339	11216	0	15524	30	4032	20949	5471	7945
d__Bacteria|p__Bacteroidetes|c__Cytophagia|o__Cytophagales|f__Flammeovirgaceae|g__Marivirga|s__Marivirga_tractuosa	105	393	18830	4936	12086	1289	1134	1101	90	2562	970	1201	1588	140	34	943	165	25339	11216	0	15524	30	4032	20949	5471	7945
d__Bacteria|p__Bacteroidetes|c__Flavobacteriia	67097	95041	441610	573222	584767	276663	199376	39890	60844	471082	1141127	102623	50563	48667	140918	108431	7182	60193	2347879	9262	697154	80574	78291	831716	124724	1949964
d__Bacteria|p__Bacteroidetes|c__Flavobacteriia|o__Flavobacteriales	67097	95041	441610	573222	584767	276663	199376	39890	60844	471082	1141127	102623	50563	48667	140918	108431	7182	60193	2347879	9262	697154	80574	78291	831716	124724	1949964
d__Bacteria|p__Bacteroidetes|c__Flavobacteriia|o__Flavobacteriales|f__Blattabacteriaceae	62	123	191	988	6625	1596	2933	98	14	46	1163	97	232	1332	3310	29	4	3499	1288	3	6724	52	1378	73468	1426	253
d__Bacteria|p__Bacteroidetes|c__Flavobacteriia|o__Flavobacteriales|f__Blattabacteriaceae|g__Blattabacterium	62	123	191	988	6625	1596	2933	98	14	46	1163	97	232	1332	3310	29	4	3499	1288	3	6724	52	1378	73468	1426	253
d__Bacteria|p__Bacteroidetes|c__Flavobacteriia|o__Flavobacteriales|f__Blattabacteriaceae|g__Blattabacterium|s__Blattabacterium_punctulatus	0	6	0	28	3	0	15	1	2	2	0	2	6	1	1	3	0	2	1	0	8	8	4	16	2	1
d__Bacteria|p__Bacteroidetes|c__Flavobacteriia|o__Flavobacteriales|f__Blattabacteriaceae|g__Blattabacterium|s__Blattabacterium_sp_(Blaberus_giganteus)	1	18	34	283	1310	283	62	2	0	3	289	37	74	247	0	4	0	1410	59	1	3197	22	220	68310	100	17
d__Bacteria|p__Bacteroidetes|c__Flavobacteriia|o__Flavobacteriales|f__Blattabacteriaceae|g__Blattabacterium|s__Blattabacterium_sp_(Blatta_orientalis)	53	50	43	462	5103	982	672	66	7	8	755	40	132	1057	3254	11	0	1982	125	0	3150	13	1021	4721	1063	4
d__Bacteria|p__Bacteroidetes|c__Flavobacteriia|o__Flavobacteriales|f__Blattabacteriaceae|g__Blattabacterium|s__Blattabacterium_sp_(Blattella_germanica)	0	1	4	8	12	0	20	0	0	3	13	3	0	0	0	0	0	0	338	0	34	0	6	9	0	0
d__Bacteria|p__Bacteroidetes|c__Flavobacteriia|o__Flavobacteriales|f__Blattabacteriaceae|g__Blattabacterium|s__Blattabacterium_sp_(Mastotermes_darwiniensis)	1	4	35	28	7	36	0	0	0	0	1	0	1	0	0	0	0	3	7	0	9	0	6	53	2	1
d__Bacteria|p__Bacteroidetes|c__Flavobacteriia|o__Flavobacteriales|f__Blattabacteriaceae|g__Blattabacterium|s__Blattabacterium_sp_(Nauphoeta_cinerea)	2	12	3	35	28	224	7	7	0	11	0	5	0	22	51	1	3	0	2	0	66	0	51	19	127	80
d__Bacteria|p__Bacteroidetes|c__Flavobacteriia|o__Flavobacteriales|f__Blattabacteriaceae|g__Blattabacterium|s__Blattabacterium_sp_(Panesthia_angustipennis_spadica)	0	7	8	20	87	47	14	2	0	3	29	1	0	0	2	0	0	9	14	2	39	2	19	73	8	5
d__Bacteria|p__Bacteroidetes|c__Flavobacteriia|o__Flavobacteriales|f__Blattabacteriaceae|g__Blattabacterium|s__Blattabacterium_sp_(Periplaneta_americana)	0	0	0	1	0	0	0	0	0	0	2	0	0	0	0	0	0	1	5	0	5	0	0	11	3	4
d__Bacteria|p__Bacteroidetes|c__Flavobacteriia|o__Flavobacteriales|f__Cryomorphaceae	8	22	82	89	60	53	28	25	0	18	151	10	19	27	8	15	2	119	4090	2	127	10	68	313	322	511
d__Bacteria|p__Bacteroidetes|c__Flavobacteriia|o__Flavobacteriales|f__Cryomorphaceae|g__Fluviicola	5	19	38	47	20	34	7	8	0	10	147	8	12	11	6	7	2	91	3804	1	83	6	45	255	47	217
d__Bacteria|p__Bacteroidetes|c__Flavobacteriia|o__Flavobacteriales|f__Cryomorphaceae|g__Fluviicola|s__Fluviicola_taffensis	5	19	38	47	20	34	7	8	0	10	147	8	12	11	6	7	2	91	3804	1	83	6	45	255	47	217
d__Bacteria|p__Bacteroidetes|c__Flavobacteriia|o__Flavobacteriales|f__Cryomorphaceae|g__Owenweeksia	3	3	44	42	40	19	21	17	0	8	4	2	7	16	2	8	0	28	286	1	44	4	23	58	275	294
d__Bacteria|p__Bacteroidetes|c__Flavobacteriia|o__Flavobacteriales|f__Cryomorphaceae|g__Owenweeksia|s__Owenweeksia_hongkongensis	3	3	44	42	40	19	21	17	0	8	4	2	7	16	2	8	0	28	286	1	44	4	23	58	275	294
d__Bacteria|p__Bacteroidetes|c__Flavobacteriia|o__Flavobacteriales|f__Flavobacteriaceae	63062	89906	417828	553274	544113	270059	191987	36244	60240	468400	1125636	101584	48212	45764	137151	104761	6705	54522	2327252	8321	678517	76408	70780	744674	119620	1930255
d__Bacteria|p__Bacteroidetes|c__Flavobacteriia|o__Flavobacteriales|f__Flavobacteriaceae|g__Aequorivita	7	14	140	701	57	433	29	58	5	37	17401	30	7	2	4	17	1	83	23061	0	669	4	24	708	46	7
d__Bacteria|p__Bacteroidetes|c__Flavobacteriia|o__Flavobacteriales|f__Flavobacteriaceae|g__Aequorivita|s__Aequorivita_sublithincola	7	14	140	701	57	433	29	58	5	37	17401	30	7	2	4	17	1	83	23061	0	669	4	24	708	46	7
d__Bacteria|p__Bacteroidetes|c__Flavobacteriia|o__Flavobacteriales|f__Flavobacteriaceae|g__Capnocytophaga	35931	36376	230027	354702	245905	177762	120376	14323	45037	326116	590401	75262	31732	32123	98041	67879	3123	22179	1336061	242	417087	46163	12628	449268	67312	1242398
d__Bacteria|p__Bacteroidetes|c__Flavobacteriia|o__Flavobacteriales|f__Flavobacteriaceae|g__Capnocytophaga|s__Capnocytophaga_canimorsus	4718	6489	45000	51573	32971	26441	12370	1152	5709	37660	60483	9837	4822	3284	13839	10137	450	1620	234761	34	60922	4987	1555	55366	7276	81555
d__Bacteria|p__Bacteroidetes|c__Flavobacteriia|o__Flavobacteriales|f__Flavobacteriaceae|g__Capnocytophaga|s__Capnocytophaga_ochracea	20136	18191	104635	182285	122237	114540	71892	8261	32423	164873	163775	35554	18253	16014	42765	35160	1626	17008	665033	141	233494	33080	7938	271910	46073	693498
d__Bacteria|p__Bacteroidetes|c__Flavobacteriia|o__Flavobacteriales|f__Flavobacteriaceae|g__Cellulophaga	44	530	375	588	290	648	105	43	75	159	13299	81	37	40	60	92	5	107	41151	27	1194	348	52	2902	211	453
d__Bacteria|p__Bacteroidetes|c__Flavobacteriia|o__Flavobacteriales|f__Flavobacteriaceae|g__Cellulophaga|s__Cellulophaga_algicola	31	25	301	210	146	83	54	23	66	111	122	31	20	18	30	45	4	50	1017	27	317	48	32	249	24	187
d__Bacteria|p__Bacteroidetes|c__Flavobacteriia|o__Flavobacteriales|f__Flavobacteriaceae|g__Cellulophaga|s__Cellulophaga_lytica	13	505	74	378	144	565	51	20	9	48	13177	50	17	22	30	47	1	57	40134	0	877	300	20	2653	187	266
d__Bacteria|p__Bacteroidetes|c__Flavobacteriia|o__Flavobacteriales|f__Flavobacteriaceae|g__Croceibacter	7	6	50	55	25	56	45	45	2	31	73	18	8	2	7	20	2	7	443	0	85	4	12	133	79	69
d__Bacteria|p__Bacteroidetes|c__Flavobacteriia|o__Flavobacteriales|f__Flavobacteriaceae|g__Croceibacter|s__Croceibacter_atlanticus	7	6	50	55	25	56	45	45	2	31	73	18	8	2	7	20	2	7	443	0	85	4	12	133	79	69
d__Bacteria|p__Bacteroidetes|c__Flavobacteriia|o__Flavobacteriales|f__Flavobacteriaceae|g__Dokdonia	9	6	23	98	67	381	23	12	8	53	159	11	2	9	13	11	16	3	1800	53	253	81	169	174	124	351
d__Bacteria|p__Bacteroidetes|c__Flavobacteriia|o__Flavobacteriales|f__Flavobacteriaceae|g__Dokdonia|s__Dokdonia_sp_4H-3-7-5	9	6	23	98	67	381	23	12	8	53	159	11	2	9	13	11	16	3	1800	53	253	81	169	174	124	351
d__Bacteria|p__Bacteroidetes|c__Flavobacteriia|o__Flavobacteriales|f__Flavobacteriaceae|g__Flavobacterium	2008	2279	3877	14162	6791	5255	8502	2042	2887	4952	2788	2412	1704	1143	2005	1381	1810	2924	39492	5437	18580	10181	12766	19822	3588	38309
d__Bacteria|p__Bacteroidetes|c__Flavobacteriia|o__Flavobacteriales|f__Flavobacteriaceae|g__Flavobacterium|s__Flavobacterium_branchiophilum	5	60	149	257	837	352	385	23	18	42	207	83	33	21	27	37	6	247	950	0	568	20	149	783	636	213
d__Bacteria|p__Bacteroidetes|c__Flavobacteriia|o__Flavobacteriales|f__Flavobacteriaceae|g__Flavobacterium|s__Flavobacterium_columnare	328	38	874	1173	2647	452	558	67	327	2022	77	80	162	63	618	248	2	768	18224	1	7388	663	201	6948	1190	23500
d__Bacteria|p__Bacteroidetes|c__Flavobacteriia|o__Flavobacteriales|f__Flavobacteriaceae|g__Flavobacterium|s__Flavobacterium_indicum	147	71	612	1442	884	509	1054	239	71	714	1293	211	22	13	145	251	10	59	9130	4	1754	81	72	1876	384	933
d__Bacteria|p__Bacteroidetes|c__Flavobacteriia|o__Flavobacteriales|f__Flavobacteriaceae|g__Flavobacterium|s__Flavobacterium_johnsoniae	3	30	57	74	31	22	58	1	1	21	293	13	15	14	7	22	0	302	916	8	80	9	32	124	141	262
d__Bacteria|p__Bacteroidetes|c__Flavobacteriia|o__Flavobacteriales|f__Flavobacteriaceae|g__Flavobacterium|s__Flavobacterium_psychrophilum	1364	1864	1501	7204	1200	3347	3847	1626	2267	1447	580	2011	1403	1005	831	660	1792	1077	878	5421	4886	8978	11462	5341	591	1195
d__Bacteria|p__Bacteroidetes|c__Flavobacteriia|o__Flavobacteriales|f__Flavobacteriaceae|g__Gramella	51	25	397	570	621	158	141	136	1	444	460	24	24	21	45	31	12	104	408	18	1568	16	79	4438	675	11
d__Bacteria|p__Bacteroidetes|c__Flavobacteriia|o__Flavobacteriales|f__Flavobacteriaceae|g__Gramella|s__Gramella_forsetii	51	25	397	570	621	158	141	136	1	444	460	24	24	21	45	31	12	104	408	18	1568	16	79	4438	675	11
d__Bacteria|p__Bacteroidetes|c__Flavobacteriia|o__Flavobacteriales|f__Flavobacteriaceae|g__Lacinutrix	25	32	58	110	24	56	78	34	30	42	348	24	25	7	8	17	0	27	1524	0	190	8	34	100	122	172
d__Bacteria|p__Bacteroidetes|c__Flavobacteriia|o__Flavobacteriales|f__Flavobacteriaceae|g__Lacinutrix|s__Lacinutrix_sp_5H-3-7-4	25	32	58	110	24	56	78	34	30	42	348	24	25	7	8	17	0	27	1524	0	190	8	34	100	122	172
d__Bacteria|p__Bacteroidetes|c__Flavobacteriia|o__Flavobacteriales|f__Flavobacteriaceae|g__Maribacter	8	18	106	97	50	63	69	20	22	71	47	46	3	9	7	20	3	603	884	1	320	11	22	233	138	94
d__Bacteria|p__Bacteroidetes|c__Flavobacteriia|o__Flavobacteriales|f__Flavobacteriaceae|g__Maribacter|s__Maribacter_sp_HTCC2170	8	18	106	97	50	63	69	20	22	71	47	46	3	9	7	20	3	603	884	1	320	11	22	233	138	94
d__Bacteria|p__Bacteroidetes|c__Flavobacteriia|o__Flavobacteriales|f__Flavobacteriaceae|g__Muricauda	106	133	1289	850	1282	755	604	97	100	1472	1152	388	107	152	414	390	15	166	14967	4	4263	348	32	2234	623	11569
d__Bacteria|p__Bacteroidetes|c__Flavobacteriia|o__Flavobacteriales|f__Flavobacteriaceae|g__Muricauda|s__Muricauda_ruestringensis	106	133	1289	850	1282	755	604	97	100	1472	1152	388	107	152	414	390	15	166	14967	4	4263	348	32	2234	623	11569
d__Bacteria|p__Bacteroidetes|c__Flavobacteriia|o__Flavobacteriales|f__Flavobacteriaceae|g__Nonlabens	3	7	15	27	6	16	39	5	6	18	102	2	0	9	1	0	0	3	171	0	64	7	14	41	31	58
d__Bacteria|p__Bacteroidetes|c__Flavobacteriia|o__Flavobacteriales|f__Flavobacteriaceae|g__Nonlabens|s__Nonlabens_dokdonensis	3	7	15	27	6	16	39	5	6	18	102	2	0	9	1	0	0	3	171	0	64	7	14	41	31	58
d__Bacteria|p__Bacteroidetes|c__Flavobacteriia|o__Flavobacteriales|f__Flavobacteriaceae|g__Ornithobacterium	471	503	436	678	2642	1237	233	600	249	501	241	293	217	138	202	1814	358	398	1988	2333	1087	2755	3842	3093	229	1941
d__Bacteria|p__Bacteroidetes|c__Flavobacteriia|o__Flavobacteriales|f__Flavobacteriaceae|g__Ornithobacterium|s__Ornithobacterium_rhinotracheale	471	503	436	678	2642	1237	233	600	249	501	241	293	217	138	202	1814	358	398	1988	2333	1087	2755	3842	3093	229	1941
d__Bacteria|p__Bacteroidetes|c__Flavobacteriia|o__Flavobacteriales|f__Flavobacteriaceae|g__Polaribacter	14	27	95	786	524	294	180	19	57	46	554	6	9	31	5	24	4	4	1629	0	571	97	101	446	29	92
d__Bacteria|p__Bacteroidetes|c__Flavobacteriia|o__Flavobacteriales|f__Flavobacteriaceae|g__Polaribacter|s__Polaribacter_sp_MED152	14	27	95	786	524	294	180	19	57	46	554	6	9	31	5	24	4	4	1629	0	571	97	101	446	29	92
d__Bacteria|p__Bacteroidetes|c__Flavobacteriia|o__Flavobacteriales|f__Flavobacteriaceae|g__Psychroflexus	39	65	333	736	1623	408	190	23	0	146	25203	119	13	50	26	43	8	83	33797	3	2963	22	255	3211	242	2046
d__Bacteria|p__Bacteroidetes|c__Flavobacteriia|o__Flavobacteriales|f__Flavobacteriaceae|g__Psychroflexus|s__Psychroflexus_torquis	39	65	333	736	1623	408	190	23	0	146	25203	119	13	50	26	43	8	83	33797	3	2963	22	255	3211	242	2046
d__Bacteria|p__Bacteroidetes|c__Flavobacteriia|o__Flavobacteriales|f__Flavobacteriaceae|g__Riemerella	5126	4074	32162	24919	45654	12816	1767	3645	1339	3380	14169	1773	2171	446	232	6815	145	5310	28764	10	15057	1793	7145	36976	4250	13738
d__Bacteria|p__Bacteroidetes|c__Flavobacteriia|o__Flavobacteriales|f__Flavobacteriaceae|g__Riemerella|s__Riemerella_anatipestifer	5126	4074	32162	24919	45654	12816	1767	3645	1339	3380	14169	1773	2171	446	232	6815	145	5310	28764	10	15057	1793	7145	36976	4250	13738
d__Bacteria|p__Bacteroidetes|c__Flavobacteriia|o__Flavobacteriales|f__Flavobacteriaceae|g__Robiginitalea	63	2	225	1021	282	509	141	115	0	278	3	1	1	1	0	196	1	85	1281	0	303	110	190	1215	35	1595
d__Bacteria|p__Bacteroidetes|c__Flavobacteriia|o__Flavobacteriales|f__Flavobacteriaceae|g__Robiginitalea|s__Robiginitalea_biformata	63	2	225	1021	282	509	141	115	0	278	3	1	1	1	0	196	1	85	1281	0	303	110	190	1215	35	1595
d__Bacteria|p__Bacteroidetes|c__Flavobacteriia|o__Flavobacteriales|f__Flavobacteriaceae|g__Weeksella	27	59	187	254	134	89	111	83	36	41	1256	15	77	34	7	29	2	61	3336	1	257	13	98	233	165	287
d__Bacteria|p__Bacteroidetes|c__Flavobacteriia|o__Flavobacteriales|f__Flavobacteriaceae|g__Weeksella|s__Weeksella_virosa	27	59	187	254	134	89	111	83	36	41	1256	15	77	34	7	29	2	61	3336	1	257	13	98	233	165	287
d__Bacteria|p__Bacteroidetes|c__Flavobacteriia|o__Flavobacteriales|f__Flavobacteriaceae|g__Zobellia	43	65	108	82	71000	16704	308	160	47	37	338	21	24	714	28	153	26	8464	1838	88	33642	158	19826	348	124	29
d__Bacteria|p__Bacteroidetes|c__Flavobacteriia|o__Flavobacteriales|f__Flavobacteriaceae|g__Zobellia|s__Zobellia_galactanivorans	43	65	108	82	71000	16704	308	160	47	37	338	21	24	714	28	153	26	8464	1838	88	33642	158	19826	348	124	29
d__Bacteria|p__Bacteroidetes|c__Flavobacteriia|o__Flavobacteriales|f__Flavobacteriaceae|g__Zunongwangia	1	13	139	57	160	201	71	12	6	13	157	12	2	16	3	12	0	3	507	0	102	54	85	231	19	128
d__Bacteria|p__Bacteroidetes|c__Flavobacteriia|o__Flavobacteriales|f__Flavobacteriaceae|g__Zunongwangia|s__Zunongwangia_profunda	1	13	139	57	160	201	71	12	6	13	157	12	2	16	3	12	0	3	507	0	102	54	85	231	19	128
d__Bacteria|p__Bacteroidetes|c__Flavobacteriia|o__Flavobacteriales|f__Flavobacteriaceae|s__Flavobacteriaceae_bacterium_3519-10	4606	24728	52062	14117	34182	5440	1290	1582	491	2179	9481	930	1479	1163	211	3925	158	2207	14605	5	10801	1351	5455	21800	1527	24835
d__Bacteria|p__Bacteroidetes|c__Flavobacteriia|o__Flavobacteriales|g__Candidatus_Sulcia	656	66	193	921	2145	132	138	86	29	51	311	33	40	657	70	19	353	817	1377	928	2102	3320	2008	1131	271	981
d__Bacteria|p__Bacteroidetes|c__Flavobacteriia|o__Flavobacteriales|g__Candidatus_Sulcia|s__Candidatus_Sulcia_muelleri	656	66	193	921	2145	132	138	86	29	51	311	33	40	657	70	19	353	817	1377	928	2102	3320	2008	1131	271	981
d__Bacteria|p__Bacteroidetes|c__Flavobacteriia|o__Flavobacteriales|s__Candidatus_Uzinura_diaspidicola	211	58	389	502	312	115	477	216	8	159	679	39	522	18	14	70	5	60	663	0	469	67	387	289	264	2061
d__Bacteria|p__Bacteroidetes|c__Sphingobacteriia	1907	2673	58220	38628	111961	8751	12141	3902	483	8684	11846	3856	4533	1635	683	7852	360	12532	18844	25	42441	1000	14200	46183	27360	11582
d__Bacteria|p__Bacteroidetes|c__Sphingobacteriia|o__Sphingobacteriales	1907	2673	58220	38628	111961	8751	12141	3902	483	8684	11846	3856	4533	1635	683	7852	360	12532	18844	25	42441	1000	14200	46183	27360	11582
d__Bacteria|p__Bacteroidetes|c__Sphingobacteriia|o__Sphingobacteriales|f__Saprospiraceae	13	9	190	1500	35430	3114	1032	115	9	31	2871	297	646	776	9	71	4	894	201	2	6827	31	4658	10288	144	296
d__Bacteria|p__Bacteroidetes|c__Sphingobacteriia|o__Sphingobacteriales|f__Saprospiraceae|g__Haliscomenobacter	5	0	18	22	3	2	23	8	5	8	5	2	0	0	2	2	3	79	71	0	19	1	16	13	14	45
d__Bacteria|p__Bacteroidetes|c__Sphingobacteriia|o__Sphingobacteriales|f__Saprospiraceae|g__Haliscomenobacter|s__Haliscomenobacter_hydrossis	5	0	18	22	3	2	23	8	5	8	5	2	0	0	2	2	3	79	71	0	19	1	16	13	14	45
d__Bacteria|p__Bacteroidetes|c__Sphingobacteriia|o__Sphingobacteriales|f__Saprospiraceae|g__Saprospira	8	9	172	1478	35427	3112	1009	107	4	23	2866	295	646	776	7	69	1	815	118	2	6808	30	4642	10275	130	251
d__Bacteria|p__Bacteroidetes|c__Sphingobacteriia|o__Sphingobacteriales|f__Saprospiraceae|g__Saprospira|s__Saprospira_grandis	8	9	172	1478	35427	3112	1009	107	4	23	2866	295	646	776	7	69	1	815	118	2	6808	30	4642	10275	130	251
d__Bacteria|p__Bacteroidetes|c__Sphingobacteriia|o__Sphingobacteriales|f__Sphingobacteriaceae	1838	2433	36375	26057	36654	4854	10426	2133	445	5347	8447	2745	3817	746	591	6316	199	10363	16236	5	26581	935	8186	29393	19225	10013
d__Bacteria|p__Bacteroidetes|c__Sphingobacteriia|o__Sphingobacteriales|f__Sphingobacteriaceae|g__Pedobacter	632	837	28576	20659	23215	3720	9751	1687	260	4549	5698	2375	3362	600	442	5285	187	9895	11382	5	24587	486	7274	25243	18750	8667
d__Bacteria|p__Bacteroidetes|c__Sphingobacteriia|o__Sphingobacteriales|f__Sphingobacteriaceae|g__Pedobacter|s__Pedobacter_heparinus	434	676	22213	14609	21243	2876	6969	1350	154	4095	698	2136	3287	140	326	5122	181	8912	6849	2	16226	335	4069	14433	9080	8109
d__Bacteria|p__Bacteroidetes|c__Sphingobacteriia|o__Sphingobacteriales|f__Sphingobacteriaceae|g__Pedobacter|s__Pedobacter_saltans	197	113	6354	6047	1972	842	2777	337	106	454	4996	239	73	451	115	163	6	983	4533	3	8356	151	3205	10810	9660	558
d__Bacteria|p__Bacteroidetes|c__Sphingobacteriia|o__Sphingobacteriales|f__Sphingobacteriaceae|g__Solitalea	1082	1115	7420	4419	8230	826	477	388	164	539	2597	250	415	45	114	934	12	341	3511	0	1369	335	822	1950	435	763
d__Bacteria|p__Bacteroidetes|c__Sphingobacteriia|o__Sphingobacteriales|f__Sphingobacteriaceae|g__Solitalea|s__Solitalea_canadensis	1082	1115	7420	4419	8230	826	477	388	164	539	2597	250	415	45	114	934	12	341	3511	0	1369	335	822	1950	435	763
d__Bacteria|p__Bacteroidetes|c__Sphingobacteriia|o__Sphingobacteriales|f__Sphingobacteriaceae|g__Sphingobacterium	54	255	200	542	1727	258	167	53	19	210	83	117	36	70	14	94	0	87	1258	0	488	104	51	1647	27	508
d__Bacteria|p__Bacteroidetes|c__Sphingobacteriia|o__Sphingobacteriales|f__Sphingobacteriaceae|g__Sphingobacterium|s__Sphingobacterium_sp_21	54	255	200	542	1727	258	167	53	19	210	83	117	36	70	14	94	0	87	1258	0	488	104	51	1647	27	508
d__Bacteria|p__Bacteroidetes|c__Sphingobacteriia|o__Sphingobacteriales|g__Chitinophaga	27	59	21442	10832	39536	568	490	1446	18	3262	211	742	19	62	31	1431	140	51	2047	13	6835	7	287	5365	2843	82
d__Bacteria|p__Bacteroidetes|c__Sphingobacteriia|o__Sphingobacteriales|g__Chitinophaga|s__Chitinophaga_pinensis	27	59	21442	10832	39536	568	490	1446	18	3262	211	742	19	62	31	1431	140	51	2047	13	6835	7	287	5365	2843	82
d__Bacteria|p__Bacteroidetes|c__Sphingobacteriia|o__Sphingobacteriales|g__Niastella	21	80	160	154	69	166	130	194	7	24	229	25	25	28	20	18	11	1166	321	3	2046	25	1003	982	5052	635
d__Bacteria|p__Bacteroidetes|c__Sphingobacteriia|o__Sphingobacteriales|g__Niastella|s__Niastella_koreensis	21	80	160	154	69	166	130	194	7	24	229	25	25	28	20	18	11	1166	321	3	2046	25	1003	982	5052	635
d__Bacteria|p__Bacteroidetes|o__Bacteroidetes_Order_II_Incertae_sedis	62	18	60	326	127	137	188	302	10	9	889	8	75	91	9	21	0	208	164	2	489	6	48	586	156	1287
d__Bacteria|p__Bacteroidetes|o__Bacteroidetes_Order_II_Incertae_sedis|f__Rhodothermaceae	62	18	60	326	127	137	188	302	10	9	889	8	75	91	9	21	0	208	164	2	489	6	48	586	156	1287
d__Bacteria|p__Bacteroidetes|o__Bacteroidetes_Order_II_Incertae_sedis|f__Rhodothermaceae|g__Rhodothermus	2	16	38	67	73	51	64	18	7	6	257	4	16	12	8	2	0	152	144	2	144	4	36	269	127	1037
d__Bacteria|p__Bacteroidetes|o__Bacteroidetes_Order_II_Incertae_sedis|f__Rhodothermaceae|g__Rhodothermus|s__Rhodothermus_marinus	2	16	38	67	73	51	64	18	7	6	257	4	16	12	8	2	0	152	144	2	144	4	36	269	127	1037
d__Bacteria|p__Bacteroidetes|o__Bacteroidetes_Order_II_Incertae_sedis|f__Rhodothermaceae|g__Salinibacter	60	2	22	259	54	86	124	284	3	3	632	4	59	79	1	19	0	56	20	0	345	2	12	317	29	250
d__Bacteria|p__Bacteroidetes|o__Bacteroidetes_Order_II_Incertae_sedis|f__Rhodothermaceae|g__Salinibacter|s__Salinibacter_ruber	60	2	22	259	54	86	124	284	3	3	632	4	59	79	1	19	0	56	20	0	345	2	12	317	29	250
d__Bacteria|p__Caldiserica	4	8	4	10	15	4	16	5	0	16	8	3	1	20	42	2	0	6	24	0	85	0	21	9	16	10
d__Bacteria|p__Caldiserica|c__Caldisericia	4	8	4	10	15	4	16	5	0	16	8	3	1	20	42	2	0	6	24	0	85	0	21	9	16	10
d__Bacteria|p__Caldiserica|c__Caldisericia|o__Caldisericales	4	8	4	10	15	4	16	5	0	16	8	3	1	20	42	2	0	6	24	0	85	0	21	9	16	10
d__Bacteria|p__Caldiserica|c__Caldisericia|o__Caldisericales|f__Caldisericaceae	4	8	4	10	15	4	16	5	0	16	8	3	1	20	42	2	0	6	24	0	85	0	21	9	16	10
d__Bacteria|p__Caldiserica|c__Caldisericia|o__Caldisericales|f__Caldisericaceae|g__Caldisericum	4	8	4	10	15	4	16	5	0	16	8	3	1	20	42	2	0	6	24	0	85	0	21	9	16	10
d__Bacteria|p__Caldiserica|c__Caldisericia|o__Caldisericales|f__Caldisericaceae|g__Caldisericum|s__Caldisericum_exile	4	8	4	10	15	4	16	5	0	16	8	3	1	20	42	2	0	6	24	0	85	0	21	9	16	10
d__Bacteria|p__Candidatus_Saccharibacteria	4479	3536	4410	42350	46706	24576	184420	18794	170	773	845	240	999	12482	219	258	217	2381	313	23	29042	188	3268	39567	19827	622
d__Bacteria|p__Candidatus_Saccharibacteria|g__Candidatus_Saccharimonas	2296	1938	2539	24044	24533	11866	89886	11234	104	498	279	153	643	6728	28	180	113	1648	221	21	15280	142	2070	21496	9652	588
d__Bacteria|p__Candidatus_Saccharibacteria|g__Candidatus_Saccharimonas|s__Candidatus_Saccharimonas_aalborgensis	2296	1938	2539	24044	24533	11866	89886	11234	104	498	279	153	643	6728	28	180	113	1648	221	21	15280	142	2070	21496	9652	588
d__Bacteria|p__Candidatus_Saccharibacteria|s__Candidatus_Saccharibacteria_bacterium_RAAC3_TM7_1	442	235	438	3047	5494	2471	16802	794	18	73	257	22	60	670	2	8	34	183	27	0	4136	13	277	6246	1927	10
d__Bacteria|p__Chlamydiae	162	510	1904	4594	844	1524	2703	843	25	556	4615	158	261	438	2448	280	11	1070	1018	4	3295	115	854	5751	4152	4499
d__Bacteria|p__Chlamydiae|c__Chlamydiia	162	510	1904	4594	844	1524	2703	843	25	556	4615	158	261	438	2448	280	11	1070	1018	4	3295	115	854	5751	4152	4499
d__Bacteria|p__Chlamydiae|c__Chlamydiia|o__Chlamydiales	162	510	1904	4594	844	1524	2703	843	25	556	4615	158	261	438	2448	280	11	1070	1018	4	3295	115	854	5751	4152	4499
d__Bacteria|p__Chlamydiae|c__Chlamydiia|o__Chlamydiales|f__Chlamydiaceae	14	14	129	85	60	28	34	26	0	19	6	13	2	2	18	2	3	6	25	0	120	3	60	324	32	9
d__Bacteria|p__Chlamydiae|c__Chlamydiia|o__Chlamydiales|f__Chlamydiaceae|g__Chlamydia	11	14	125	75	41	26	9	20	0	16	5	2	2	0	4	2	3	4	21	0	65	2	45	239	28	7
d__Bacteria|p__Chlamydiae|c__Chlamydiia|o__Chlamydiales|f__Chlamydiaceae|g__Chlamydia|s__Chlamydia_muridarum	0	3	9	2	0	0	0	0	0	0	0	0	0	0	0	0	0	0	0	0	3	0	0	0	0	0
d__Bacteria|p__Chlamydiae|c__Chlamydiia|o__Chlamydiales|f__Chlamydiaceae|g__Chlamydia|s__Chlamydia_pecorum	2	6	2	37	19	2	4	3	0	3	1	0	0	0	4	0	1	2	12	0	32	2	18	37	1	5
d__Bacteria|p__Chlamydiae|c__Chlamydiia|o__Chlamydiales|f__Chlamydiaceae|g__Chlamydia|s__Chlamydia_pneumoniae	6	5	89	25	14	14	2	15	0	13	0	1	2	0	0	0	2	1	3	0	17	0	10	28	18	0
d__Bacteria|p__Chlamydiae|c__Chlamydiia|o__Chlamydiales|f__Chlamydiaceae|g__Chlamydia|s__Chlamydia_psittaci	0	0	6	2	3	0	0	1	0	0	0	0	0	0	0	2	0	0	0	0	0	0	0	19	3	0
d__Bacteria|p__Chlamydiae|c__Chlamydiia|o__Chlamydiales|f__Chlamydiaceae|g__Chlamydia|s__Chlamydia_trachomatis	0	0	7	3	0	1	0	1	0	0	0	1	0	0	0	0	0	0	0	0	0	0	0	2	2	0
d__Bacteria|p__Chlamydiae|c__Chlamydiia|o__Chlamydiales|f__Chlamydiaceae|g__Chlamydophila	0	0	0	0	14	1	0	0	0	0	0	0	0	0	0	0	0	0	0	0	5	1	3	2	0	0
d__Bacteria|p__Chlamydiae|c__Chlamydiia|o__Chlamydiales|f__Chlamydiaceae|g__Chlamydophila|s__Chlamydophila_caviae	0	0	0	0	0	1	0	0	0	0	0	0	0	0	0	0	0	0	0	0	0	0	0	0	0	0
d__Bacteria|p__Chlamydiae|c__Chlamydiia|o__Chlamydiales|f__Chlamydiaceae|g__Chlamydophila|s__Chlamydophila_felis	0	0	0	0	14	0	0	0	0	0	0	0	0	0	0	0	0	0	0	0	5	1	3	2	0	0
d__Bacteria|p__Chlamydiae|c__Chlamydiia|o__Chlamydiales|f__Parachlamydiaceae	3	9	42	172	66	26	41	2	0	12	9	26	6	129	15	17	1	3	9	4	175	3	64	614	27	179
d__Bacteria|p__Chlamydiae|c__Chlamydiia|o__Chlamydiales|f__Parachlamydiaceae|g__Candidatus_Protochlamydia	2	4	39	166	58	7	32	1	0	10	5	26	1	122	15	11	0	0	7	2	33	1	20	597	23	1
d__Bacteria|p__Chlamydiae|c__Chlamydiia|o__Chlamydiales|f__Parachlamydiaceae|g__Candidatus_Protochlamydia|s__Candidatus_Protochlamydia_amoebophila	2	4	39	166	58	7	32	1	0	10	5	26	1	122	15	11	0	0	7	2	33	1	20	597	23	1
d__Bacteria|p__Chlamydiae|c__Chlamydiia|o__Chlamydiales|f__Parachlamydiaceae|g__Parachlamydia	1	2	0	3	1	3	4	1	0	1	2	0	1	0	0	6	0	0	0	2	139	1	40	9	1	39
d__Bacteria|p__Chlamydiae|c__Chlamydiia|o__Chlamydiales|f__Parachlamydiaceae|g__Parachlamydia|s__Parachlamydia_acanthamoebae	1	2	0	3	1	3	4	1	0	1	2	0	1	0	0	6	0	0	0	2	139	1	40	9	1	39
d__Bacteria|p__Chlamydiae|c__Chlamydiia|o__Chlamydiales|f__Simkaniaceae	0	0	3	3	2	0	1	0	0	0	0	0	0	0	0	1	1	12	1	0	32	0	6	14	5	125
d__Bacteria|p__Chlamydiae|c__Chlamydiia|o__Chlamydiales|f__Simkaniaceae|g__Simkania	0	0	3	3	2	0	1	0	0	0	0	0	0	0	0	1	1	12	1	0	32	0	6	14	5	125
d__Bacteria|p__Chlamydiae|c__Chlamydiia|o__Chlamydiales|f__Simkaniaceae|g__Simkania|s__Simkania_negevensis	0	0	3	3	2	0	1	0	0	0	0	0	0	0	0	1	1	12	1	0	32	0	6	14	5	125
d__Bacteria|p__Chlamydiae|c__Chlamydiia|o__Chlamydiales|f__Waddliaceae	0	18	41	84	54	22	63	13	0	7	15	5	4	16	49	11	0	9	17	0	177	2	28	251	22	54
d__Bacteria|p__Chlamydiae|c__Chlamydiia|o__Chlamydiales|f__Waddliaceae|g__Waddlia	0	18	41	84	54	22	63	13	0	7	15	5	4	16	49	11	0	9	17	0	177	2	28	251	22	54
d__Bacteria|p__Chlamydiae|c__Chlamydiia|o__Chlamydiales|f__Waddliaceae|g__Waddlia|s__Waddlia_chondrophila	0	18	41	84	54	22	63	13	0	7	15	5	4	16	49	11	0	9	17	0	177	2	28	251	22	54
d__Bacteria|p__Chlorobi	24	72	144	922	165	169	114	12	6	33	65	84	15	21	23	14	101	208	38	46	471	44	479	360	87	804
d__Bacteria|p__Chlorobi|c__Chlorobia	24	72	144	922	165	169	114	12	6	33	65	84	15	21	23	14	101	208	38	46	471	44	479	360	87	804
d__Bacteria|p__Chlorobi|c__Chlorobia|o__Chlorobiales	24	72	144	922	165	169	114	12	6	33	65	84	15	21	23	14	101	208	38	46	471	44	479	360	87	804
d__Bacteria|p__Chlorobi|c__Chlorobia|o__Chlorobiales|f__Chlorobiaceae	24	72	144	922	165	169	114	12	6	33	65	84	15	21	23	14	101	208	38	46	471	44	479	360	87	804
d__Bacteria|p__Chlorobi|c__Chlorobia|o__Chlorobiales|f__Chlorobiaceae|g__Chlorobaculum	7	7	14	3	7	1	5	1	0	13	6	0	2	0	4	5	2	71	1	5	24	0	9	15	18	333
d__Bacteria|p__Chlorobi|c__Chlorobia|o__Chlorobiales|f__Chlorobiaceae|g__Chlorobaculum|s__Chlorobaculum_parvum	1	7	0	0	4	0	5	0	0	0	2	0	0	0	4	0	2	40	1	5	10	0	0	9	16	328
d__Bacteria|p__Chlorobi|c__Chlorobia|o__Chlorobiales|f__Chlorobiaceae|g__Chlorobaculum|s__Chlorobaculum_tepidum	6	0	9	3	3	1	0	1	0	12	3	0	2	0	0	5	0	31	0	0	11	0	8	4	2	2
d__Bacteria|p__Chlorobi|c__Chlorobia|o__Chlorobiales|f__Chlorobiaceae|g__Chlorobium	9	7	8	55	41	6	15	3	3	8	3	0	3	1	14	3	96	1	9	40	123	36	396	67	15	374
d__Bacteria|p__Chlorobi|c__Chlorobia|o__Chlorobiales|f__Chlorobiaceae|g__Chlorobium|s__Chlorobium_chlorochromatii	4	3	0	1	0	4	0	0	0	0	0	0	0	0	0	0	0	0	3	0	12	0	1	2	1	0
d__Bacteria|p__Chlorobi|c__Chlorobia|o__Chlorobiales|f__Chlorobiaceae|g__Chlorobium|s__Chlorobium_limicola	5	0	1	1	1	0	7	0	1	0	3	0	0	0	0	3	95	0	3	35	79	36	395	55	0	372
d__Bacteria|p__Chlorobi|c__Chlorobia|o__Chlorobiales|f__Chlorobiaceae|g__Chlorobium|s__Chlorobium_phaeobacteroides	0	0	7	10	1	2	0	3	0	0	0	0	0	1	0	0	0	1	2	0	24	0	0	3	14	1
d__Bacteria|p__Chlorobi|c__Chlorobia|o__Chlorobiales|f__Chlorobiaceae|g__Chlorobium|s__Chlorobium_phaeovibrioides	0	0	0	1	2	0	7	0	2	8	0	0	3	0	14	0	0	0	1	5	8	0	0	7	0	1
d__Bacteria|p__Chlorobi|c__Chlorobia|o__Chlorobiales|f__Chlorobiaceae|g__Chloroherpeton	0	1	5	8	10	1	4	0	0	3	2	0	2	0	0	0	0	7	7	0	8	1	9	13	6	42
d__Bacteria|p__Chlorobi|c__Chlorobia|o__Chlorobiales|f__Chlorobiaceae|g__Chloroherpeton|s__Chloroherpeton_thalassium	0	1	5	8	10	1	4	0	0	3	2	0	2	0	0	0	0	7	7	0	8	1	9	13	6	42
d__Bacteria|p__Chlorobi|c__Chlorobia|o__Chlorobiales|f__Chlorobiaceae|g__Pelodictyon	2	0	1	0	2	0	12	3	0	2	0	3	0	0	0	0	1	33	1	0	5	0	1	0	0	2
d__Bacteria|p__Chlorobi|c__Chlorobia|o__Chlorobiales|f__Chlorobiaceae|g__Pelodictyon|s__Pelodictyon_luteolum	0	0	0	0	0	0	12	0	0	2	0	3	0	0	0	0	0	33	1	0	3	0	0	0	0	1
d__Bacteria|p__Chlorobi|c__Chlorobia|o__Chlorobiales|f__Chlorobiaceae|g__Pelodictyon|s__Pelodictyon_phaeoclathratiforme	2	0	1	0	2	0	0	3	0	0	0	0	0	0	0	0	1	0	0	0	2	0	1	0	0	1
d__Bacteria|p__Chlorobi|c__Chlorobia|o__Chlorobiales|f__Chlorobiaceae|g__Prosthecochloris	4	22	19	4	4	26	16	0	0	1	3	0	0	19	1	1	1	1	0	0	196	4	1	99	1	0
d__Bacteria|p__Chlorobi|c__Chlorobia|o__Chlorobiales|f__Chlorobiaceae|g__Prosthecochloris|s__Prosthecochloris_aestuarii	4	22	19	4	4	26	16	0	0	1	3	0	0	19	1	1	1	1	0	0	196	4	1	99	1	0
d__Bacteria|p__Chloroflexi	53	98	364	976	3642	589	276	45	16	161	699	42	57	172	39	25	68	463	336	31	3841	52	817	3247	1429	1457
d__Bacteria|p__Chloroflexi|c__Anaerolineae	4	3	15	26	33	12	16	5	0	0	7	1	3	2	6	1	2	22	27	0	69	8	39	58	18	344
d__Bacteria|p__Chloroflexi|c__Anaerolineae|o__Anaerolineales	4	3	15	26	33	12	16	5	0	0	7	1	3	2	6	1	2	22	27	0	69	8	39	58	18	344
d__Bacteria|p__Chloroflexi|c__Anaerolineae|o__Anaerolineales|f__Anaerolineaceae	4	3	15	26	33	12	16	5	0	0	7	1	3	2	6	1	2	22	27	0	69	8	39	58	18	344
d__Bacteria|p__Chloroflexi|c__Anaerolineae|o__Anaerolineales|f__Anaerolineaceae|g__Anaerolinea	4	3	15	26	33	12	16	5	0	0	7	1	3	2	6	1	2	22	27	0	69	8	39	58	18	344
d__Bacteria|p__Chloroflexi|c__Anaerolineae|o__Anaerolineales|f__Anaerolineaceae|g__Anaerolinea|s__Anaerolinea_thermophila	4	3	15	26	33	12	16	5	0	0	7	1	3	2	6	1	2	22	27	0	69	8	39	58	18	344
d__Bacteria|p__Chloroflexi|c__Caldilineae	27	64	163	499	570	84	91	20	5	20	331	19	11	68	10	10	6	150	244	1	2721	24	294	2003	1247	283
d__Bacteria|p__Chloroflexi|c__Caldilineae|o__Caldilineales	27	64	163	499	570	84	91	20	5	20	331	19	11	68	10	10	6	150	244	1	2721	24	294	2003	1247	283
d__Bacteria|p__Chloroflexi|c__Caldilineae|o__Caldilineales|f__Caldilineaceae	27	64	163	499	570	84	91	20	5	20	331	19	11	68	10	10	6	150	244	1	2721	24	294	2003	1247	283
d__Bacteria|p__Chloroflexi|c__Caldilineae|o__Caldilineales|f__Caldilineaceae|g__Caldilinea	27	64	163	499	570	84	91	20	5	20	331	19	11	68	10	10	6	150	244	1	2721	24	294	2003	1247	283
d__Bacteria|p__Chloroflexi|c__Caldilineae|o__Caldilineales|f__Caldilineaceae|g__Caldilinea|s__Caldilinea_aerophila	27	64	163	499	570	84	91	20	5	20	331	19	11	68	10	10	6	150	244	1	2721	24	294	2003	1247	283
d__Bacteria|p__Chloroflexi|c__Chloroflexia	4	16	52	405	2904	431	93	12	2	123	295	15	22	37	6	6	57	65	33	28	206	8	429	188	95	571
d__Bacteria|p__Chloroflexi|c__Chloroflexia|o__Chloroflexales	0	5	19	6	3	7	36	12	2	4	9	3	9	2	1	6	54	14	33	28	120	6	425	140	18	502
d__Bacteria|p__Chloroflexi|c__Chloroflexia|o__Chloroflexales|f__Chloroflexaceae	0	4	17	6	3	4	25	5	0	1	9	1	0	0	0	2	0	3	27	3	64	0	14	57	13	277
d__Bacteria|p__Chloroflexi|c__Chloroflexia|o__Chloroflexales|f__Chloroflexaceae|g__Chloroflexus	0	4	17	6	3	4	25	5	0	1	9	1	0	0	0	2	0	3	27	3	64	0	14	57	13	277
d__Bacteria|p__Chloroflexi|c__Chloroflexia|o__Chloroflexales|f__Chloroflexaceae|g__Chloroflexus|s__Chloroflexus_aggregans	0	0	3	1	0	0	1	0	0	0	0	0	0	0	0	0	0	0	1	0	0	0	1	8	4	1
d__Bacteria|p__Chloroflexi|c__Chloroflexia|o__Chloroflexales|f__Roseiflexaceae	0	1	2	0	0	3	11	7	2	3	0	2	4	2	1	4	54	11	6	25	56	6	411	83	5	225
d__Bacteria|p__Chloroflexi|c__Chloroflexia|o__Chloroflexales|f__Roseiflexaceae|g__Roseiflexus	0	1	2	0	0	3	11	7	2	3	0	2	4	2	1	4	54	11	6	25	56	6	411	83	5	225
d__Bacteria|p__Chloroflexi|c__Chloroflexia|o__Chloroflexales|f__Roseiflexaceae|g__Roseiflexus|s__Roseiflexus_castenholzii	0	1	2	0	0	0	3	2	2	1	0	0	0	2	0	3	54	9	0	24	44	6	410	30	2	55
d__Bacteria|p__Chloroflexi|c__Chloroflexia|o__Chloroflexales|f__Roseiflexaceae|g__Roseiflexus|s__Roseiflexus_sp_RS-1	0	0	0	0	0	3	7	5	0	0	0	2	3	0	0	1	0	1	5	1	7	0	1	38	0	116
d__Bacteria|p__Chloroflexi|c__Chloroflexia|o__Herpetosiphonales	4	11	33	397	2901	424	57	0	0	119	286	12	13	35	5	0	3	51	0	0	84	2	4	48	77	66
d__Bacteria|p__Chloroflexi|c__Chloroflexia|o__Herpetosiphonales|f__Herpetosiphonaceae	4	11	33	397	2901	424	57	0	0	119	286	12	13	35	5	0	3	51	0	0	84	2	4	48	77	66
d__Bacteria|p__Chloroflexi|c__Chloroflexia|o__Herpetosiphonales|f__Herpetosiphonaceae|g__Herpetosiphon	4	11	33	397	2901	424	57	0	0	119	286	12	13	35	5	0	3	51	0	0	84	2	4	48	77	66
d__Bacteria|p__Chloroflexi|c__Chloroflexia|o__Herpetosiphonales|f__Herpetosiphonaceae|g__Herpetosiphon|s__Herpetosiphon_aurantiacus	4	11	33	397	2901	424	57	0	0	119	286	12	13	35	5	0	3	51	0	0	84	2	4	48	77	66
d__Bacteria|p__Chloroflexi|c__Dehalococcoidia	5	0	20	28	68	30	21	5	2	4	39	1	4	52	11	2	2	3	18	0	692	2	26	951	31	5
d__Bacteria|p__Chloroflexi|c__Dehalococcoidia|g__Dehalogenimonas	0	0	1	3	3	4	1	0	0	0	4	0	1	1	2	0	0	2	2	0	38	1	16	84	8	3
d__Bacteria|p__Chloroflexi|c__Dehalococcoidia|g__Dehalogenimonas|s__Dehalogenimonas_lykanthroporepellens	0	0	1	3	3	4	1	0	0	0	4	0	1	1	2	0	0	2	2	0	38	1	16	84	8	3
d__Bacteria|p__Chloroflexi|c__Dehalococcoidia|o__Dehalococcoidales	5	0	19	25	65	26	20	5	2	4	35	1	3	51	9	2	2	1	16	0	654	1	10	867	23	2
d__Bacteria|p__Chloroflexi|c__Dehalococcoidia|o__Dehalococcoidales|f__Dehalococcoidaceae	5	0	19	25	65	26	20	5	2	4	35	1	3	51	9	2	2	1	16	0	654	1	10	867	23	2
d__Bacteria|p__Chloroflexi|c__Dehalococcoidia|o__Dehalococcoidales|f__Dehalococcoidaceae|g__Dehalococcoides	5	0	19	25	65	26	20	5	2	4	35	1	3	51	9	2	2	1	16	0	654	1	10	867	23	2
d__Bacteria|p__Chloroflexi|c__Dehalococcoidia|o__Dehalococcoidales|f__Dehalococcoidaceae|g__Dehalococcoides|s__Dehalococcoides_mccartyi	5	0	19	25	65	26	20	5	2	4	35	1	3	51	9	2	2	1	16	0	654	1	10	867	23	2
d__Bacteria|p__Chloroflexi|c__Thermomicrobia	2	15	104	18	61	32	55	3	3	14	26	6	17	8	6	6	1	223	9	2	136	1	29	42	35	254
d__Bacteria|p__Chloroflexi|c__Thermomicrobia|o__Sphaerobacterales	0	13	81	1	9	10	14	0	0	4	7	6	10	7	4	3	1	113	5	2	20	1	26	18	20	236
d__Bacteria|p__Chloroflexi|c__Thermomicrobia|o__Sphaerobacterales|f__Sphaerobacteraceae	0	13	81	1	9	10	14	0	0	4	7	6	10	7	4	3	1	113	5	2	20	1	26	18	20	236
d__Bacteria|p__Chloroflexi|c__Thermomicrobia|o__Sphaerobacterales|f__Sphaerobacteraceae|g__Sphaerobacter	0	13	81	1	9	10	14	0	0	4	7	6	10	7	4	3	1	113	5	2	20	1	26	18	20	236
d__Bacteria|p__Chloroflexi|c__Thermomicrobia|o__Sphaerobacterales|f__Sphaerobacteraceae|g__Sphaerobacter|s__Sphaerobacter_thermophilus	0	13	81	1	9	10	14	0	0	4	7	6	10	7	4	3	1	113	5	2	20	1	26	18	20	236
d__Bacteria|p__Chloroflexi|c__Thermomicrobia|o__Thermomicrobiales	2	2	23	17	52	22	41	3	3	10	19	0	7	1	2	3	0	109	4	0	116	0	3	24	15	18
d__Bacteria|p__Chloroflexi|c__Thermomicrobia|o__Thermomicrobiales|f__Thermomicrobiaceae	2	2	23	17	52	22	41	3	3	10	19	0	7	1	2	3	0	109	4	0	116	0	3	24	15	18
d__Bacteria|p__Chloroflexi|c__Thermomicrobia|o__Thermomicrobiales|f__Thermomicrobiaceae|g__Thermomicrobium	2	2	23	17	52	22	41	3	3	10	19	0	7	1	2	3	0	109	4	0	116	0	3	24	15	18
d__Bacteria|p__Chloroflexi|c__Thermomicrobia|o__Thermomicrobiales|f__Thermomicrobiaceae|g__Thermomicrobium|s__Thermomicrobium_roseum	2	2	23	17	52	22	41	3	3	10	19	0	7	1	2	3	0	109	4	0	116	0	3	24	15	18
d__Bacteria|p__Chrysiogenetes	3	130	184	922	1192	868	215	6	4	9	242	19	16	394	13	14	2	71	56	0	1106	27	158	379	111	181
d__Bacteria|p__Chrysiogenetes|c__Chrysiogenetes	3	130	184	922	1192	868	215	6	4	9	242	19	16	394	13	14	2	71	56	0	1106	27	158	379	111	181
d__Bacteria|p__Chrysiogenetes|c__Chrysiogenetes|o__Chrysiogenales	3	130	184	922	1192	868	215	6	4	9	242	19	16	394	13	14	2	71	56	0	1106	27	158	379	111	181
d__Bacteria|p__Chrysiogenetes|c__Chrysiogenetes|o__Chrysiogenales|f__Chrysiogenaceae	3	130	184	922	1192	868	215	6	4	9	242	19	16	394	13	14	2	71	56	0	1106	27	158	379	111	181
d__Bacteria|p__Chrysiogenetes|c__Chrysiogenetes|o__Chrysiogenales|f__Chrysiogenaceae|g__Desulfurispirillum	3	130	184	922	1192	868	215	6	4	9	242	19	16	394	13	14	2	71	56	0	1106	27	158	379	111	181
d__Bacteria|p__Chrysiogenetes|c__Chrysiogenetes|o__Chrysiogenales|f__Chrysiogenaceae|g__Desulfurispirillum|s__Desulfurispirillum_indicum	3	130	184	922	1192	868	215	6	4	9	242	19	16	394	13	14	2	71	56	0	1106	27	158	379	111	181
d__Bacteria|p__Cloacimonetes	4	6	85	432	16042	1662	245	26	0	9	2308	44	143	217	1	24	1	1243	60	0	2649	26	1241	2328	22	41
d__Bacteria|p__Cloacimonetes|g__Candidatus_Cloacimonas	4	6	85	432	16042	1662	245	26	0	9	2308	44	143	217	1	24	1	1243	60	0	2649	26	1241	2328	22	41
d__Bacteria|p__Cloacimonetes|g__Candidatus_Cloacimonas|s__Candidatus_Cloacimonas_acidaminovorans	4	6	85	432	16042	1662	245	26	0	9	2308	44	143	217	1	24	1	1243	60	0	2649	26	1241	2328	22	41
d__Bacteria|p__Cyanobacteria	3334	7741	9536	11607	11283	3508	5891	1855	388	1644	6606	773	1477	1324	1623	3905	2347	6084	3565	10348	125097	13399	27591	29259	7239	17977
d__Bacteria|p__Cyanobacteria|c__Gloeobacteria	10	16	52	191	117	65	431	23	13	46	55	5	35	18	2	6	2	160	52	2	671	11	86	536	321	2179
d__Bacteria|p__Cyanobacteria|c__Gloeobacteria|o__Gloeobacterales	10	16	52	191	117	65	431	23	13	46	55	5	35	18	2	6	2	160	52	2	671	11	86	536	321	2179
d__Bacteria|p__Cyanobacteria|c__Gloeobacteria|o__Gloeobacterales|g__Gloeobacter	10	16	52	191	117	65	431	23	13	46	55	5	35	18	2	6	2	160	52	2	671	11	86	536	321	2179
d__Bacteria|p__Cyanobacteria|c__Gloeobacteria|o__Gloeobacterales|g__Gloeobacter|s__Gloeobacter_kilaueensis	5	2	26	49	40	9	183	12	5	44	8	0	15	1	2	1	1	1	5	0	80	10	17	113	17	6
d__Bacteria|p__Cyanobacteria|c__Gloeobacteria|o__Gloeobacterales|g__Gloeobacter|s__Gloeobacter_violaceus	0	3	3	122	40	36	196	4	0	0	6	4	11	17	0	2	0	94	1	2	270	1	28	128	166	430
d__Bacteria|p__Cyanobacteria|o__Chroococcales	1215	6408	6601	4002	2756	1552	2236	605	70	152	764	314	514	198	340	3040	641	915	1129	261	104075	320	13172	2606	3283	3565
d__Bacteria|p__Cyanobacteria|o__Chroococcales|g__Acaryochloris	0	10	8	28	113	115	14	0	0	1	55	8	0	0	4	4	8	63	9	0	719	3	4	15	33	0
d__Bacteria|p__Cyanobacteria|o__Chroococcales|g__Acaryochloris|s__Acaryochloris_marina	0	10	8	28	113	115	14	0	0	1	55	8	0	0	4	4	8	63	9	0	719	3	4	15	33	0
d__Bacteria|p__Cyanobacteria|o__Chroococcales|g__Candidatus_Atelocyanobacterium	0	0	3	0	8	0	32	0	0	0	3	0	11	0	0	0	1	0	2	0	6	0	2	3	0	0
d__Bacteria|p__Cyanobacteria|o__Chroococcales|g__Candidatus_Atelocyanobacterium|s__Candidatus_Atelocyanobacterium_thalassa	0	0	3	0	8	0	32	0	0	0	3	0	11	0	0	0	1	0	2	0	6	0	2	3	0	0
d__Bacteria|p__Cyanobacteria|o__Chroococcales|g__Chamaesiphon	2	3	12	18	1	8	1	1	0	3	115	3	1	35	3	7	45	10	9	86	72	69	480	193	19	0
d__Bacteria|p__Cyanobacteria|o__Chroococcales|g__Chamaesiphon|s__Chamaesiphon_minutus	2	3	12	18	1	8	1	1	0	3	115	3	1	35	3	7	45	10	9	86	72	69	480	193	19	0
d__Bacteria|p__Cyanobacteria|o__Chroococcales|g__Cyanobacterium	16	45	215	68	29	222	238	241	15	22	7	32	69	6	14	26	5	46	711	0	400	6	374	413	598	773
d__Bacteria|p__Cyanobacteria|o__Chroococcales|g__Cyanobacterium|s__Cyanobacterium_aponinum	0	9	13	11	6	2	19	1	8	1	0	0	0	6	0	0	0	0	0	0	46	0	2	2	0	0
d__Bacteria|p__Cyanobacteria|o__Chroococcales|g__Cyanobacterium|s__Cyanobacterium_stanieri	16	36	202	51	21	211	26	240	7	19	0	32	67	0	13	21	4	43	709	0	337	5	363	391	572	712
d__Bacteria|p__Cyanobacteria|o__Chroococcales|g__Cyanobium	1	4	1	0	2	0	44	1	0	0	7	0	9	2	7	8	1	138	2	0	46	0	0	13	12	149
d__Bacteria|p__Cyanobacteria|o__Chroococcales|g__Cyanobium|s__Cyanobium_gracile	1	4	1	0	2	0	44	1	0	0	7	0	9	2	7	8	1	138	2	0	46	0	0	13	12	149
d__Bacteria|p__Cyanobacteria|o__Chroococcales|g__Cyanothece	1	6	19	83	27	23	88	13	1	17	6	13	6	7	14	11	14	101	13	38	122	43	177	60	135	83
d__Bacteria|p__Cyanobacteria|o__Chroococcales|g__Cyanothece|s__Cyanothece_sp_ATCC_51142	0	0	0	1	0	0	0	0	0	0	0	0	1	0	0	0	0	0	0	0	2	0	0	0	4	0
d__Bacteria|p__Cyanobacteria|o__Chroococcales|g__Cyanothece|s__Cyanothece_sp_PCC_7424	0	0	0	52	16	0	81	11	0	1	0	3	0	6	0	4	0	29	2	5	8	6	2	0	4	0
d__Bacteria|p__Cyanobacteria|o__Chroococcales|g__Cyanothece|s__Cyanothece_sp_PCC_7425	1	4	15	20	8	2	2	2	0	9	6	0	0	0	6	6	7	71	6	0	108	0	103	24	126	2
d__Bacteria|p__Cyanobacteria|o__Chroococcales|g__Cyanothece|s__Cyanothece_sp_PCC_7822	0	2	2	5	3	4	5	0	1	7	0	10	2	1	5	1	7	0	5	32	3	37	66	34	1	80
d__Bacteria|p__Cyanobacteria|o__Chroococcales|g__Cyanothece|s__Cyanothece_sp_PCC_8802	0	0	0	0	0	0	0	0	0	0	0	0	0	0	0	0	0	0	0	1	1	0	4	2	0	0
d__Bacteria|p__Cyanobacteria|o__Chroococcales|g__Dactylococcopsis	0	1	34	34	3	17	37	39	1	13	0	2	0	0	0	5	0	0	0	0	2	0	1	2	35	0
d__Bacteria|p__Cyanobacteria|o__Chroococcales|g__Dactylococcopsis|s__Dactylococcopsis_salina	0	1	34	34	3	17	37	39	1	13	0	2	0	0	0	5	0	0	0	0	2	0	1	2	35	0
d__Bacteria|p__Cyanobacteria|o__Chroococcales|g__Gloeocapsa	6	1	9	7	9	3	14	2	15	0	8	1	5	0	2	3	5	0	1	2	23	0	15	4	0	0
d__Bacteria|p__Cyanobacteria|o__Chroococcales|g__Gloeocapsa|s__Gloeocapsa_sp_PCC_7428	6	1	9	7	9	3	14	2	15	0	8	1	5	0	2	3	5	0	1	2	23	0	15	4	0	0
d__Bacteria|p__Cyanobacteria|o__Chroococcales|g__Halothece	28	27	22	29	10	72	34	28	21	29	21	14	13	14	26	23	69	206	46	78	85	121	291	105	125	129
d__Bacteria|p__Cyanobacteria|o__Chroococcales|g__Halothece|s__Halothece_sp_PCC_7418	28	27	22	29	10	72	34	28	21	29	21	14	13	14	26	23	69	206	46	78	85	121	291	105	125	129
d__Bacteria|p__Cyanobacteria|o__Chroococcales|g__Microcystis	2	0	2	5	1	2	0	1	1	0	0	1	0	2	0	3	3	3	1	19	151	15	62	30	0	1
d__Bacteria|p__Cyanobacteria|o__Chroococcales|g__Microcystis|s__Microcystis_aeruginosa	2	0	2	5	1	2	0	1	1	0	0	1	0	2	0	3	3	3	1	19	151	15	62	30	0	1
d__Bacteria|p__Cyanobacteria|o__Chroococcales|g__Synechococcus	1150	6213	6162	3459	2412	829	746	213	13	34	125	230	387	79	37	2917	473	252	182	38	101519	17	11595	1124	1806	1636
d__Bacteria|p__Cyanobacteria|o__Chroococcales|g__Synechococcus|s__Synechococcus_elongatus	0	2	2	7	2	5	5	0	0	7	3	1	1	0	1	0	0	0	1	0	60	0	1	6	5	102
d__Bacteria|p__Cyanobacteria|o__Chroococcales|g__Synechococcus|s__Synechococcus_sp_CC9311	0	0	1	0	0	0	0	0	0	0	0	0	0	0	0	0	0	0	14	0	0	0	0	9	0	0
d__Bacteria|p__Cyanobacteria|o__Chroococcales|g__Synechococcus|s__Synechococcus_sp_CC9605	0	0	18	15	0	0	5	0	0	0	3	0	2	3	0	0	0	41	0	0	5	0	0	7	1	2
d__Bacteria|p__Cyanobacteria|o__Chroococcales|g__Synechococcus|s__Synechococcus_sp_CC9902	0	0	0	0	3	0	1	0	0	0	0	0	0	0	0	0	0	0	0	0	0	1	0	0	0	0
d__Bacteria|p__Cyanobacteria|o__Chroococcales|g__Synechococcus|s__Synechococcus_sp_JA-2-3B'a(2-13)	4	1	6	1	3	1	7	0	2	0	4	0	0	3	1	4	6	3	1	2	2	0	8	16	14	4
d__Bacteria|p__Cyanobacteria|o__Chroococcales|g__Synechococcus|s__Synechococcus_sp_JA-3-3Ab	2	5	56	30	61	26	18	0	2	1	9	0	4	3	9	2	1	7	16	0	49	5	22	91	26	68
d__Bacteria|p__Cyanobacteria|o__Chroococcales|g__Synechococcus|s__Synechococcus_sp_PCC_6312	0	0	0	3	1	0	0	0	0	0	0	0	0	0	0	0	0	1	0	0	59	0	2	9	0	14
d__Bacteria|p__Cyanobacteria|o__Chroococcales|g__Synechococcus|s__Synechococcus_sp_PCC_7002	0	0	0	0	0	3	0	0	0	0	0	0	1	0	0	0	0	0	5	0	3	0	0	0	0	0
d__Bacteria|p__Cyanobacteria|o__Chroococcales|g__Synechococcus|s__Synechococcus_sp_PCC_7502	8	2	2	49	118	1	0	0	0	0	5	0	3	0	2	6	1	0	8	0	32	0	0	124	94	20
d__Bacteria|p__Cyanobacteria|o__Chroococcales|g__Synechococcus|s__Synechococcus_sp_RCC307	0	3	14	25	5	1	0	0	0	5	6	0	15	0	3	0	1	30	0	0	74	2	7	74	11	94
d__Bacteria|p__Cyanobacteria|o__Chroococcales|g__Synechococcus|s__Synechococcus_sp_WH_7803	0	0	0	3	1	2	1	0	1	0	0	0	0	11	1	0	0	0	0	7	4	3	4	8	0	163
d__Bacteria|p__Cyanobacteria|o__Chroococcales|g__Synechococcus|s__Synechococcus_sp_WH_8102	0	1	0	0	0	0	4	0	1	0	1	0	0	0	1	0	0	1	0	1	3740	0	40	20	25	17
d__Bacteria|p__Cyanobacteria|o__Chroococcales|g__Synechocystis	3	0	1	1	7	2	3	0	0	0	5	0	0	3	0	2	0	0	0	0	41	0	0	1	0	1
d__Bacteria|p__Cyanobacteria|o__Chroococcales|g__Synechocystis|s__Synechocystis_sp_PCC_6803	3	0	1	1	7	2	3	0	0	0	5	0	0	3	0	2	0	0	0	0	41	0	0	1	0	1
d__Bacteria|p__Cyanobacteria|o__Chroococcales|g__Thermosynechococcus	0	0	0	4	13	1	2	3	0	2	0	1	0	1	0	8	0	27	0	0	19	0	1	28	16	8
d__Bacteria|p__Cyanobacteria|o__Chroococcales|g__Thermosynechococcus|s__Thermosynechococcus_elongatus	0	0	0	4	2	0	0	0	0	0	0	1	0	0	0	0	0	27	0	0	0	0	0	11	3	0
d__Bacteria|p__Cyanobacteria|o__Chroococcales|g__Thermosynechococcus|s__Thermosynechococcus_sp_NK55a	0	0	0	0	11	1	0	0	0	2	0	0	0	0	0	0	0	0	0	0	7	0	1	15	0	0
d__Bacteria|p__Cyanobacteria|o__Nostocales	1172	216	888	311	359	436	514	698	165	192	422	232	336	282	808	199	1355	2886	792	9825	9231	12542	11296	12222	983	2985
d__Bacteria|p__Cyanobacteria|o__Nostocales|f__Nostocaceae	1158	208	852	286	336	421	496	693	165	190	415	229	331	260	805	187	1287	2815	765	9768	8981	12508	10941	11968	775	2730
d__Bacteria|p__Cyanobacteria|o__Nostocales|f__Nostocaceae|g__Anabaena	1135	162	634	49	138	310	204	621	153	142	167	210	289	217	798	127	1246	2660	368	9690	8434	12461	10386	11279	316	1296
d__Bacteria|p__Cyanobacteria|o__Nostocales|f__Nostocaceae|g__Anabaena|s__Anabaena_cylindrica	0	3	5	9	4	4	6	2	2	1	11	0	3	0	3	3	1	11	2	2	28	1	3	79	10	133
d__Bacteria|p__Cyanobacteria|o__Nostocales|f__Nostocaceae|g__Anabaena|s__Anabaena_sp_90	1135	155	628	36	134	305	198	618	151	137	156	205	286	207	794	124	1244	2573	366	9688	8406	12460	10382	11200	306	1163
d__Bacteria|p__Cyanobacteria|o__Nostocales|f__Nostocaceae|g__Anabaena|s__Anabaena_variabilis	0	4	1	4	0	1	0	1	0	4	0	5	0	10	1	0	1	50	0	0	0	0	1	0	0	0
d__Bacteria|p__Cyanobacteria|o__Nostocales|f__Nostocaceae|g__Cylindrospermum	0	1	1	1	2	0	6	0	0	0	0	5	0	0	0	4	0	0	3	0	2	0	0	10	20	58
d__Bacteria|p__Cyanobacteria|o__Nostocales|f__Nostocaceae|g__Cylindrospermum|s__Cylindrospermum_stagnale	0	1	1	1	2	0	6	0	0	0	0	5	0	0	0	4	0	0	3	0	2	0	0	10	20	58
d__Bacteria|p__Cyanobacteria|o__Nostocales|f__Nostocaceae|g__Nostoc	23	38	213	233	108	109	247	71	12	45	245	12	38	28	5	44	36	127	380	69	512	45	536	642	425	1338
d__Bacteria|p__Cyanobacteria|o__Nostocales|f__Nostocaceae|g__Nostoc|s__Nostoc_punctiforme	18	31	163	200	92	91	235	62	8	43	244	12	31	16	5	37	4	102	287	50	475	40	494	585	359	1324
d__Bacteria|p__Cyanobacteria|o__Nostocales|f__Nostocaceae|g__Nostoc|s__Nostoc_sp_PCC_7107	4	6	0	0	0	13	0	0	0	0	0	0	3	12	0	0	1	0	0	0	12	0	1	0	0	0
d__Bacteria|p__Cyanobacteria|o__Nostocales|f__Nostocaceae|g__Nostoc|s__Nostoc_sp_PCC_7120	1	0	50	29	7	2	6	9	4	2	1	0	4	0	0	7	12	25	87	18	14	5	34	37	66	14
d__Bacteria|p__Cyanobacteria|o__Nostocales|f__Nostocaceae|g__Nostoc|s__Nostoc_sp_PCC_7524	0	1	0	4	9	3	6	0	0	0	0	0	0	0	0	0	19	0	6	1	11	0	7	20	0	0
d__Bacteria|p__Cyanobacteria|o__Nostocales|f__Nostocaceae|g__Trichormus	0	4	1	0	51	1	38	0	0	3	0	0	1	1	2	0	0	1	13	1	19	2	5	32	10	2
d__Bacteria|p__Cyanobacteria|o__Nostocales|f__Nostocaceae|g__Trichormus|s__Trichormus_azollae	0	4	1	0	51	1	38	0	0	3	0	0	1	1	2	0	0	1	13	1	19	2	5	32	10	2
d__Bacteria|p__Cyanobacteria|o__Nostocales|f__Rivulariaceae	14	1	12	8	10	10	10	1	0	1	7	2	3	2	3	10	67	34	21	56	174	31	319	136	12	96
d__Bacteria|p__Cyanobacteria|o__Nostocales|f__Rivulariaceae|g__Calothrix	8	1	8	5	0	1	0	0	0	0	5	0	2	0	3	6	24	30	16	4	92	3	69	56	3	25
d__Bacteria|p__Cyanobacteria|o__Nostocales|f__Rivulariaceae|g__Calothrix|s__Calothrix_parietina	0	0	2	3	0	1	0	0	0	0	5	0	0	0	0	5	8	30	14	2	51	3	54	35	3	17
d__Bacteria|p__Cyanobacteria|o__Nostocales|f__Rivulariaceae|g__Calothrix|s__Calothrix_sp_PCC_7507	8	1	6	2	0	0	0	0	0	0	0	0	2	0	3	1	16	0	2	2	41	0	15	21	0	8
d__Bacteria|p__Cyanobacteria|o__Nostocales|f__Rivulariaceae|g__Rivularia	6	0	4	3	10	9	10	1	0	1	2	2	1	2	0	4	43	4	5	52	82	28	250	80	9	71
d__Bacteria|p__Cyanobacteria|o__Nostocales|f__Rivulariaceae|g__Rivularia|s__Rivularia_sp_PCC_7116	6	0	4	3	10	9	10	1	0	1	2	2	1	2	0	4	43	4	5	52	82	28	250	80	9	71
d__Bacteria|p__Cyanobacteria|o__Oscillatoriales	603	130	519	808	1855	548	1319	242	47	408	226	74	243	170	114	367	78	1701	290	185	3757	194	1117	7233	1324	1747
d__Bacteria|p__Cyanobacteria|o__Oscillatoriales|g__Arthrospira	0	0	1	0	0	1	0	2	0	0	2	0	0	14	0	1	0	20	0	0	5	0	0	2	0	0
d__Bacteria|p__Cyanobacteria|o__Oscillatoriales|g__Arthrospira|s__Arthrospira_platensis	0	0	1	0	0	1	0	2	0	0	2	0	0	14	0	1	0	20	0	0	5	0	0	2	0	0
d__Bacteria|p__Cyanobacteria|o__Oscillatoriales|g__Crinalium	0	4	6	2	5	21	6	8	0	0	12	3	2	0	8	3	3	44	10	4	110	1	16	46	1	73
d__Bacteria|p__Cyanobacteria|o__Oscillatoriales|g__Crinalium|s__Crinalium_epipsammum	0	4	6	2	5	21	6	8	0	0	12	3	2	0	8	3	3	44	10	4	110	1	16	46	1	73
d__Bacteria|p__Cyanobacteria|o__Oscillatoriales|g__Geitlerinema	46	42	220	336	849	114	53	93	0	36	123	39	2	80	58	83	1	482	136	6	294	4	372	565	732	125
d__Bacteria|p__Cyanobacteria|o__Oscillatoriales|g__Geitlerinema|s__Geitlerinema_sp_PCC_7407	46	42	220	336	849	114	53	93	0	36	123	39	2	80	58	83	1	482	136	6	294	4	372	565	732	125
d__Bacteria|p__Cyanobacteria|o__Oscillatoriales|g__Leptolyngbya	0	2	19	1	2	4	0	3	0	1	5	0	5	1	0	0	0	0	0	0	10	0	2	2	0	3
d__Bacteria|p__Cyanobacteria|o__Oscillatoriales|g__Leptolyngbya|s__Leptolyngbya_sp_PCC_7376	0	2	19	1	2	4	0	3	0	1	5	0	5	1	0	0	0	0	0	0	10	0	2	2	0	3
d__Bacteria|p__Cyanobacteria|o__Oscillatoriales|g__Microcoleus	419	7	86	412	968	184	1012	0	0	357	47	10	173	0	7	236	2	61	44	39	243	10	10	109	314	46
d__Bacteria|p__Cyanobacteria|o__Oscillatoriales|g__Microcoleus|s__Microcoleus_sp_PCC_7113	419	7	86	412	968	184	1012	0	0	357	47	10	173	0	7	236	2	61	44	39	243	10	10	109	314	46
d__Bacteria|p__Cyanobacteria|o__Oscillatoriales|g__Oscillatoria	138	69	157	43	18	215	241	113	46	11	35	21	49	69	41	33	48	1065	100	134	2998	176	582	6479	214	1280
d__Bacteria|p__Cyanobacteria|o__Oscillatoriales|g__Oscillatoria|s__Oscillatoria_acuminata	10	17	32	9	7	13	3	1	0	3	10	2	5	4	4	2	26	14	7	34	146	97	120	159	18	36
d__Bacteria|p__Cyanobacteria|o__Oscillatoriales|g__Oscillatoria|s__Oscillatoria_nigro-viridis	128	52	125	34	11	202	238	112	46	8	25	19	44	65	37	31	22	1051	93	100	2852	79	457	6320	194	1235
d__Bacteria|p__Cyanobacteria|o__Oscillatoriales|g__Pseudanabaena	0	2	3	10	5	5	5	1	0	2	0	1	0	0	0	1	0	1	0	1	5	0	0	11	6	141
d__Bacteria|p__Cyanobacteria|o__Oscillatoriales|g__Pseudanabaena|s__Pseudanabaena_sp_PCC_7367	0	2	3	10	5	5	5	1	0	2	0	1	0	0	0	1	0	1	0	1	5	0	0	11	6	141
d__Bacteria|p__Cyanobacteria|o__Oscillatoriales|g__Trichodesmium	0	4	26	3	8	4	1	20	1	0	0	0	6	6	0	10	23	28	0	1	80	3	134	2	55	1
d__Bacteria|p__Cyanobacteria|o__Oscillatoriales|g__Trichodesmium|s__Trichodesmium_erythraeum	0	4	26	3	8	4	1	20	1	0	0	0	6	6	0	10	23	28	0	1	80	3	134	2	55	1
d__Bacteria|p__Cyanobacteria|o__Pleurocapsales	9	17	28	842	987	202	258	31	1	12	15	8	9	105	16	6	10	3	25	13	1615	55	190	725	25	69
d__Bacteria|p__Cyanobacteria|o__Pleurocapsales|g__Chroococcidiopsis	3	1	7	7	0	1	2	12	0	0	7	7	6	20	6	4	6	2	19	13	22	5	30	31	5	62
d__Bacteria|p__Cyanobacteria|o__Pleurocapsales|g__Chroococcidiopsis|s__Chroococcidiopsis_thermalis	3	1	7	7	0	1	2	12	0	0	7	7	6	20	6	4	6	2	19	13	22	5	30	31	5	62
d__Bacteria|p__Cyanobacteria|o__Pleurocapsales|g__Pleurocapsa	5	16	20	834	985	201	252	19	0	10	7	0	3	69	10	2	2	1	1	0	1591	50	160	677	20	7
d__Bacteria|p__Cyanobacteria|o__Pleurocapsales|g__Pleurocapsa|s__Pleurocapsa_minor	5	16	20	834	985	201	252	19	0	10	7	0	3	69	10	2	2	1	1	0	1591	50	160	677	20	7
d__Bacteria|p__Cyanobacteria|o__Pleurocapsales|g__Stanieria	0	0	0	1	2	0	4	0	1	2	1	1	0	7	0	0	2	0	5	0	2	0	0	17	0	0
d__Bacteria|p__Cyanobacteria|o__Pleurocapsales|g__Stanieria|s__Stanieria_cyanosphaera	0	0	0	1	2	0	4	0	1	2	1	1	0	7	0	0	2	0	5	0	2	0	0	17	0	0
d__Bacteria|p__Cyanobacteria|o__Prochlorales	212	157	968	776	1735	262	556	141	82	362	2968	105	120	243	139	196	18	67	812	29	900	133	241	1005	108	4449
d__Bacteria|p__Cyanobacteria|o__Prochlorales|f__Prochlorococcaceae	212	157	968	776	1735	262	556	141	82	362	2968	105	120	243	139	196	18	67	812	29	900	133	241	1005	108	4449
d__Bacteria|p__Cyanobacteria|o__Prochlorales|f__Prochlorococcaceae|g__Prochlorococcus	212	157	968	776	1735	262	556	141	82	362	2968	105	120	243	139	196	18	67	812	29	900	133	241	1005	108	4449
d__Bacteria|p__Cyanobacteria|o__Prochlorales|f__Prochlorococcaceae|g__Prochlorococcus|s__Prochlorococcus_marinus	212	157	968	776	1735	262	556	141	82	362	2968	105	120	243	139	196	18	67	812	29	900	133	241	1005	108	4449
d__Bacteria|p__Deferribacteres	28	177	179	14268	1870	1710	799	179	18	195	86	2743	88	250	2700	38	3	66	743	2	1397	12	352	1467	723	651
d__Bacteria|p__Deferribacteres|c__Deferribacteres	28	177	179	14268	1870	1710	799	179	18	195	86	2743	88	250	2700	38	3	66	743	2	1397	12	352	1467	723	651
d__Bacteria|p__Deferribacteres|c__Deferribacteres|o__Deferribacterales	28	177	179	14268	1870	1710	799	179	18	195	86	2743	88	250	2700	38	3	66	743	2	1397	12	352	1467	723	651
d__Bacteria|p__Deferribacteres|c__Deferribacteres|o__Deferribacterales|f__Deferribacteraceae	28	177	179	14268	1870	1710	799	179	18	195	86	2743	88	250	2700	38	3	66	743	2	1397	12	352	1467	723	651
d__Bacteria|p__Deferribacteres|c__Deferribacteres|o__Deferribacterales|f__Deferribacteraceae|g__Calditerrivibrio	10	6	27	67	580	89	95	3	3	28	10	8	6	7	0	0	1	6	22	2	488	0	57	323	163	16
d__Bacteria|p__Deferribacteres|c__Deferribacteres|o__Deferribacterales|f__Deferribacteraceae|g__Calditerrivibrio|s__Calditerrivibrio_nitroreducens	10	6	27	67	580	89	95	3	3	28	10	8	6	7	0	0	1	6	22	2	488	0	57	323	163	16
d__Bacteria|p__Deferribacteres|c__Deferribacteres|o__Deferribacterales|f__Deferribacteraceae|g__Deferribacter	12	5	17	15	185	6	9	12	1	14	53	12	1	0	0	2	0	46	705	0	62	10	41	148	38	402
d__Bacteria|p__Deferribacteres|c__Deferribacteres|o__Deferribacterales|f__Deferribacteraceae|g__Deferribacter|s__Deferribacter_desulfuricans	12	5	17	15	185	6	9	12	1	14	53	12	1	0	0	2	0	46	705	0	62	10	41	148	38	402
d__Bacteria|p__Deferribacteres|c__Deferribacteres|o__Deferribacterales|f__Deferribacteraceae|g__Denitrovibrio	0	105	11	13923	1021	1131	7	0	0	2	5	2675	70	27	2656	0	2	10	4	0	291	0	194	646	424	65
d__Bacteria|p__Deferribacteres|c__Deferribacteres|o__Deferribacterales|f__Deferribacteraceae|g__Denitrovibrio|s__Denitrovibrio_acetiphilus	0	105	11	13923	1021	1131	7	0	0	2	5	2675	70	27	2656	0	2	10	4	0	291	0	194	646	424	65
d__Bacteria|p__Deferribacteres|c__Deferribacteres|o__Deferribacterales|f__Deferribacteraceae|g__Flexistipes	4	59	106	202	7	471	682	158	14	142	4	48	8	188	17	34	0	1	2	0	486	2	50	333	73	166
d__Bacteria|p__Deferribacteres|c__Deferribacteres|o__Deferribacterales|f__Deferribacteraceae|g__Flexistipes|s__Flexistipes_sinusarabici	4	59	106	202	7	471	682	158	14	142	4	48	8	188	17	34	0	1	2	0	486	2	50	333	73	166
d__Bacteria|p__Deinococcus-Thermus	1409	788	2862	3529	8772	1535	3506	469	418	537	4235	144	2284	1082	666	1156	182	3423	1272	103	10047	131	1768	7913	3748	18104
d__Bacteria|p__Deinococcus-Thermus|c__Deinococci	1409	788	2862	3529	8772	1535	3506	469	418	537	4235	144	2284	1082	666	1156	182	3423	1272	103	10047	131	1768	7913	3748	18104
d__Bacteria|p__Deinococcus-Thermus|c__Deinococci|o__Deinococcales	272	441	832	1195	3427	1079	1145	230	104	63	968	75	571	924	233	214	73	1232	482	87	6484	57	1153	2554	1446	8366
d__Bacteria|p__Deinococcus-Thermus|c__Deinococci|o__Deinococcales|f__Deinococcaceae	248	347	616	364	690	136	612	205	84	46	291	70	519	456	199	184	54	1168	349	86	1849	42	688	1466	444	7747
d__Bacteria|p__Deinococcus-Thermus|c__Deinococci|o__Deinococcales|f__Deinococcaceae|g__Deinococcus	248	347	616	364	690	136	612	205	84	46	291	70	519	456	199	184	54	1168	349	86	1849	42	688	1466	444	7747
d__Bacteria|p__Deinococcus-Thermus|c__Deinococci|o__Deinococcales|f__Deinococcaceae|g__Deinococcus|s__Deinococcus_deserti	10	37	107	26	20	18	52	11	16	0	55	3	48	52	4	2	4	3	46	2	25	4	64	68	12	6
d__Bacteria|p__Deinococcus-Thermus|c__Deinococci|o__Deinococcales|f__Deinococcaceae|g__Deinococcus|s__Deinococcus_geothermalis	2	4	13	10	8	1	1	0	3	1	14	5	13	7	13	0	1	62	15	5	41	2	11	54	11	24
d__Bacteria|p__Deinococcus-Thermus|c__Deinococci|o__Deinococcales|f__Deinococcaceae|g__Deinococcus|s__Deinococcus_gobiensis	136	109	182	92	120	24	296	138	34	18	113	43	201	312	74	151	24	567	129	61	301	9	346	277	208	6218
d__Bacteria|p__Deinococcus-Thermus|c__Deinococci|o__Deinococcales|f__Deinococcaceae|g__Deinococcus|s__Deinococcus_maricopensis	1	2	15	9	21	1	9	0	0	1	4	1	16	0	0	11	3	12	10	0	32	0	9	42	2	139
d__Bacteria|p__Deinococcus-Thermus|c__Deinococci|o__Deinococcales|f__Deinococcaceae|g__Deinococcus|s__Deinococcus_peraridilitoris	0	2	2	3	4	4	2	0	0	3	0	0	3	17	2	0	0	68	12	1	16	0	19	9	16	205
d__Bacteria|p__Deinococcus-Thermus|c__Deinococci|o__Deinococcales|f__Deinococcaceae|g__Deinococcus|s__Deinococcus_proteolyticus	28	19	21	104	469	63	127	13	2	0	31	8	20	12	36	5	0	83	28	3	311	0	5	497	30	2
d__Bacteria|p__Deinococcus-Thermus|c__Deinococci|o__Deinococcales|f__Deinococcaceae|g__Deinococcus|s__Deinococcus_radiodurans	32	14	20	23	4	4	46	28	6	7	13	4	41	21	30	4	6	124	73	5	58	1	16	68	26	143
d__Bacteria|p__Deinococcus-Thermus|c__Deinococci|o__Deinococcales|f__Trueperaceae	24	90	212	829	2737	941	530	25	20	17	676	5	52	468	30	30	18	64	133	0	4635	15	465	1086	1002	619
d__Bacteria|p__Deinococcus-Thermus|c__Deinococci|o__Deinococcales|f__Trueperaceae|g__Truepera	24	90	212	829	2737	941	530	25	20	17	676	5	52	468	30	30	18	64	133	0	4635	15	465	1086	1002	619
d__Bacteria|p__Deinococcus-Thermus|c__Deinococci|o__Deinococcales|f__Trueperaceae|g__Truepera|s__Truepera_radiovictrix	24	90	212	829	2737	941	530	25	20	17	676	5	52	468	30	30	18	64	133	0	4635	15	465	1086	1002	619
d__Bacteria|p__Deinococcus-Thermus|c__Deinococci|o__Thermales	1136	346	2026	2331	5345	454	2354	239	307	473	3261	68	1708	158	433	940	106	2191	790	15	3551	74	615	5359	2302	9702
d__Bacteria|p__Deinococcus-Thermus|c__Deinococci|o__Thermales|f__Thermaceae	1136	346	2026	2331	5345	454	2354	239	307	473	3261	68	1708	158	433	940	106	2191	790	15	3551	74	615	5359	2302	9702
d__Bacteria|p__Deinococcus-Thermus|c__Deinococci|o__Thermales|f__Thermaceae|g__Marinithermus	5	2	14	8	40	6	5	0	2	9	3	2	7	32	23	5	0	3	0	1	62	0	5	34	6	605
d__Bacteria|p__Deinococcus-Thermus|c__Deinococci|o__Thermales|f__Thermaceae|g__Marinithermus|s__Marinithermus_hydrothermalis	5	2	14	8	40	6	5	0	2	9	3	2	7	32	23	5	0	3	0	1	62	0	5	34	6	605
d__Bacteria|p__Deinococcus-Thermus|c__Deinococci|o__Thermales|f__Thermaceae|g__Meiothermus	4	21	70	46	23	16	175	3	3	8	15	2	4	3	26	3	2	52	16	0	233	4	35	464	56	446
d__Bacteria|p__Deinococcus-Thermus|c__Deinococci|o__Thermales|f__Thermaceae|g__Meiothermus|s__Meiothermus_ruber	3	19	22	32	10	11	168	3	1	7	10	2	4	3	26	3	0	8	14	0	137	0	8	101	38	103
d__Bacteria|p__Deinococcus-Thermus|c__Deinococci|o__Thermales|f__Thermaceae|g__Meiothermus|s__Meiothermus_silvanus	1	2	48	14	13	5	7	0	2	1	5	0	0	0	0	0	2	44	2	0	96	4	27	363	18	343
d__Bacteria|p__Deinococcus-Thermus|c__Deinococci|o__Thermales|f__Thermaceae|g__Oceanithermus	1080	274	1764	2152	5228	414	2050	171	284	438	3201	43	1669	23	347	887	98	1845	639	2	3108	65	503	4684	2080	5500
d__Bacteria|p__Deinococcus-Thermus|c__Deinococci|o__Thermales|f__Thermaceae|g__Oceanithermus|s__Oceanithermus_profundus	1080	274	1764	2152	5228	414	2050	171	284	438	3201	43	1669	23	347	887	98	1845	639	2	3108	65	503	4684	2080	5500
d__Bacteria|p__Deinococcus-Thermus|c__Deinococci|o__Thermales|f__Thermaceae|g__Thermus	47	46	177	124	53	18	106	64	17	17	42	21	28	100	36	44	6	272	134	12	141	5	72	173	132	3117
d__Bacteria|p__Deinococcus-Thermus|c__Deinococci|o__Thermales|f__Thermaceae|g__Thermus|s__Thermus_oshimai	2	4	13	104	4	2	10	5	10	5	5	3	3	6	4	0	0	57	15	3	9	4	41	36	9	144
d__Bacteria|p__Deinococcus-Thermus|c__Deinococci|o__Thermales|f__Thermaceae|g__Thermus|s__Thermus_scotoductus	13	31	128	5	7	4	16	18	1	2	8	4	5	14	2	16	3	46	34	2	42	0	4	41	3	1519
d__Bacteria|p__Deinococcus-Thermus|c__Deinococci|o__Thermales|f__Thermaceae|g__Thermus|s__Thermus_sp_CCB_US3_UF1	0	3	4	0	13	1	0	1	0	5	1	0	8	12	5	9	0	28	0	2	15	0	9	14	3	49
d__Bacteria|p__Deinococcus-Thermus|c__Deinococci|o__Thermales|f__Thermaceae|g__Thermus|s__Thermus_thermophilus	7	2	20	9	14	6	54	37	4	4	22	10	10	36	15	11	2	112	69	5	32	1	13	59	97	964
d__Bacteria|p__Dictyoglomi	124	375	3837	5809	7459	181	3199	100	272	383	2250	123	50	447	28	146	16	2846	2411	1	5688	239	646	6943	2903	982
d__Bacteria|p__Dictyoglomi|c__Dictyoglomia	124	375	3837	5809	7459	181	3199	100	272	383	2250	123	50	447	28	146	16	2846	2411	1	5688	239	646	6943	2903	982
d__Bacteria|p__Dictyoglomi|c__Dictyoglomia|o__Dictyoglomales	124	375	3837	5809	7459	181	3199	100	272	383	2250	123	50	447	28	146	16	2846	2411	1	5688	239	646	6943	2903	982
d__Bacteria|p__Dictyoglomi|c__Dictyoglomia|o__Dictyoglomales|f__Dictyoglomaceae	124	375	3837	5809	7459	181	3199	100	272	383	2250	123	50	447	28	146	16	2846	2411	1	5688	239	646	6943	2903	982
d__Bacteria|p__Dictyoglomi|c__Dictyoglomia|o__Dictyoglomales|f__Dictyoglomaceae|g__Dictyoglomus	124	375	3837	5809	7459	181	3199	100	272	383	2250	123	50	447	28	146	16	2846	2411	1	5688	239	646	6943	2903	982
d__Bacteria|p__Dictyoglomi|c__Dictyoglomia|o__Dictyoglomales|f__Dictyoglomaceae|g__Dictyoglomus|s__Dictyoglomus_thermophilum	9	8	126	122	131	22	113	34	9	39	130	2	27	8	26	6	0	86	85	0	298	7	56	450	235	645
d__Bacteria|p__Dictyoglomi|c__Dictyoglomia|o__Dictyoglomales|f__Dictyoglomaceae|g__Dictyoglomus|s__Dictyoglomus_turgidum	0	0	0	2	0	3	0	0	0	0	0	0	0	0	0	0	0	0	0	0	0	0	0	3	0	0
d__Bacteria|p__Elusimicrobia	86	70	167	1092	1587	635	100	97	11	170	414	72	21	46	120	437	5	71	1296	6	25104	225	2362	1372	24	841
d__Bacteria|p__Elusimicrobia|c__Elusimicrobia	25	30	166	155	649	44	75	6	11	99	379	11	20	37	104	26	2	69	330	0	1127	126	118	618	17	112
d__Bacteria|p__Elusimicrobia|c__Elusimicrobia|o__Elusimicrobiales	25	30	166	155	649	44	75	6	11	99	379	11	20	37	104	26	2	69	330	0	1127	126	118	618	17	112
d__Bacteria|p__Elusimicrobia|c__Elusimicrobia|o__Elusimicrobiales|f__Elusimicrobiaceae	25	30	166	155	649	44	75	6	11	99	379	11	20	37	104	26	2	69	330	0	1127	126	118	618	17	112
d__Bacteria|p__Elusimicrobia|c__Elusimicrobia|o__Elusimicrobiales|f__Elusimicrobiaceae|g__Elusimicrobium	25	30	166	155	649	44	75	6	11	99	379	11	20	37	104	26	2	69	330	0	1127	126	118	618	17	112
d__Bacteria|p__Elusimicrobia|c__Elusimicrobia|o__Elusimicrobiales|f__Elusimicrobiaceae|g__Elusimicrobium|s__Elusimicrobium_minutum	25	30	166	155	649	44	75	6	11	99	379	11	20	37	104	26	2	69	330	0	1127	126	118	618	17	112
d__Bacteria|p__Elusimicrobia|s__uncultured_Termite_group_1_bacterium	61	40	1	937	938	591	25	91	0	71	35	61	1	9	16	411	3	2	966	6	23956	99	2238	754	7	729
d__Bacteria|p__Fibrobacteres	411	207	3943	6088	272	662	13715	579	33	848	721	1059	342	93	318	47	4	1876	195	1	5199	13	197	12935	2734	553
d__Bacteria|p__Fibrobacteres|c__Fibrobacteria	411	207	3943	6088	272	662	13715	579	33	848	721	1059	342	93	318	47	4	1876	195	1	5199	13	197	12935	2734	553
d__Bacteria|p__Fibrobacteres|c__Fibrobacteria|o__Fibrobacterales	411	207	3943	6088	272	662	13715	579	33	848	721	1059	342	93	318	47	4	1876	195	1	5199	13	197	12935	2734	553
d__Bacteria|p__Fibrobacteres|c__Fibrobacteria|o__Fibrobacterales|f__Fibrobacteraceae	411	207	3943	6088	272	662	13715	579	33	848	721	1059	342	93	318	47	4	1876	195	1	5199	13	197	12935	2734	553
d__Bacteria|p__Fibrobacteres|c__Fibrobacteria|o__Fibrobacterales|f__Fibrobacteraceae|g__Fibrobacter	411	207	3943	6088	272	662	13715	579	33	848	721	1059	342	93	318	47	4	1876	195	1	5199	13	197	12935	2734	553
d__Bacteria|p__Fibrobacteres|c__Fibrobacteria|o__Fibrobacterales|f__Fibrobacteraceae|g__Fibrobacter|s__Fibrobacter_succinogenes	411	207	3943	6088	272	662	13715	579	33	848	721	1059	342	93	318	47	4	1876	195	1	5199	13	197	12935	2734	553
d__Bacteria|p__Firmicutes	1616921	2300494	10215058	16626481	12777891	4739785	11469106	2813699	708686	1776624	28849458	415998	4860340	341244	4109084	2384869	144297	14719839	3107933	19978	46154052	1026259	5360790	38771457	18480467	39851156
d__Bacteria|p__Firmicutes|c__Bacilli	1377538	1975877	7794378	14106984	11256559	3778572	9776302	2031524	648166	1400570	23048041	310838	4107438	120316	3615228	2191145	119119	12615571	2074465	6556	41669042	900712	4080802	34662816	11127458	28591340
d__Bacteria|p__Firmicutes|c__Bacilli|o__Bacillales	60129	25638	320149	443168	223331	47570	116471	25097	11987	50296	138558	3645	185270	14769	15045	34519	2255	327911	67958	936	370527	10566	60523	548728	213525	1114863
d__Bacteria|p__Firmicutes|c__Bacilli|o__Bacillales|f__Alicyclobacillaceae	36	86	685	6070	1217	1191	2220	70	33	137	53	226	45	97	498	371	22	802	128	2	4050	44	129	6145	1661	686
d__Bacteria|p__Firmicutes|c__Bacilli|o__Bacillales|f__Alicyclobacillaceae|g__Alicyclobacillus	9	4	13	23	8	10	41	6	0	5	12	4	1	2	5	6	1	23	7	2	32	1	19	89	48	342
d__Bacteria|p__Firmicutes|c__Bacilli|o__Bacillales|f__Alicyclobacillaceae|g__Alicyclobacillus|s__Alicyclobacillus_acidocaldarius	9	4	13	23	8	10	41	6	0	5	12	4	1	2	5	6	1	23	7	2	32	1	19	89	48	342
d__Bacteria|p__Firmicutes|c__Bacilli|o__Bacillales|f__Alicyclobacillaceae|g__Kyrpidia	27	82	669	6047	1209	1181	2179	64	33	132	41	222	44	95	493	365	21	779	121	0	4018	42	110	6056	1613	344
d__Bacteria|p__Firmicutes|c__Bacilli|o__Bacillales|f__Alicyclobacillaceae|g__Kyrpidia|s__Kyrpidia_tusciae	27	82	669	6047	1209	1181	2179	64	33	132	41	222	44	95	493	365	21	779	121	0	4018	42	110	6056	1613	344
d__Bacteria|p__Firmicutes|c__Bacilli|o__Bacillales|f__Bacillaceae	3459	1585	9383	11672	11952	4181	8370	1380	1089	2888	17949	714	2075	2426	1778	1677	272	9346	7152	697	46992	1505	12742	36302	41073	31623
d__Bacteria|p__Firmicutes|c__Bacilli|o__Bacillales|f__Bacillaceae|g__Amphibacillus	24	93	357	221	608	97	506	91	88	44	461	14	104	9	8	46	1	345	126	0	770	24	136	1369	286	424
d__Bacteria|p__Firmicutes|c__Bacilli|o__Bacillales|f__Bacillaceae|g__Amphibacillus|s__Amphibacillus_xylanus	24	93	357	221	608	97	506	91	88	44	461	14	104	9	8	46	1	345	126	0	770	24	136	1369	286	424
d__Bacteria|p__Firmicutes|c__Bacilli|o__Bacillales|f__Bacillaceae|g__Anoxybacillus	22	13	190	175	193	38	76	28	9	51	50	29	55	30	54	19	1	253	233	0	373	78	62	588	150	722
d__Bacteria|p__Firmicutes|c__Bacilli|o__Bacillales|f__Bacillaceae|g__Anoxybacillus|s__Anoxybacillus_flavithermus	22	13	190	175	193	38	76	28	9	51	50	29	55	30	54	19	1	253	233	0	373	78	62	588	150	722
d__Bacteria|p__Firmicutes|c__Bacilli|o__Bacillales|f__Bacillaceae|g__Bacillus	879	1043	3799	5261	5447	2908	5193	802	772	777	2174	238	1371	421	754	541	170	6180	1785	625	15728	909	3856	16485	5896	16334
d__Bacteria|p__Firmicutes|c__Bacilli|o__Bacillales|f__Bacillaceae|g__Bacillus|s__Bacillus_amyloliquefaciens	14	54	95	111	134	20	87	18	4	113	159	3	70	9	28	15	1	139	48	0	358	5	35	343	109	916
d__Bacteria|p__Firmicutes|c__Bacilli|o__Bacillales|f__Bacillaceae|g__Bacillus|s__Bacillus_anthracis	2	4	4	11	21	9	5	0	0	0	10	0	6	1	9	4	0	51	4	8	72	14	11	163	30	129
d__Bacteria|p__Firmicutes|c__Bacilli|o__Bacillales|f__Bacillaceae|g__Bacillus|s__Bacillus_atrophaeus	0	1	4	4	34	0	9	0	2	0	0	4	0	3	0	0	0	3	0	0	82	1	0	9	10	0
d__Bacteria|p__Firmicutes|c__Bacilli|o__Bacillales|f__Bacillaceae|g__Bacillus|s__Bacillus_cellulosilyticus	43	26	209	368	252	62	126	28	4	31	153	2	109	14	23	35	1	193	45	0	303	8	49	588	195	790
d__Bacteria|p__Firmicutes|c__Bacilli|o__Bacillales|f__Bacillaceae|g__Bacillus|s__Bacillus_cereus	93	245	773	1311	455	697	1155	165	63	188	533	108	296	130	247	71	11	657	254	57	1806	151	366	3236	1543	2883
d__Bacteria|p__Firmicutes|c__Bacilli|o__Bacillales|f__Bacillaceae|g__Bacillus|s__Bacillus_clausii	6	15	23	29	57	14	42	7	1	3	20	1	7	15	6	10	1	159	10	0	57	2	13	181	44	42
d__Bacteria|p__Firmicutes|c__Bacilli|o__Bacillales|f__Bacillaceae|g__Bacillus|s__Bacillus_coagulans	25	257	263	435	270	257	239	74	84	46	162	10	47	37	142	32	5	187	70	0	911	16	222	1136	244	714
d__Bacteria|p__Firmicutes|c__Bacilli|o__Bacillales|f__Bacillaceae|g__Bacillus|s__Bacillus_cytotoxicus	42	25	91	69	269	49	104	28	25	10	91	1	50	6	27	53	4	453	72	2	654	21	237	964	326	472
d__Bacteria|p__Firmicutes|c__Bacilli|o__Bacillales|f__Bacillaceae|g__Bacillus|s__Bacillus_halodurans	7	12	37	17	11	11	6	13	0	2	45	1	10	2	6	2	1	6	9	2	44	3	11	35	34	193
d__Bacteria|p__Firmicutes|c__Bacilli|o__Bacillales|f__Bacillaceae|g__Bacillus|s__Bacillus_infantis	10	12	34	11	66	43	36	40	5	44	3	21	3	9	11	10	61	98	42	318	1857	263	572	865	75	54
d__Bacteria|p__Firmicutes|c__Bacilli|o__Bacillales|f__Bacillaceae|g__Bacillus|s__Bacillus_licheniformis	8	1	2	6	17	4	12	0	11	0	2	0	0	0	0	5	1	0	7	1	44	1	7	19	1	112
d__Bacteria|p__Firmicutes|c__Bacilli|o__Bacillales|f__Bacillaceae|g__Bacillus|s__Bacillus_megaterium	35	16	131	143	129	54	125	29	7	17	142	6	39	30	72	33	3	80	76	1	314	5	54	304	113	508
d__Bacteria|p__Firmicutes|c__Bacilli|o__Bacillales|f__Bacillaceae|g__Bacillus|s__Bacillus_pseudofirmus	168	15	84	133	86	57	32	8	45	9	34	0	6	0	7	2	5	62	50	19	637	16	471	598	107	108
d__Bacteria|p__Firmicutes|c__Bacilli|o__Bacillales|f__Bacillaceae|g__Bacillus|s__Bacillus_pumilus	1	0	21	7	22	12	25	4	3	11	9	1	1	0	7	0	0	38	16	0	189	0	3	147	29	13
d__Bacteria|p__Firmicutes|c__Bacilli|o__Bacillales|f__Bacillaceae|g__Bacillus|s__Bacillus_sp_1NLA3E	28	28	196	846	290	143	153	15	69	22	38	5	23	14	7	18	0	145	29	0	765	25	77	575	128	177
d__Bacteria|p__Firmicutes|c__Bacilli|o__Bacillales|f__Bacillaceae|g__Bacillus|s__Bacillus_sp_JS	0	0	2	1	0	0	0	0	0	0	0	0	0	0	0	0	0	1	1	0	2	0	0	7	5	0
d__Bacteria|p__Firmicutes|c__Bacilli|o__Bacillales|f__Bacillaceae|g__Bacillus|s__Bacillus_subtilis	40	97	81	83	104	33	114	64	8	19	95	8	40	54	41	23	3	695	74	17	368	24	70	694	265	919
d__Bacteria|p__Firmicutes|c__Bacilli|o__Bacillales|f__Bacillaceae|g__Bacillus|s__Bacillus_thuringiensis	83	75	734	1016	528	133	349	177	17	120	520	20	233	36	75	38	13	1534	172	100	1754	182	713	2447	1155	3267
d__Bacteria|p__Firmicutes|c__Bacilli|o__Bacillales|f__Bacillaceae|g__Bacillus|s__Bacillus_toyonensis	0	0	2	0	0	0	0	0	0	0	0	0	0	0	0	0	0	0	0	0	0	0	0	0	0	0
d__Bacteria|p__Firmicutes|c__Bacilli|o__Bacillales|f__Bacillaceae|g__Bacillus|s__Bacillus_weihenstephanensis	22	22	22	7	67	5	102	6	0	2	0	1	1	5	1	18	52	52	28	96	695	78	508	255	18	176
d__Bacteria|p__Firmicutes|c__Bacilli|o__Bacillales|f__Bacillaceae|g__Geobacillus	2460	137	1131	1107	1223	300	517	89	94	529	2278	51	245	477	405	193	39	738	1834	37	9473	330	1244	5412	1110	3045
d__Bacteria|p__Firmicutes|c__Bacilli|o__Bacillales|f__Bacillaceae|g__Geobacillus|s__Geobacillus_kaustophilus	0	1	2	0	0	0	4	0	0	0	0	2	5	13	3	0	1	0	10	1	0	0	33	1	0	0
d__Bacteria|p__Firmicutes|c__Bacilli|o__Bacillales|f__Bacillaceae|g__Geobacillus|s__Geobacillus_sp_C56-T3	0	1	2	0	0	2	0	2	0	2	6	0	1	10	0	0	13	2	2	21	8	51	25	7	14	6
d__Bacteria|p__Firmicutes|c__Bacilli|o__Bacillales|f__Bacillaceae|g__Geobacillus|s__Geobacillus_sp_GHH01	35	22	274	311	128	31	77	51	4	39	212	6	110	14	31	24	10	136	52	4	382	38	106	598	220	1200
d__Bacteria|p__Firmicutes|c__Bacilli|o__Bacillales|f__Bacillaceae|g__Geobacillus|s__Geobacillus_sp_JF8	0	1	4	1	3	6	8	3	1	1	1	0	1	5	0	0	0	15	3	0	60	0	14	23	3	20
d__Bacteria|p__Firmicutes|c__Bacilli|o__Bacillales|f__Bacillaceae|g__Geobacillus|s__Geobacillus_sp_WCH70	0	18	17	28	40	3	55	3	0	52	6	2	1	24	2	10	0	0	6	0	75	7	9	123	7	61
d__Bacteria|p__Firmicutes|c__Bacilli|o__Bacillales|f__Bacillaceae|g__Geobacillus|s__Geobacillus_sp_Y41MC1	0	0	1	0	0	0	0	0	0	0	2	0	0	0	0	0	0	0	0	0	7	0	0	3	0	5
d__Bacteria|p__Firmicutes|c__Bacilli|o__Bacillales|f__Bacillaceae|g__Geobacillus|s__Geobacillus_thermodenitrificans	4	9	67	187	78	15	29	5	1	7	13	0	20	1	0	5	0	230	7	0	297	60	43	352	45	511
d__Bacteria|p__Firmicutes|c__Bacilli|o__Bacillales|f__Bacillaceae|g__Geobacillus|s__Geobacillus_thermoglucosidasius	2383	35	464	351	654	59	188	16	19	407	1984	30	70	278	334	128	2	62	1696	0	4640	148	354	2634	75	454
d__Bacteria|p__Firmicutes|c__Bacilli|o__Bacillales|f__Bacillaceae|g__Geobacillus|s__Geobacillus_thermoleovorans	0	5	13	13	28	1	9	0	0	6	3	0	6	0	6	4	4	11	5	0	58	4	49	27	6	48
d__Bacteria|p__Firmicutes|c__Bacilli|o__Bacillales|f__Bacillaceae|g__Halobacillus	5	13	34	13	0	44	23	24	0	13	76	0	1	1	2	0	1	8	103	0	72	9	28	462	48	115
d__Bacteria|p__Firmicutes|c__Bacilli|o__Bacillales|f__Bacillaceae|g__Halobacillus|s__Halobacillus_halophilus	5	13	34	13	0	44	23	24	0	13	76	0	1	1	2	0	1	8	103	0	72	9	28	462	48	115
d__Bacteria|p__Firmicutes|c__Bacilli|o__Bacillales|f__Bacillaceae|g__Lysinibacillus	17	16	190	84	404	231	378	32	68	15	10	9	13	17	13	28	5	128	40	24	1214	43	142	588	91	1394
d__Bacteria|p__Firmicutes|c__Bacilli|o__Bacillales|f__Bacillaceae|g__Lysinibacillus|s__Lysinibacillus_sphaericus	17	16	190	84	404	231	378	32	68	15	10	9	13	17	13	28	5	128	40	24	1214	43	142	588	91	1394
d__Bacteria|p__Firmicutes|c__Bacilli|o__Bacillales|f__Bacillaceae|g__Oceanobacillus	16	169	3324	1917	2064	135	1503	289	48	986	12720	351	212	1439	439	809	13	531	2864	9	17013	98	6861	4155	32272	8468
d__Bacteria|p__Firmicutes|c__Bacilli|o__Bacillales|f__Bacillaceae|g__Oceanobacillus|s__Oceanobacillus_iheyensis	16	169	3324	1917	2064	135	1503	289	48	986	12720	351	212	1439	439	809	13	531	2864	9	17013	98	6861	4155	32272	8468
d__Bacteria|p__Firmicutes|c__Bacilli|o__Bacillales|f__Listeriaceae	250	214	2210	1110	2488	1115	2732	180	197	200	372	36	626	59	150	133	15	1958	787	14	7141	65	639	5560	3325	9406
d__Bacteria|p__Firmicutes|c__Bacilli|o__Bacillales|f__Listeriaceae|g__Listeria	250	214	2210	1110	2488	1115	2732	180	197	200	372	36	626	59	150	133	15	1958	787	14	7141	65	639	5560	3325	9406
d__Bacteria|p__Firmicutes|c__Bacilli|o__Bacillales|f__Listeriaceae|g__Listeria|s__Listeria_innocua	0	0	8	9	16	0	3	4	0	1	0	0	5	0	0	0	0	0	5	0	7	0	9	15	11	0
d__Bacteria|p__Firmicutes|c__Bacilli|o__Bacillales|f__Listeriaceae|g__Listeria|s__Listeria_ivanovii	12	59	70	144	201	75	158	29	36	10	45	5	39	25	52	21	3	67	31	0	945	8	91	531	100	917
d__Bacteria|p__Firmicutes|c__Bacilli|o__Bacillales|f__Listeriaceae|g__Listeria|s__Listeria_monocytogenes	8	32	243	102	263	99	411	39	9	27	111	10	13	20	41	26	5	219	48	8	675	11	135	1049	376	1361
d__Bacteria|p__Firmicutes|c__Bacilli|o__Bacillales|f__Listeriaceae|g__Listeria|s__Listeria_seeligeri	1	7	0	2	27	9	45	5	9	8	0	0	0	0	0	0	0	20	7	0	33	13	24	16	4	2
d__Bacteria|p__Firmicutes|c__Bacilli|o__Bacillales|f__Listeriaceae|g__Listeria|s__Listeria_welshimeri	0	2	4	0	3	38	12	18	0	0	0	0	0	1	0	3	0	4	11	0	31	0	6	35	1	0
d__Bacteria|p__Firmicutes|c__Bacilli|o__Bacillales|f__Paenibacillaceae	160	204	1067	1496	2647	1092	2771	215	213	210	2033	78	113	215	210	252	14	1319	898	8	7437	168	1292	5425	2356	3157
d__Bacteria|p__Firmicutes|c__Bacilli|o__Bacillales|f__Paenibacillaceae|g__Brevibacillus	98	92	623	728	1743	806	1566	136	169	97	399	22	17	33	23	132	4	506	554	1	5201	135	712	3650	1448	1020
d__Bacteria|p__Firmicutes|c__Bacilli|o__Bacillales|f__Paenibacillaceae|g__Brevibacillus|s__Brevibacillus_brevis	98	92	623	728	1743	806	1566	136	169	97	399	22	17	33	23	132	4	506	554	1	5201	135	712	3650	1448	1020
d__Bacteria|p__Firmicutes|c__Bacilli|o__Bacillales|f__Paenibacillaceae|g__Paenibacillus	52	94	391	659	726	241	1121	38	43	98	1535	49	63	152	157	103	10	643	237	5	1980	25	428	1503	809	1502
d__Bacteria|p__Firmicutes|c__Bacilli|o__Bacillales|f__Paenibacillaceae|g__Paenibacillus|s__Paenibacillus_larvae	1	7	19	124	39	21	27	0	0	16	239	0	16	0	3	13	2	81	58	0	46	1	11	82	107	188
d__Bacteria|p__Firmicutes|c__Bacilli|o__Bacillales|f__Paenibacillaceae|g__Paenibacillus|s__Paenibacillus_mucilaginosus	11	1	19	23	12	8	14	3	3	5	4	2	0	18	10	8	2	17	17	3	106	3	20	133	39	102
d__Bacteria|p__Firmicutes|c__Bacilli|o__Bacillales|f__Paenibacillaceae|g__Paenibacillus|s__Paenibacillus_polymyxa	5	14	47	59	82	48	40	4	5	12	19	6	11	32	15	4	1	213	24	1	638	6	68	344	150	521
d__Bacteria|p__Firmicutes|c__Bacilli|o__Bacillales|f__Paenibacillaceae|g__Paenibacillus|s__Paenibacillus_sp_JDR-2	4	14	136	159	195	16	487	10	31	23	1239	30	23	62	28	34	2	150	47	0	832	8	196	519	365	641
d__Bacteria|p__Firmicutes|c__Bacilli|o__Bacillales|f__Paenibacillaceae|g__Paenibacillus|s__Paenibacillus_sp_Y412MC10	3	45	36	257	44	88	476	5	0	27	21	3	2	33	69	15	1	79	38	1	191	3	10	94	74	47
d__Bacteria|p__Firmicutes|c__Bacilli|o__Bacillales|f__Paenibacillaceae|g__Paenibacillus|s__Paenibacillus_terrae	22	5	110	29	50	21	34	4	4	2	8	4	6	7	3	3	2	0	37	0	42	3	5	53	38	2
d__Bacteria|p__Firmicutes|c__Bacilli|o__Bacillales|f__Paenibacillaceae|g__Thermobacillus	7	11	22	58	112	19	26	1	0	2	21	2	15	30	11	8	0	101	90	2	128	7	134	104	43	419
d__Bacteria|p__Firmicutes|c__Bacilli|o__Bacillales|f__Paenibacillaceae|g__Thermobacillus|s__Thermobacillus_composti	7	11	22	58	112	19	26	1	0	2	21	2	15	30	11	8	0	101	90	2	128	7	134	104	43	419
d__Bacteria|p__Firmicutes|c__Bacilli|o__Bacillales|f__Planococcaceae	43	37	149	100	248	125	122	80	46	35	72	17	72	6	30	32	7	181	91	31	710	117	145	1378	141	406
d__Bacteria|p__Firmicutes|c__Bacilli|o__Bacillales|f__Planococcaceae|g__Solibacillus	43	37	149	100	248	125	122	80	46	35	72	17	72	6	30	32	7	181	91	31	710	117	145	1378	141	406
d__Bacteria|p__Firmicutes|c__Bacilli|o__Bacillales|f__Planococcaceae|g__Solibacillus|s__Solibacillus_silvestris	43	37	149	100	248	125	122	80	46	35	72	17	72	6	30	32	7	181	91	31	710	117	145	1378	141	406
d__Bacteria|p__Firmicutes|c__Bacilli|o__Bacillales|f__Sporolactobacillaceae	2	5	40	26	178	122	68	2	1	13	5	2	6	2	4	0	0	40	9	0	522	37	25	186	67	349
d__Bacteria|p__Firmicutes|c__Bacilli|o__Bacillales|f__Sporolactobacillaceae|s__[Bacillus]_selenitireducens	2	5	40	26	178	122	68	2	1	13	5	2	6	2	4	0	0	40	9	0	522	37	25	186	67	349
d__Bacteria|p__Firmicutes|c__Bacilli|o__Bacillales|f__Staphylococcaceae	21305	10296	46464	37645	39407	16717	40576	10433	6967	9605	82360	1331	44963	6400	4896	12332	1439	100985	31851	148	109593	1877	24123	155183	81356	474860
d__Bacteria|p__Firmicutes|c__Bacilli|o__Bacillales|f__Staphylococcaceae|g__Macrococcus	3594	3457	11762	19224	19366	4873	9986	1251	1681	2874	50152	306	5899	149	198	3714	173	62743	5745	4	36433	710	4883	32175	24185	34422
d__Bacteria|p__Firmicutes|c__Bacilli|o__Bacillales|f__Staphylococcaceae|g__Macrococcus|s__Macrococcus_caseolyticus	3594	3457	11762	19224	19366	4873	9986	1251	1681	2874	50152	306	5899	149	198	3714	173	62743	5745	4	36433	710	4883	32175	24185	34422
d__Bacteria|p__Firmicutes|c__Bacilli|o__Bacillales|f__Staphylococcaceae|g__Staphylococcus	17562	5749	27941	17507	19432	11542	29630	8971	5160	6140	27308	887	34902	6031	4623	8454	1198	37779	24995	134	68291	1124	17049	101860	56713	360208
d__Bacteria|p__Firmicutes|c__Bacilli|o__Bacillales|f__Staphylococcaceae|g__Staphylococcus|s__Staphylococcus_aureus	334	260	595	1210	661	1325	1268	168	263	117	209	58	310	174	97	345	27	1358	923	10	5671	71	450	20931	987	4658
d__Bacteria|p__Firmicutes|c__Bacilli|o__Bacillales|f__Staphylococcaceae|g__Staphylococcus|s__Staphylococcus_carnosus	63	49	227	615	668	241	427	29	36	59	37	10	99	0	79	26	4	309	65	0	1047	16	182	749	144	463
d__Bacteria|p__Firmicutes|c__Bacilli|o__Bacillales|f__Staphylococcaceae|g__Staphylococcus|s__Staphylococcus_epidermidis	14556	2124	11753	10414	7601	5895	19269	7278	3381	3844	7474	458	17251	4252	3236	6253	785	21962	18888	57	35883	228	9894	47470	46724	129739
d__Bacteria|p__Firmicutes|c__Bacilli|o__Bacillales|f__Staphylococcaceae|g__Staphylococcus|s__Staphylococcus_haemolyticus	552	529	2060	2481	5061	1254	2255	228	359	611	5421	46	1008	255	317	718	36	5508	1782	12	5452	184	829	4024	5614	12127
d__Bacteria|p__Firmicutes|c__Bacilli|o__Bacillales|f__Staphylococcaceae|g__Staphylococcus|s__Staphylococcus_lugdunensis	184	107	295	640	714	211	522	108	74	62	561	17	235	43	74	192	22	604	178	2	1585	16	246	1575	479	498
d__Bacteria|p__Firmicutes|c__Bacilli|o__Bacillales|f__Staphylococcaceae|g__Staphylococcus|s__Staphylococcus_pasteuri	50	22	13	17	33	27	42	30	17	7	11	2	14	25	22	27	7	393	56	3	19	5	13	143	138	179
d__Bacteria|p__Firmicutes|c__Bacilli|o__Bacillales|f__Staphylococcaceae|g__Staphylococcus|s__Staphylococcus_pseudintermedius	175	27	159	119	261	91	168	197	135	9	82	71	91	104	113	53	13	2173	386	0	390	13	47	445	169	229
d__Bacteria|p__Firmicutes|c__Bacilli|o__Bacillales|f__Staphylococcaceae|g__Staphylococcus|s__Staphylococcus_saprophyticus	267	181	1136	264	386	244	342	137	53	104	1241	104	392	142	183	103	88	1925	587	13	800	70	1308	1645	165	3804
d__Bacteria|p__Firmicutes|c__Bacilli|o__Bacillales|f__Staphylococcaceae|g__Staphylococcus|s__Staphylococcus_warneri	197	102	128	87	161	99	360	222	106	11	32	15	146	124	129	111	22	433	258	6	486	114	36	248	456	1272
d__Bacteria|p__Firmicutes|c__Bacilli|o__Bacillales|g__Exiguobacterium	1836	444	4855	3805	2539	1654	7762	67	27	1291	128	37	4003	278	199	147	39	2871	9682	5	35029	17	282	79258	10730	91263
d__Bacteria|p__Firmicutes|c__Bacilli|o__Bacillales|g__Exiguobacterium|s__Exiguobacterium_antarcticum	7	0	5	23	60	31	13	0	5	0	0	0	1	0	0	0	0	1	0	0	15	0	2	9	9	0
d__Bacteria|p__Firmicutes|c__Bacilli|o__Bacillales|g__Exiguobacterium|s__Exiguobacterium_sibiricum	0	1	1	2	59	2	40	0	0	0	4	1	5	0	0	3	0	81	9	0	12	0	3	9	0	0
d__Bacteria|p__Firmicutes|c__Bacilli|o__Bacillales|g__Exiguobacterium|s__Exiguobacterium_sp_AT1b	37	19	107	557	366	133	207	7	18	6	65	3	2	67	9	3	3	202	37	5	398	10	53	798	296	158
d__Bacteria|p__Firmicutes|c__Bacilli|o__Bacillales|g__Exiguobacterium|s__Exiguobacterium_sp_MH3	8	8	10	10	6	23	73	43	2	0	13	5	6	31	24	2	2	156	30	0	21	1	32	25	12	178
d__Bacteria|p__Firmicutes|c__Bacilli|o__Lactobacillales	1270598	1915063	7287235	13404671	10762400	3673980	9509956	1969012	626723	1316882	22579652	303374	3818655	102710	3556690	2109942	113047	12011280	1929570	5436	40806672	882814	3962833	33571912	10701479	26236564
d__Bacteria|p__Firmicutes|c__Bacilli|o__Lactobacillales|f__Aerococcaceae	222	370	836	623	880	334	889	48	27	204	270	13	924	29	96	40	28	1188	1746	4	6252	18	195	7236	2318	117720
d__Bacteria|p__Firmicutes|c__Bacilli|o__Lactobacillales|f__Aerococcaceae|g__Aerococcus	222	370	836	623	880	334	889	48	27	204	270	13	924	29	96	40	28	1188	1746	4	6252	18	195	7236	2318	117720
d__Bacteria|p__Firmicutes|c__Bacilli|o__Lactobacillales|f__Aerococcaceae|g__Aerococcus|s__Aerococcus_urinae	222	370	836	623	880	334	889	48	27	204	270	13	924	29	96	40	28	1188	1746	4	6252	18	195	7236	2318	117720
d__Bacteria|p__Firmicutes|c__Bacilli|o__Lactobacillales|f__Carnobacteriaceae	393	329	1696	3679	6187	1437	5987	292	417	330	1683	61	388	182	327	577	25	17601	1970	7	11897	305	1768	26852	7406	53419
d__Bacteria|p__Firmicutes|c__Bacilli|o__Lactobacillales|f__Carnobacteriaceae|g__Carnobacterium	393	329	1696	3679	6187	1437	5987	292	417	330	1683	61	388	182	327	577	25	17601	1970	7	11897	305	1768	26852	7406	53419
d__Bacteria|p__Firmicutes|c__Bacilli|o__Lactobacillales|f__Carnobacteriaceae|g__Carnobacterium|s__Carnobacterium_maltaromaticum	258	168	1044	711	4580	1041	4486	133	343	258	1413	28	248	33	112	470	13	16243	1751	1	9737	294	1456	20810	6533	33307
d__Bacteria|p__Firmicutes|c__Bacilli|o__Lactobacillales|f__Carnobacteriaceae|g__Carnobacterium|s__Carnobacterium_sp_17-4	13	22	152	64	97	116	42	13	18	7	25	2	12	16	42	41	4	298	44	2	146	5	63	185	82	61
d__Bacteria|p__Firmicutes|c__Bacilli|o__Lactobacillales|f__Carnobacteriaceae|g__Carnobacterium|s__Carnobacterium_sp_WN1359	99	71	347	225	771	153	984	105	34	45	19	20	63	15	53	45	7	430	95	3	657	0	93	1014	121	19359
d__Bacteria|p__Firmicutes|c__Bacilli|o__Lactobacillales|f__Enterococcaceae	1943	915	5565	9560	12425	3302	14612	871	2586	1944	7727	229	2813	244	619	874	223	52477	8077	17	28950	231	6357	99137	25917	52747
d__Bacteria|p__Firmicutes|c__Bacilli|o__Lactobacillales|f__Enterococcaceae|g__Enterococcus	576	324	1928	876	5348	1042	3887	509	1805	312	1044	156	263	46	167	310	58	3827	1683	15	11612	129	2845	24324	3028	9940
d__Bacteria|p__Firmicutes|c__Bacilli|o__Lactobacillales|f__Enterococcaceae|g__Enterococcus|s__Enterococcus_casseliflavus	27	39	168	113	264	64	287	30	196	43	268	10	113	7	43	35	17	152	84	1	704	15	143	2441	147	730
d__Bacteria|p__Firmicutes|c__Bacilli|o__Lactobacillales|f__Enterococcaceae|g__Enterococcus|s__Enterococcus_faecalis	5	9	22	23	58	20	36	17	5	10	15	8	8	0	1	6	14	221	15	0	101	1	49	186	52	779
d__Bacteria|p__Firmicutes|c__Bacilli|o__Lactobacillales|f__Enterococcaceae|g__Enterococcus|s__Enterococcus_faecium	66	52	167	122	536	124	1296	21	55	32	61	8	46	6	15	30	3	223	156	0	1009	3	77	2354	297	3844
d__Bacteria|p__Firmicutes|c__Bacilli|o__Lactobacillales|f__Enterococcaceae|g__Enterococcus|s__Enterococcus_hirae	31	10	157	106	405	103	165	34	63	43	109	17	37	0	26	7	5	311	172	11	665	42	215	1722	163	806
d__Bacteria|p__Firmicutes|c__Bacilli|o__Lactobacillales|f__Enterococcaceae|g__Enterococcus|s__Enterococcus_mundtii	19	12	16	17	252	73	108	18	8	4	4	2	5	17	0	7	5	85	23	0	203	2	32	257	23	3
d__Bacteria|p__Firmicutes|c__Bacilli|o__Lactobacillales|f__Enterococcaceae|g__Enterococcus|s__Enterococcus_sp_7L76	2	0	5	0	0	0	11	4	2	7	0	0	0	0	0	0	0	0	11	2	1	12	6	4	7	0
d__Bacteria|p__Firmicutes|c__Bacilli|o__Lactobacillales|f__Enterococcaceae|g__Melissococcus	195	102	381	4681	2246	1030	860	77	518	772	1855	28	222	85	112	80	75	300	737	0	2491	7	405	12714	706	776
d__Bacteria|p__Firmicutes|c__Bacilli|o__Lactobacillales|f__Enterococcaceae|g__Melissococcus|s__Melissococcus_plutonius	195	102	381	4681	2246	1030	860	77	518	772	1855	28	222	85	112	80	75	300	737	0	2491	7	405	12714	706	776
d__Bacteria|p__Firmicutes|c__Bacilli|o__Lactobacillales|f__Enterococcaceae|g__Tetragenococcus	731	394	1375	3092	4223	871	8226	278	237	612	4804	45	518	57	282	421	67	45823	3921	2	10464	95	3052	58417	18852	30334
d__Bacteria|p__Firmicutes|c__Bacilli|o__Lactobacillales|f__Enterococcaceae|g__Tetragenococcus|s__Tetragenococcus_halophilus	731	394	1375	3092	4223	871	8226	278	237	612	4804	45	518	57	282	421	67	45823	3921	2	10464	95	3052	58417	18852	30334
d__Bacteria|p__Firmicutes|c__Bacilli|o__Lactobacillales|f__Lactobacillaceae	5348	9372	36526	50066	33011	12446	44074	3876	2716	19643	9149	543	42479	5483	2698	5415	316	39886	15198	50	94347	1507	14328	467215	74423	144142
d__Bacteria|p__Firmicutes|c__Bacilli|o__Lactobacillales|f__Lactobacillaceae|g__Lactobacillus	4539	7686	5755	10475	10416	3354	9175	2606	1451	4648	8955	437	5915	2418	2474	3119	291	20725	12023	45	35847	532	9127	453515	62054	51262
d__Bacteria|p__Firmicutes|c__Bacilli|o__Lactobacillales|f__Lactobacillaceae|g__Lactobacillus|s__Lactobacillus_acidophilus	23	113	105	56	115	45	188	153	64	10	40	8	30	2	29	135	151	774	156	0	572	12	38	340	176	249
d__Bacteria|p__Firmicutes|c__Bacilli|o__Lactobacillales|f__Lactobacillaceae|g__Lactobacillus|s__Lactobacillus_amylovorus	6	0	9	0	0	1	6	0	0	0	0	0	22	0	0	9	0	0	0	0	20	0	4	23	8	0
d__Bacteria|p__Firmicutes|c__Bacilli|o__Lactobacillales|f__Lactobacillaceae|g__Lactobacillus|s__Lactobacillus_brevis	11	21	17	41	47	10	58	5	0	2	9	6	27	7	14	16	2	33	39	0	127	0	21	516	43	195
d__Bacteria|p__Firmicutes|c__Bacilli|o__Lactobacillales|f__Lactobacillaceae|g__Lactobacillus|s__Lactobacillus_buchneri	8	0	19	756	367	62	137	5	0	3	1	0	10	9	19	0	4	49	5	0	329	1	33	616	26	6
d__Bacteria|p__Firmicutes|c__Bacilli|o__Lactobacillales|f__Lactobacillaceae|g__Lactobacillus|s__Lactobacillus_casei	4	1	0	2	0	0	7	17	0	0	0	0	6	0	0	0	0	0	7	0	0	3	0	463	17	1
d__Bacteria|p__Firmicutes|c__Bacilli|o__Lactobacillales|f__Lactobacillaceae|g__Lactobacillus|s__Lactobacillus_crispatus	512	1603	439	53	27	23	93	106	20	7	29	3	1358	61	79	32	8	582	96	9	206	4	44	289	94	34
d__Bacteria|p__Firmicutes|c__Bacilli|o__Lactobacillales|f__Lactobacillaceae|g__Lactobacillus|s__Lactobacillus_delbrueckii	80	1876	59	120	92	45	984	51	16	16	121	10	19	16	20	124	27	2295	87	1	624	35	92	7063	163	515
d__Bacteria|p__Firmicutes|c__Bacilli|o__Lactobacillales|f__Lactobacillaceae|g__Lactobacillus|s__Lactobacillus_fermentum	133	99	847	391	306	592	447	110	33	121	87	8	676	7	21	88	14	1402	344	0	2252	10	143	101345	931	7703
d__Bacteria|p__Firmicutes|c__Bacilli|o__Lactobacillales|f__Lactobacillaceae|g__Lactobacillus|s__Lactobacillus_gasseri	193	14	28	28	58	36	65	304	5	11	4	0	0	8	3	14	2	29	20	0	58	8	16	49320	39	1
d__Bacteria|p__Firmicutes|c__Bacilli|o__Lactobacillales|f__Lactobacillaceae|g__Lactobacillus|s__Lactobacillus_helveticus	45	61	15	5	44	2	10	34	6	0	5	9	21	2	7	70	2	4	29	3	51	20	8	207	92	415
d__Bacteria|p__Firmicutes|c__Bacilli|o__Lactobacillales|f__Lactobacillaceae|g__Lactobacillus|s__Lactobacillus_johnsonii	88	9	92	47	103	41	102	124	12	4	2	0	22	1	12	30	0	88	14	2	231	6	63	8001	45	227
d__Bacteria|p__Firmicutes|c__Bacilli|o__Lactobacillales|f__Lactobacillaceae|g__Lactobacillus|s__Lactobacillus_kefiranofaciens	35	25	98	135	142	72	212	72	1	8	236	8	74	62	187	36	1	356	506	0	634	16	49	1244	302	187
d__Bacteria|p__Firmicutes|c__Bacilli|o__Lactobacillales|f__Lactobacillaceae|g__Lactobacillus|s__Lactobacillus_paracasei	1	8	14	55	47	8	34	3	0	5	15	1	4	7	8	1	2	21	21	0	246	9	55	155	110	516
d__Bacteria|p__Firmicutes|c__Bacilli|o__Lactobacillales|f__Lactobacillaceae|g__Lactobacillus|s__Lactobacillus_plantarum	27	5	8	14	23	4	29	4	3	172	3	7	9	10	8	19	2	3	74	2	70	0	12	1155	24	239
d__Bacteria|p__Firmicutes|c__Bacilli|o__Lactobacillales|f__Lactobacillaceae|g__Lactobacillus|s__Lactobacillus_reuteri	332	175	308	412	1423	175	1145	100	203	107	1458	29	1341	36	68	204	12	3804	1205	16	2088	24	421	6992	2894	10780
d__Bacteria|p__Firmicutes|c__Bacilli|o__Lactobacillales|f__Lactobacillaceae|g__Lactobacillus|s__Lactobacillus_rhamnosus	3	3	8	15	7	6	47	7	1	1	2	0	1	0	2	1	0	5	9	0	107	1	8	233	51	504
d__Bacteria|p__Firmicutes|c__Bacilli|o__Lactobacillales|f__Lactobacillaceae|g__Lactobacillus|s__Lactobacillus_ruminis	56	47	503	426	531	96	445	68	20	62	771	40	148	23	91	59	3	591	86	4	1226	18	212	1207	456	1294
d__Bacteria|p__Firmicutes|c__Bacilli|o__Lactobacillales|f__Lactobacillaceae|g__Lactobacillus|s__Lactobacillus_sakei	409	389	623	1910	1273	494	363	341	316	3219	2264	180	433	1888	876	753	4	721	4454	0	1987	193	726	6324	10492	666
d__Bacteria|p__Firmicutes|c__Bacilli|o__Lactobacillales|f__Lactobacillaceae|g__Lactobacillus|s__Lactobacillus_salivarius	525	277	156	204	319	166	797	59	156	49	681	11	98	12	27	51	9	146	435	2	701	15	235	1878	197	276
d__Bacteria|p__Firmicutes|c__Bacilli|o__Lactobacillales|f__Lactobacillaceae|g__Lactobacillus|s__Lactobacillus_sanfranciscensis	86	71	276	360	1274	280	309	80	5	334	15	19	1	2	386	227	2	549	173	0	1365	12	460	3286	673	83
d__Bacteria|p__Firmicutes|c__Bacilli|o__Lactobacillales|f__Lactobacillaceae|g__Pediococcus	34	24	530	391	152	58	392	31	36	27	99	24	29	124	185	53	6	199	24	2	1240	12	182	1517	170	1230
d__Bacteria|p__Firmicutes|c__Bacilli|o__Lactobacillales|f__Lactobacillaceae|g__Pediococcus|s__Pediococcus_claussenii	26	8	466	253	80	20	173	12	18	16	71	19	2	107	177	45	1	36	2	2	472	3	108	968	52	62
d__Bacteria|p__Firmicutes|c__Bacilli|o__Lactobacillales|f__Lactobacillaceae|g__Pediococcus|s__Pediococcus_pentosaceus	1	11	42	112	56	29	45	10	18	9	0	5	14	14	6	7	4	128	18	0	564	5	60	319	93	1051
d__Bacteria|p__Firmicutes|c__Bacilli|o__Lactobacillales|f__Leuconostocaceae	135	109	574	1065	2285	334	766	94	129	178	859	89	123	188	194	111	42	874	1027	11	4271	157	486	5370	518	2970
d__Bacteria|p__Firmicutes|c__Bacilli|o__Lactobacillales|f__Leuconostocaceae|g__Leuconostoc	115	91	403	292	552	120	246	61	35	165	820	66	107	181	183	93	30	571	917	10	2479	82	305	2314	305	1687
d__Bacteria|p__Firmicutes|c__Bacilli|o__Lactobacillales|f__Leuconostocaceae|g__Leuconostoc|s__Leuconostoc_carnosum	57	18	253	150	269	54	111	24	13	115	724	46	37	72	119	62	1	111	641	4	1990	72	218	1731	115	541
d__Bacteria|p__Firmicutes|c__Bacilli|o__Lactobacillales|f__Leuconostocaceae|g__Leuconostoc|s__Leuconostoc_citreum	4	8	13	21	36	7	15	9	1	2	29	4	6	11	7	4	2	252	161	0	119	4	15	80	69	24
d__Bacteria|p__Firmicutes|c__Bacilli|o__Lactobacillales|f__Leuconostocaceae|g__Leuconostoc|s__Leuconostoc_gasicomitatum	4	2	0	0	28	12	20	8	1	2	1	4	7	0	0	5	2	0	12	0	17	0	3	26	0	31
d__Bacteria|p__Firmicutes|c__Bacilli|o__Lactobacillales|f__Leuconostocaceae|g__Leuconostoc|s__Leuconostoc_gelidum	5	1	3	3	17	6	4	2	0	0	0	0	1	0	0	0	0	22	30	1	5	0	0	2	18	253
d__Bacteria|p__Firmicutes|c__Bacilli|o__Lactobacillales|f__Leuconostocaceae|g__Leuconostoc|s__Leuconostoc_kimchii	0	0	0	0	0	0	1	0	0	0	0	0	0	0	0	0	0	0	0	1	6	0	0	6	0	0
d__Bacteria|p__Firmicutes|c__Bacilli|o__Lactobacillales|f__Leuconostocaceae|g__Leuconostoc|s__Leuconostoc_mesenteroides	7	5	11	7	75	8	18	9	5	0	25	3	13	58	18	3	9	50	8	4	51	0	4	99	16	52
d__Bacteria|p__Firmicutes|c__Bacilli|o__Lactobacillales|f__Leuconostocaceae|g__Leuconostoc|s__Leuconostoc_sp_C2	0	0	0	0	0	0	0	0	0	0	0	1	0	0	0	0	0	0	0	0	0	1	0	0	0	0
d__Bacteria|p__Firmicutes|c__Bacilli|o__Lactobacillales|f__Leuconostocaceae|g__Oenococcus	12	11	54	757	476	159	316	11	1	4	21	6	11	6	5	2	9	100	49	0	1188	72	97	464	86	799
d__Bacteria|p__Firmicutes|c__Bacilli|o__Lactobacillales|f__Leuconostocaceae|g__Oenococcus|s__Oenococcus_oeni	12	11	54	757	476	159	316	11	1	4	21	6	11	6	5	2	9	100	49	0	1188	72	97	464	86	799
d__Bacteria|p__Firmicutes|c__Bacilli|o__Lactobacillales|f__Leuconostocaceae|g__Weissella	8	5	107	16	1255	54	197	20	93	9	14	10	4	1	3	16	1	182	56	1	599	2	83	2578	125	470
d__Bacteria|p__Firmicutes|c__Bacilli|o__Lactobacillales|f__Leuconostocaceae|g__Weissella|s__Weissella_koreensis	8	5	107	16	1255	54	197	20	93	9	14	10	4	1	3	16	1	182	56	1	599	2	83	2578	125	470
d__Bacteria|p__Firmicutes|c__Bacilli|o__Lactobacillales|f__Streptococcaceae	1230620	1861204	7088725	13071308	10421109	3596292	9294917	1922156	609967	1267467	22074482	297383	3668876	94429	3475389	2056601	108365	11643626	1860961	5236	40188005	868080	3880626	32245455	10399275	25453656
d__Bacteria|p__Firmicutes|c__Bacilli|o__Lactobacillales|f__Streptococcaceae|g__Lactococcus	1779	728	2150	3349	4239	1211	5295	2719	266	406	4926	108	1060	495	1329	818	440	2924	1661	24	12315	342	1456	19200	5662	9987
d__Bacteria|p__Firmicutes|c__Bacilli|o__Lactobacillales|f__Streptococcaceae|g__Lactococcus|s__Lactococcus_garvieae	19	37	123	269	304	79	139	39	27	23	174	6	27	17	25	37	7	228	55	5	931	21	87	912	182	318
d__Bacteria|p__Firmicutes|c__Bacilli|o__Lactobacillales|f__Streptococcaceae|g__Lactococcus|s__Lactococcus_lactis	1525	279	513	580	2423	711	3350	2359	177	155	370	64	230	456	521	258	306	1816	1255	17	2738	112	429	5546	3891	6008
d__Bacteria|p__Firmicutes|c__Bacilli|o__Lactobacillales|f__Streptococcaceae|g__Streptococcus	1212826	1828232	6962794	12836603	10252138	3541537	9189573	1891200	603981	1246684	21494776	292945	3612067	91727	3433103	2020777	105863	10759557	1808233	5156	39748375	859976	3832250	31814275	9996177	25024748
d__Bacteria|p__Firmicutes|c__Bacilli|o__Lactobacillales|f__Streptococcaceae|g__Streptococcus|s__Streptococcus_agalactiae	311	514	1498	2765	3461	1065	2305	477	263	330	4082	121	488	11	524	297	52	61287	814	13	50038	835	5702	29382	4362	24106
d__Bacteria|p__Firmicutes|c__Bacilli|o__Lactobacillales|f__Streptococcaceae|g__Streptococcus|s__Streptococcus_anginosus	1285	1116	5149	8772	10016	18207	81871	1439	513	568	3525	4531	2166	70	1073	882	153	13336	1580	11	101740	637	6675	201757	5450	5950
d__Bacteria|p__Firmicutes|c__Bacilli|o__Lactobacillales|f__Streptococcaceae|g__Streptococcus|s__Streptococcus_constellatus	1390	3858	44909	52289	7830	9424	68142	11548	1206	1732	218971	511	2368	729	3434	5415	162	92879	3277	24	247306	9945	5190	192011	67316	27218
d__Bacteria|p__Firmicutes|c__Bacilli|o__Lactobacillales|f__Streptococcaceae|g__Streptococcus|s__Streptococcus_dysgalactiae	6950	71946	50281	811044	172445	36165	6830	6304	9209	37515	1764865	13545	18624	211	290741	66228	600	34712	23016	14	59465	1489	8217	44946	31377	1111
d__Bacteria|p__Firmicutes|c__Bacilli|o__Lactobacillales|f__Streptococcaceae|g__Streptococcus|s__Streptococcus_equi	127	139	800	745	1519	2035	1181	271	760	130	520	158	824	65	136	70	50	2863	1000	47	9280	228	1241	15682	1761	9645
d__Bacteria|p__Firmicutes|c__Bacilli|o__Lactobacillales|f__Streptococcaceae|g__Streptococcus|s__Streptococcus_gallolyticus	6	100	112	51	128	77	236	18	25	12	33	5	9	0	27	6	11	116	12	0	926	11	127	666	79	177
d__Bacteria|p__Firmicutes|c__Bacilli|o__Lactobacillales|f__Streptococcaceae|g__Streptococcus|s__Streptococcus_gordonii	3389	2797	12613	14199	83299	18965	61724	1036	1632	7941	10312	747	3720	202	2682	1215	306	40235	8122	9	297817	969	22102	340275	49341	11152
d__Bacteria|p__Firmicutes|c__Bacilli|o__Lactobacillales|f__Streptococcaceae|g__Streptococcus|s__Streptococcus_infantarius	103	81	242	113	621	296	2393	129	109	57	38	22	54	0	224	22	48	231	133	0	1534	25	197	2839	311	317
d__Bacteria|p__Firmicutes|c__Bacilli|o__Lactobacillales|f__Streptococcaceae|g__Streptococcus|s__Streptococcus_iniae	108	411	494	786	1510	252	725	76	161	224	1131	26	141	7	358	154	12	846	182	1	5939	31	356	2448	533	513
d__Bacteria|p__Firmicutes|c__Bacilli|o__Lactobacillales|f__Streptococcaceae|g__Streptococcus|s__Streptococcus_intermedius	2726	340	4544	12276	6975	25715	57887	787	318	1024	6294	198	188	57	161	263	80	10603	1039	5	43143	604	2966	82373	3745	7118
d__Bacteria|p__Firmicutes|c__Bacilli|o__Lactobacillales|f__Streptococcaceae|g__Streptococcus|s__Streptococcus_lutetiensis	81	32	158	138	309	196	362	71	67	17	43	14	8	13	110	92	22	290	160	0	790	15	161	1756	223	1075
d__Bacteria|p__Firmicutes|c__Bacilli|o__Lactobacillales|f__Streptococcaceae|g__Streptococcus|s__Streptococcus_macedonicus	3780	1792	9711	311497	40846	9391	26970	2666	3689	9958	250	417	2028	149	13479	27239	263	1076	3689	11	94950	1381	11305	356520	11082	73797
d__Bacteria|p__Firmicutes|c__Bacilli|o__Lactobacillales|f__Streptococcaceae|g__Streptococcus|s__Streptococcus_mitis	13845	9320	21643	36728	196960	61950	214837	6884	12251	12348	27540	7710	3940	566	13980	10471	1414	91804	46545	36	289335	29531	62291	277337	62839	302049
d__Bacteria|p__Firmicutes|c__Bacilli|o__Lactobacillales|f__Streptococcaceae|g__Streptococcus|s__Streptococcus_mutans	2099	210	2340	1646	1776	596	8679	403	120	127	2779	87	436	74	403	533	157	3264	544	0	8060	228	785	5183	1044	1676
d__Bacteria|p__Firmicutes|c__Bacilli|o__Lactobacillales|f__Streptococcaceae|g__Streptococcus|s__Streptococcus_oligofermentans	7404	8042	47995	112628	55090	58118	108229	7353	2199	29532	36298	2245	14622	198	2709	27422	328	62541	13350	3	764040	8847	67219	722533	107668	6781
d__Bacteria|p__Firmicutes|c__Bacilli|o__Lactobacillales|f__Streptococcaceae|g__Streptococcus|s__Streptococcus_oralis	21189	18930	49826	70013	138303	34818	287665	8077	69752	13673	32571	5290	12336	888	24763	4954	5791	97963	15318	18	990798	2892	52216	482604	62548	577898
d__Bacteria|p__Firmicutes|c__Bacilli|o__Lactobacillales|f__Streptococcaceae|g__Streptococcus|s__Streptococcus_parasanguinis	57501	87311	201158	210916	102551	131971	181947	129344	70573	12605	188489	12266	142045	1792	11246	37033	4270	895431	59994	689	1141968	73054	202568	1367528	1010180	419316
d__Bacteria|p__Firmicutes|c__Bacilli|o__Lactobacillales|f__Streptococcaceae|g__Streptococcus|s__Streptococcus_parauberis	61	222	310	190	10197	188	715	61	88	40	103	16	43	4	290	41	8	961	62	0	2774	20	266	1963	463	889
d__Bacteria|p__Firmicutes|c__Bacilli|o__Lactobacillales|f__Streptococcaceae|g__Streptococcus|s__Streptococcus_pasteurianus	16	26	55	99	61	50	104	21	3	13	12	8	26	12	14	2	5	129	26	1	830	5	39	420	97	272
d__Bacteria|p__Firmicutes|c__Bacilli|o__Lactobacillales|f__Streptococcaceae|g__Streptococcus|s__Streptococcus_pneumoniae	16512	10112	21753	35962	163302	57071	114892	6579	9625	10673	30675	7145	4561	527	36669	10636	1547	120150	33998	43	257368	20676	56588	258737	76516	215709
d__Bacteria|p__Firmicutes|c__Bacilli|o__Lactobacillales|f__Streptococcaceae|g__Streptococcus|s__Streptococcus_pseudopneumoniae	8737	5944	8286	22262	93708	31843	69116	4817	5164	7410	17997	4325	1565	255	17393	7324	735	11385	16511	7	88633	8928	25801	110560	23446	92041
d__Bacteria|p__Firmicutes|c__Bacilli|o__Lactobacillales|f__Streptococcaceae|g__Streptococcus|s__Streptococcus_pyogenes	882	817	1304	10456	27332	1409	2003	417	67	238	4432	110	590	36	1064	1584	70	13418	777	1	10922	201	2074	31535	6613	6303
d__Bacteria|p__Firmicutes|c__Bacilli|o__Lactobacillales|f__Streptococcaceae|g__Streptococcus|s__Streptococcus_salivarius	19189	53029	67376	138244	54738	356294	894513	212589	35281	10058	682	364	62412	1442	4316	514	25458	323750	13836	180	3238952	921	201948	653851	152001	17984
d__Bacteria|p__Firmicutes|c__Bacilli|o__Lactobacillales|f__Streptococcaceae|g__Streptococcus|s__Streptococcus_sanguinis	21382	6386	177188	28798	37036	15477	24542	7832	3183	11550	153125	2432	5279	842	3709	6002	1671	57975	17641	46	1845614	1243	20179	473094	180705	24513
d__Bacteria|p__Firmicutes|c__Bacilli|o__Lactobacillales|f__Streptococcaceae|g__Streptococcus|s__Streptococcus_sp_I-G2	1279	2755	17192	27915	39238	2269	2028	1657	2079	297	4051	1304	799	128	3032	1802	362	28295	16034	5	63623	2939	10355	52297	22069	5284
d__Bacteria|p__Firmicutes|c__Bacilli|o__Lactobacillales|f__Streptococcaceae|g__Streptococcus|s__Streptococcus_sp_I-P16	5205	2160	83977	13681	51717	4594	4316	2338	1544	1271	6898	2107	5773	628	3588	3674	480	39976	17263	35	105048	3778	18683	151407	31376	9169
d__Bacteria|p__Firmicutes|c__Bacilli|o__Lactobacillales|f__Streptococcaceae|g__Streptococcus|s__Streptococcus_suis	607	764	2658	3408	8399	1881	4688	883	350	717	4816	176	1033	41	1424	664	109	7317	1034	84	27629	1530	3976	27715	6194	9146
d__Bacteria|p__Firmicutes|c__Bacilli|o__Lactobacillales|f__Streptococcaceae|g__Streptococcus|s__Streptococcus_thermophilus	917	2401	3426	1779	3280	4970	7593	4031	2038	400	1019	198	1623	614	1325	2353	3129	29767	6002	18	43466	191	5519	33470	7254	6471
d__Bacteria|p__Firmicutes|c__Bacilli|o__Lactobacillales|f__Streptococcaceae|g__Streptococcus|s__Streptococcus_uberis	128	153	1270	344	2042	499	420	158	231	29	106	22	7809	0	4734	48	7	520	182	0	5582	53	305	7152	467	326
d__Bacteria|p__Firmicutes|c__Clostridia	40903	105239	330672	1112767	668345	438066	642592	129367	12347	104749	197763	36510	35743	81159	68314	37279	8922	357636	243773	12086	1652953	50218	783291	1519404	1314006	1059096
d__Bacteria|p__Firmicutes|c__Clostridia|o__Clostridiales	38918	97166	318079	1047722	622612	398459	594643	120410	11253	97913	170657	35049	34440	76935	64885	35727	3784	318789	222380	400	1496856	10971	659397	1321405	1233893	1032159
d__Bacteria|p__Firmicutes|c__Clostridia|o__Clostridiales|f__Clostridiaceae	3946	5205	36425	44954	36398	17932	22093	6952	838	5255	8803	2670	14818	4057	3181	3815	527	55226	20221	62	71667	961	21354	65896	92315	75081
d__Bacteria|p__Firmicutes|c__Clostridia|o__Clostridiales|f__Clostridiaceae|g__Alkaliphilus	251	964	2170	8580	5882	708	1876	245	119	210	1008	89	94	244	168	80	172	1225	1802	4	4503	152	2313	7714	10982	530
d__Bacteria|p__Firmicutes|c__Clostridia|o__Clostridiales|f__Clostridiaceae|g__Alkaliphilus|s__Alkaliphilus_metalliredigens	177	851	1491	7909	5227	665	1199	227	57	146	513	64	72	171	165	61	167	482	1384	3	3065	51	1966	6730	10148	475
d__Bacteria|p__Firmicutes|c__Clostridia|o__Clostridiales|f__Clostridiaceae|g__Alkaliphilus|s__Alkaliphilus_oremlandii	58	34	11	98	104	15	78	1	2	3	31	0	19	41	2	0	3	5	14	0	168	1	157	218	42	7
d__Bacteria|p__Firmicutes|c__Clostridia|o__Clostridiales|f__Clostridiaceae|g__Candidatus_Arthromitus	13	36	523	605	995	29	251	41	39	51	217	22	7	7	5	34	3	85	218	0	818	58	115	469	186	65
d__Bacteria|p__Firmicutes|c__Clostridia|o__Clostridiales|f__Clostridiaceae|g__Candidatus_Arthromitus|s__Candidatus_Arthromitus_sp_SFB-mouse	0	0	2	5	19	8	2	19	0	0	3	0	6	0	5	2	0	0	1	0	38	0	18	21	4	0
d__Bacteria|p__Firmicutes|c__Clostridia|o__Clostridiales|f__Clostridiaceae|g__Candidatus_Arthromitus|s__Candidatus_Arthromitus_sp_SFB-rat-Yit	4	4	30	3	16	13	7	13	3	16	4	5	1	0	0	11	0	63	11	0	27	0	2	9	5	0
d__Bacteria|p__Firmicutes|c__Clostridia|o__Clostridiales|f__Clostridiaceae|g__Clostridium	3504	3942	33107	33601	28035	15774	16982	5177	617	4443	7398	2518	14674	3680	2634	3569	346	52165	12694	58	59498	742	16901	53644	69498	74368
d__Bacteria|p__Firmicutes|c__Clostridia|o__Clostridiales|f__Clostridiaceae|g__Clostridium|s__[Clostridium]_cellulolyticum	8	0	18	5	1	2	9	3	1	4	6	0	0	4	0	0	0	0	4	0	20	1	25	2	19	568
d__Bacteria|p__Firmicutes|c__Clostridia|o__Clostridiales|f__Clostridiaceae|g__Clostridium|s__Clostridium_acetobutylicum	1680	258	12454	6736	3553	920	3732	181	90	717	284	31	12959	66	162	375	31	2836	2676	1	12716	84	518	9627	2099	49937
d__Bacteria|p__Firmicutes|c__Clostridia|o__Clostridiales|f__Clostridiaceae|g__Clostridium|s__Clostridium_autoethanogenum	1	1	27	9	0	8	0	7	0	2	0	9	0	11	0	0	0	0	0	0	11	0	0	0	0	0
d__Bacteria|p__Firmicutes|c__Clostridia|o__Clostridiales|f__Clostridiaceae|g__Clostridium|s__Clostridium_beijerinckii	66	78	294	191	352	204	320	83	18	49	201	12	23	12	53	57	0	475	1077	0	867	15	158	595	131	212
d__Bacteria|p__Firmicutes|c__Clostridia|o__Clostridiales|f__Clostridiaceae|g__Clostridium|s__Clostridium_botulinum	353	137	1116	2131	6212	1094	1700	362	18	189	355	103	397	482	134	106	21	35841	1087	21	14107	326	1616	18791	19643	1595
d__Bacteria|p__Firmicutes|c__Clostridia|o__Clostridiales|f__Clostridiaceae|g__Clostridium|s__Clostridium_cellulovorans	11	13	47	97	72	77	28	22	24	9	18	5	8	0	20	16	3	206	63	0	282	0	98	312	140	148
d__Bacteria|p__Firmicutes|c__Clostridia|o__Clostridiales|f__Clostridiaceae|g__Clostridium|s__Clostridium_kluyveri	37	286	541	4453	3010	276	847	86	2	167	23	15	6	53	14	18	195	53	41	1	844	2	1032	1456	464	4
d__Bacteria|p__Firmicutes|c__Clostridia|o__Clostridiales|f__Clostridiaceae|g__Clostridium|s__Clostridium_ljungdahlii	0	1	8	11	20	8	0	0	0	2	0	2	0	0	0	0	0	0	1	0	1	0	5	9	14	0
d__Bacteria|p__Firmicutes|c__Clostridia|o__Clostridiales|f__Clostridiaceae|g__Clostridium|s__Clostridium_novyi	57	118	662	347	316	749	397	149	19	58	3	72	50	31	130	34	3	94	111	0	391	67	197	220	206	1
d__Bacteria|p__Firmicutes|c__Clostridia|o__Clostridiales|f__Clostridiaceae|g__Clostridium|s__Clostridium_pasteurianum	2	2	71	26	46	9	32	23	0	3	1	14	0	6	5	0	0	1	82	0	73	0	33	30	9	70
d__Bacteria|p__Firmicutes|c__Clostridia|o__Clostridiales|f__Clostridiaceae|g__Clostridium|s__Clostridium_perfringens	37	86	376	128	333	94	122	18	16	22	51	11	23	20	102	11	4	109	198	13	852	14	317	790	160	455
d__Bacteria|p__Firmicutes|c__Clostridia|o__Clostridiales|f__Clostridiaceae|g__Clostridium|s__Clostridium_saccharobutylicum	59	99	308	314	82	233	608	108	6	48	17	36	64	25	139	35	2	94	16	0	1175	32	190	566	62	268
d__Bacteria|p__Firmicutes|c__Clostridia|o__Clostridiales|f__Clostridiaceae|g__Clostridium|s__Clostridium_saccharoperbutylacetonicum	118	179	147	76	126	157	63	69	117	64	6	127	95	5	66	43	6	97	11	7	387	24	106	81	59	1
d__Bacteria|p__Firmicutes|c__Clostridia|o__Clostridiales|f__Clostridiaceae|g__Clostridium|s__Clostridium_sp_BNL1100	4	0	19	11	0	6	0	0	2	4	0	6	0	0	14	0	0	0	3	0	82	0	32	37	92	0
d__Bacteria|p__Firmicutes|c__Clostridia|o__Clostridiales|f__Clostridiaceae|g__Clostridium|s__Clostridium_sp_SY8519	559	1915	10638	13760	10682	10635	7474	2664	153	2342	4399	1201	507	2310	1027	1979	47	9020	4856	6	19548	81	7554	14046	30737	4448
d__Bacteria|p__Firmicutes|c__Clostridia|o__Clostridiales|f__Clostridiaceae|g__Clostridium|s__Clostridium_tetani	4	62	150	140	419	32	52	32	2	27	13	15	6	14	36	18	0	12	98	1	369	18	779	362	76	903
d__Bacteria|p__Firmicutes|c__Clostridia|o__Clostridiales|f__Clostridiales_Family_XVII_Incertae_Sedis	4	38	34	77	48	20	36	12	1	4	109	5	10	16	11	11	2	2	27	2	634	6	713	1139	57	212
d__Bacteria|p__Firmicutes|c__Clostridia|o__Clostridiales|f__Clostridiales_Family_XVII_Incertae_Sedis|g__Sulfobacillus	1	29	14	70	31	14	27	3	1	1	29	1	9	15	9	3	1	2	3	1	597	2	703	1120	55	206
d__Bacteria|p__Firmicutes|c__Clostridia|o__Clostridiales|f__Clostridiales_Family_XVII_Incertae_Sedis|g__Sulfobacillus|s__Sulfobacillus_acidophilus	1	29	14	70	31	14	27	3	1	1	29	1	9	15	9	3	1	2	3	1	597	2	703	1120	55	206
d__Bacteria|p__Firmicutes|c__Clostridia|o__Clostridiales|f__Clostridiales_Family_XVII_Incertae_Sedis|g__Thermaerobacter	3	9	20	7	17	6	9	9	0	3	80	4	1	1	2	8	1	0	24	1	37	4	10	19	2	6
d__Bacteria|p__Firmicutes|c__Clostridia|o__Clostridiales|f__Clostridiales_Family_XVII_Incertae_Sedis|g__Thermaerobacter|s__Thermaerobacter_marianensis	3	9	20	7	17	6	9	9	0	3	80	4	1	1	2	8	1	0	24	1	37	4	10	19	2	6
d__Bacteria|p__Firmicutes|c__Clostridia|o__Clostridiales|f__Eubacteriaceae	4328	5592	18466	50693	31589	22097	36182	14832	786	6687	14515	1558	896	4328	5586	2003	218	51351	32708	42	119700	440	48077	107248	114732	13671
d__Bacteria|p__Firmicutes|c__Clostridia|o__Clostridiales|f__Eubacteriaceae|g__Acetobacterium	118	844	185	2209	409	705	836	46	0	8	245	29	47	115	78	25	62	445	103	0	817	48	407	501	113	253
d__Bacteria|p__Firmicutes|c__Clostridia|o__Clostridiales|f__Eubacteriaceae|g__Acetobacterium|s__Acetobacterium_woodii	118	844	185	2209	409	705	836	46	0	8	245	29	47	115	78	25	62	445	103	0	817	48	407	501	113	253
d__Bacteria|p__Firmicutes|c__Clostridia|o__Clostridiales|f__Eubacteriaceae|g__Eubacterium	4064	4707	18271	48237	31073	21362	35045	14776	786	6664	14172	1524	821	4091	5508	1969	149	50836	32604	42	118793	366	47629	106681	114532	13312
d__Bacteria|p__Firmicutes|c__Clostridia|o__Clostridiales|f__Eubacteriaceae|g__Eubacterium|s__[Eubacterium]_eligens	1524	2746	10751	27840	15321	12467	16125	8148	319	3185	10145	950	483	1433	2994	1003	85	7843	14689	12	41833	178	33029	16680	62951	2939
d__Bacteria|p__Firmicutes|c__Clostridia|o__Clostridiales|f__Eubacteriaceae|g__Eubacterium|s__Eubacterium_limosum	117	69	297	874	1755	1119	1681	82	5	28	1150	194	67	881	71	67	5	398	65	5	3705	42	146	1140	1160	3351
d__Bacteria|p__Firmicutes|c__Clostridia|o__Clostridiales|f__Eubacteriaceae|g__Eubacterium|s__Eubacterium_rectale	2409	1775	7193	19111	13740	7709	17181	6483	459	3391	2876	375	214	1775	2429	898	52	42557	17830	25	72373	146	14363	88389	50206	7015
d__Bacteria|p__Firmicutes|c__Clostridia|o__Clostridiales|f__Heliobacteriaceae	0	26	9	72	90	25	210	2	0	25	14	0	3	4	37	5	0	12	12	0	60	0	37	153	65	199
d__Bacteria|p__Firmicutes|c__Clostridia|o__Clostridiales|f__Heliobacteriaceae|g__Heliobacterium	0	26	9	72	90	25	210	2	0	25	14	0	3	4	37	5	0	12	12	0	60	0	37	153	65	199
d__Bacteria|p__Firmicutes|c__Clostridia|o__Clostridiales|f__Heliobacteriaceae|g__Heliobacterium|s__Heliobacterium_modesticaldum	0	26	9	72	90	25	210	2	0	25	14	0	3	4	37	5	0	12	12	0	60	0	37	153	65	199
d__Bacteria|p__Firmicutes|c__Clostridia|o__Clostridiales|f__Lachnospiraceae	2864	7967	24818	128641	64504	49425	145408	12805	1278	13459	13556	2645	1036	5987	5528	3962	460	29945	18931	40	163563	708	92432	143023	163746	25325
d__Bacteria|p__Firmicutes|c__Clostridia|o__Clostridiales|f__Lachnospiraceae|g__Blautia	89	438	1905	3040	1073	2694	2312	239	10	495	115	220	27	777	65	206	6	891	525	5	5185	14	5402	2597	10927	2060
d__Bacteria|p__Firmicutes|c__Clostridia|o__Clostridiales|f__Lachnospiraceae|g__Blautia|s__[Ruminococcus]_obeum	5	77	305	273	41	43	108	6	0	304	7	7	5	210	3	22	1	17	122	2	246	4	364	394	170	178
d__Bacteria|p__Firmicutes|c__Clostridia|o__Clostridiales|f__Lachnospiraceae|g__Blautia|s__[Ruminococcus]_torques	79	361	1589	2646	992	2639	2199	233	10	180	89	213	18	567	62	184	5	786	381	3	4909	10	5013	1891	10541	1880
d__Bacteria|p__Firmicutes|c__Clostridia|o__Clostridiales|f__Lachnospiraceae|g__Butyrivibrio	48	603	1077	40481	11297	6765	71357	348	32	4754	127	164	16	358	602	190	59	2199	1238	0	30748	295	25252	21770	34185	3113
d__Bacteria|p__Firmicutes|c__Clostridia|o__Clostridiales|f__Lachnospiraceae|g__Butyrivibrio|s__Butyrivibrio_fibrisolvens	3	25	66	148	89	107	121	108	7	34	22	7	5	0	0	1	0	0	74	0	338	8	212	117	80	0
d__Bacteria|p__Firmicutes|c__Clostridia|o__Clostridiales|f__Lachnospiraceae|g__Butyrivibrio|s__Butyrivibrio_proteoclasticus	45	578	1010	40327	11208	6658	71231	240	23	4719	105	157	11	358	602	189	59	2199	1164	0	30402	287	25040	21650	34105	3113
d__Bacteria|p__Firmicutes|c__Clostridia|o__Clostridiales|f__Lachnospiraceae|g__Cellulosilyticum	100	58	431	481	734	310	814	37	26	116	32	10	133	54	54	16	11	740	498	0	4931	9	435	3847	2490	4097
d__Bacteria|p__Firmicutes|c__Clostridia|o__Clostridiales|f__Lachnospiraceae|g__Cellulosilyticum|s__Cellulosilyticum_lentocellum	100	58	431	481	734	310	814	37	26	116	32	10	133	54	54	16	11	740	498	0	4931	9	435	3847	2490	4097
d__Bacteria|p__Firmicutes|c__Clostridia|o__Clostridiales|f__Lachnospiraceae|g__Coprococcus	113	1026	1859	6869	12870	5031	14160	398	35	789	531	95	52	607	113	194	20	1245	661	3	11869	28	6467	8882	6687	1503
d__Bacteria|p__Firmicutes|c__Clostridia|o__Clostridiales|f__Lachnospiraceae|g__Coprococcus|s__Coprococcus_catus	99	979	1794	6084	12689	4695	3790	381	34	376	509	89	47	580	88	175	16	1130	643	1	11442	25	6309	8590	6328	1385
d__Bacteria|p__Firmicutes|c__Clostridia|o__Clostridiales|f__Lachnospiraceae|g__Coprococcus|s__Coprococcus_sp_ART55/1	14	47	65	784	181	336	10369	15	1	413	21	6	5	26	25	19	4	115	18	2	426	3	158	292	359	87
d__Bacteria|p__Firmicutes|c__Clostridia|o__Clostridiales|f__Lachnospiraceae|g__Lachnoclostridium	364	1342	2656	25266	6573	8020	19353	1723	94	1183	5744	307	140	489	460	436	121	5911	5183	2	16986	86	25884	10543	26960	1661
d__Bacteria|p__Firmicutes|c__Clostridia|o__Clostridiales|f__Lachnospiraceae|g__Lachnoclostridium|s__[Clostridium]_saccharolyticum	234	1131	1291	23271	3857	6271	18056	1038	70	854	4541	91	41	356	222	212	115	5141	4812	2	15044	65	24593	8588	24355	557
d__Bacteria|p__Firmicutes|c__Clostridia|o__Clostridiales|f__Lachnospiraceae|g__Lachnoclostridium|s__Lachnoclostridium_phytofermentans	130	211	1361	1991	2716	1743	1275	685	24	329	1203	215	99	133	238	224	6	770	371	0	1922	21	1253	1946	2596	1104
d__Bacteria|p__Firmicutes|c__Clostridia|o__Clostridiales|f__Lachnospiraceae|g__Roseburia	398	1043	2034	12715	5300	7444	11635	2460	280	1814	1260	192	73	835	1003	278	66	5764	3587	18	19255	29	6685	40552	25856	2276
d__Bacteria|p__Firmicutes|c__Clostridia|o__Clostridiales|f__Lachnospiraceae|g__Roseburia|s__Roseburia_hominis	50	406	337	2616	401	1977	2110	105	8	113	316	56	49	59	56	26	30	530	138	18	3556	8	3688	2791	2191	2108
d__Bacteria|p__Firmicutes|c__Clostridia|o__Clostridiales|f__Lachnospiraceae|g__Roseburia|s__Roseburia_intestinalis	21	83	547	743	427	642	566	193	14	22	571	81	9	228	277	50	1	310	296	0	2259	11	374	158	845	94
d__Bacteria|p__Firmicutes|c__Clostridia|o__Clostridiales|f__Oscillospiraceae	117	877	1119	2562	1674	659	1455	367	48	378	143	65	11	108	132	197	67	930	674	0	2868	19	887	5412	2261	60
d__Bacteria|p__Firmicutes|c__Clostridia|o__Clostridiales|f__Oscillospiraceae|g__Oscillibacter	117	877	1119	2562	1674	659	1455	367	48	378	143	65	11	108	132	197	67	930	674	0	2868	19	887	5412	2261	60
d__Bacteria|p__Firmicutes|c__Clostridia|o__Clostridiales|f__Oscillospiraceae|g__Oscillibacter|s__Oscillibacter_valericigenes	117	877	1119	2562	1674	659	1455	367	48	378	143	65	11	108	132	197	67	930	674	0	2868	19	887	5412	2261	60
d__Bacteria|p__Firmicutes|c__Clostridia|o__Clostridiales|f__Peptococcaceae	1021	1301	6784	15691	13830	5862	7465	687	599	1545	13464	951	2833	1558	826	846	109	12737	3572	48	32143	1083	5347	39665	19082	50807
d__Bacteria|p__Firmicutes|c__Clostridia|o__Clostridiales|f__Peptococcaceae|g__Candidatus_Desulforudis	0	2	3	3	13	4	66	1	0	2	14	40	0	2	3	0	0	35	2	0	35	0	0	13	206	39
d__Bacteria|p__Firmicutes|c__Clostridia|o__Clostridiales|f__Peptococcaceae|g__Candidatus_Desulforudis|s__Candidatus_Desulforudis_audaxviator	0	2	3	3	13	4	66	1	0	2	14	40	0	2	3	0	0	35	2	0	35	0	0	13	206	39
d__Bacteria|p__Firmicutes|c__Clostridia|o__Clostridiales|f__Peptococcaceae|g__Dehalobacter	0	4	1	17	14	4	5	3	0	0	0	0	1	1	2	3	0	12	2	0	19	0	2	182	21	9
d__Bacteria|p__Firmicutes|c__Clostridia|o__Clostridiales|f__Peptococcaceae|g__Desulfitobacterium	719	414	4861	7323	8981	3454	3394	290	524	1212	69	69	2245	1257	165	243	24	10379	1557	0	23895	381	3206	27861	15095	46111
d__Bacteria|p__Firmicutes|c__Clostridia|o__Clostridiales|f__Peptococcaceae|g__Desulfitobacterium|s__Desulfitobacterium_dehalogenans	0	0	11	9	0	10	12	0	0	0	9	0	0	0	0	0	0	42	0	0	15	0	5	9	0	55
d__Bacteria|p__Firmicutes|c__Clostridia|o__Clostridiales|f__Peptococcaceae|g__Desulfitobacterium|s__Desulfitobacterium_dichloroeliminans	710	353	4809	6835	8968	3297	3288	257	511	1207	27	67	2244	257	82	241	24	10190	1551	0	23781	379	3183	27823	14647	45068
d__Bacteria|p__Firmicutes|c__Clostridia|o__Clostridiales|f__Peptococcaceae|g__Desulfitobacterium|s__Desulfitobacterium_hafniense	0	1	4	10	3	13	7	1	13	1	11	0	1	0	0	1	0	59	2	0	79	1	17	16	24	6
d__Bacteria|p__Firmicutes|c__Clostridia|o__Clostridiales|f__Peptococcaceae|g__Desulfosporosinus	23	14	98	366	1409	42	45	27	3	3	5	3	6	8	0	17	3	50	67	0	258	4	67	1120	287	5
d__Bacteria|p__Firmicutes|c__Clostridia|o__Clostridiales|f__Peptococcaceae|g__Desulfosporosinus|s__Desulfosporosinus_acidiphilus	5	7	77	65	24	8	13	0	1	1	1	2	1	1	0	4	1	0	15	0	112	0	37	20	11	1
d__Bacteria|p__Firmicutes|c__Clostridia|o__Clostridiales|f__Peptococcaceae|g__Desulfosporosinus|s__Desulfosporosinus_meridiei	15	2	1	32	3	3	20	1	0	2	4	0	3	0	0	13	0	2	4	0	28	0	15	31	7	4
d__Bacteria|p__Firmicutes|c__Clostridia|o__Clostridiales|f__Peptococcaceae|g__Desulfosporosinus|s__Desulfosporosinus_orientis	3	2	11	3	6	9	11	26	2	0	0	1	2	0	0	0	2	6	48	0	28	0	15	4	10	0
d__Bacteria|p__Firmicutes|c__Clostridia|o__Clostridiales|f__Peptococcaceae|g__Desulfotomaculum	143	477	783	6036	1829	2007	3094	201	14	154	10241	810	200	98	88	232	65	1464	1543	48	3367	482	1071	2674	2229	1852
d__Bacteria|p__Firmicutes|c__Clostridia|o__Clostridiales|f__Peptococcaceae|g__Desulfotomaculum|s__Desulfotomaculum_acetoxidans	12	6	52	36	686	27	38	20	2	19	80	0	16	1	4	6	1	203	27	12	306	62	101	174	279	401
d__Bacteria|p__Firmicutes|c__Clostridia|o__Clostridiales|f__Peptococcaceae|g__Desulfotomaculum|s__Desulfotomaculum_carboxydivorans	5	13	19	75	24	3	10	0	1	1	3004	0	11	7	0	42	2	0	888	1	18	11	9	14	1170	472
d__Bacteria|p__Firmicutes|c__Clostridia|o__Clostridiales|f__Peptococcaceae|g__Desulfotomaculum|s__Desulfotomaculum_gibsoniae	11	153	373	5181	600	1592	2183	97	0	9	0	348	4	5	0	0	0	1073	36	0	1045	164	375	1004	25	4
d__Bacteria|p__Firmicutes|c__Clostridia|o__Clostridiales|f__Peptococcaceae|g__Desulfotomaculum|s__Desulfotomaculum_kuznetsovii	28	55	70	196	96	31	134	45	4	20	183	7	42	0	69	21	56	52	426	35	664	118	340	329	92	369
d__Bacteria|p__Firmicutes|c__Clostridia|o__Clostridiales|f__Peptococcaceae|g__Desulfotomaculum|s__Desulfotomaculum_reducens	4	26	51	60	44	37	38	13	6	10	98	2	9	0	9	8	0	105	44	0	221	7	42	274	147	410
d__Bacteria|p__Firmicutes|c__Clostridia|o__Clostridiales|f__Peptococcaceae|g__Desulfotomaculum|s__Desulfotomaculum_ruminis	11	143	161	242	327	71	649	23	1	2	6848	451	118	15	2	149	0	14	101	0	790	112	65	25	404	151
d__Bacteria|p__Firmicutes|c__Clostridia|o__Clostridiales|f__Peptococcaceae|g__Pelotomaculum	1	1	7	5	3	1	5	2	0	0	16	0	1	1	0	0	0	8	1	0	5	0	11	12	55	68
d__Bacteria|p__Firmicutes|c__Clostridia|o__Clostridiales|f__Peptococcaceae|g__Pelotomaculum|s__Pelotomaculum_thermopropionicum	1	1	7	5	3	1	5	2	0	0	16	0	1	1	0	0	0	8	1	0	5	0	11	12	55	68
d__Bacteria|p__Firmicutes|c__Clostridia|o__Clostridiales|f__Peptococcaceae|g__Syntrophobotulus	4	2	77	59	442	27	16	2	9	4	3	2	0	8	5	0	1	78	25	0	89	1	63	131	105	4
d__Bacteria|p__Firmicutes|c__Clostridia|o__Clostridiales|f__Peptococcaceae|g__Syntrophobotulus|s__Syntrophobotulus_glycolicus	4	2	77	59	442	27	16	2	9	4	3	2	0	8	5	0	1	78	25	0	89	1	63	131	105	4
d__Bacteria|p__Firmicutes|c__Clostridia|o__Clostridiales|f__Peptococcaceae|g__Thermincola	99	350	820	1306	892	259	661	132	21	140	2829	22	342	11	511	322	15	278	172	0	3867	193	741	5926	848	1442
d__Bacteria|p__Firmicutes|c__Clostridia|o__Clostridiales|f__Peptococcaceae|g__Thermincola|s__Thermincola_potens	99	350	820	1306	892	259	661	132	21	140	2829	22	342	11	511	322	15	278	172	0	3867	193	741	5926	848	1442
d__Bacteria|p__Firmicutes|c__Clostridia|o__Clostridiales|f__Peptostreptococcaceae	478	4640	27769	122156	42885	28678	35428	3636	407	5484	36946	3357	2079	12651	2191	8095	128	17886	30499	57	354618	3397	72713	106742	228432	125963
d__Bacteria|p__Firmicutes|c__Clostridia|o__Clostridiales|f__Peptostreptococcaceae|g__Filifactor	197	3044	17742	107927	35605	25395	22594	1056	234	1496	11216	2033	1422	5654	202	4841	38	6262	21213	39	266371	2713	48157	59917	6916	1992
d__Bacteria|p__Firmicutes|c__Clostridia|o__Clostridiales|f__Peptostreptococcaceae|g__Filifactor|s__Filifactor_alocis	197	3044	17742	107927	35605	25395	22594	1056	234	1496	11216	2033	1422	5654	202	4841	38	6262	21213	39	266371	2713	48157	59917	6916	1992
d__Bacteria|p__Firmicutes|c__Clostridia|o__Clostridiales|f__Peptostreptococcaceae|g__Peptoclostridium	173	1456	9463	7958	5692	2321	10028	1821	157	3878	24619	1269	632	6904	1958	3004	76	10714	9195	18	73921	596	22714	43639	208742	123774
d__Bacteria|p__Firmicutes|c__Clostridia|o__Clostridiales|f__Peptostreptococcaceae|g__Peptoclostridium|s__[Clostridium]_sticklandii	58	153	142	699	573	631	502	74	4	162	59	14	3	58	31	73	6	1453	668	0	12931	147	388	2763	2412	9629
d__Bacteria|p__Firmicutes|c__Clostridia|o__Clostridiales|f__Peptostreptococcaceae|g__Peptoclostridium|s__Peptoclostridium_difficile	91	1173	9226	6393	4734	1598	9458	1740	147	3613	24249	1231	609	6600	1903	2892	43	9135	8241	18	59691	447	21957	40038	201342	112537
d__Bacteria|p__Firmicutes|c__Clostridia|o__Clostridiales|f__Ruminococcaceae	569	741	3918	5488	2100	2234	4443	1650	96	671	5030	452	235	1686	2459	189	49	5659	1018	49	7253	157	2808	7214	31746	7209
d__Bacteria|p__Firmicutes|c__Clostridia|o__Clostridiales|f__Ruminococcaceae|g__Ethanoligenens	7	81	87	362	377	66	54	16	1	32	23	3	7	108	9	5	16	119	66	5	893	13	197	520	129	297
d__Bacteria|p__Firmicutes|c__Clostridia|o__Clostridiales|f__Ruminococcaceae|g__Ethanoligenens|s__Ethanoligenens_harbinense	7	81	87	362	377	66	54	16	1	32	23	3	7	108	9	5	16	119	66	5	893	13	197	520	129	297
d__Bacteria|p__Firmicutes|c__Clostridia|o__Clostridiales|f__Ruminococcaceae|g__Faecalibacterium	25	32	121	277	78	197	219	30	27	23	94	14	23	354	55	12	4	276	86	23	395	10	600	768	264	691
d__Bacteria|p__Firmicutes|c__Clostridia|o__Clostridiales|f__Ruminococcaceae|g__Faecalibacterium|s__Faecalibacterium_prausnitzii	25	32	121	277	78	197	219	30	27	23	94	14	23	354	55	12	4	276	86	23	395	10	600	768	264	691
d__Bacteria|p__Firmicutes|c__Clostridia|o__Clostridiales|f__Ruminococcaceae|g__Ruminiclostridium	360	486	1498	2253	921	1312	2764	1247	18	386	4619	271	136	838	2373	98	19	4722	567	15	3578	76	1327	2135	29065	3608
d__Bacteria|p__Firmicutes|c__Clostridia|o__Clostridiales|f__Ruminococcaceae|g__Ruminiclostridium|s__[Clostridium]_clariflavum	0	17	4	61	44	45	21	16	0	3	8	1	0	5	0	0	0	0	3	0	43	0	6	469	62	7
d__Bacteria|p__Firmicutes|c__Clostridia|o__Clostridiales|f__Ruminococcaceae|g__Ruminiclostridium|s__[Clostridium]_stercorarium	93	363	988	801	95	764	2170	870	6	240	3037	175	68	223	2189	32	6	4360	118	2	1564	24	425	903	24184	3399
d__Bacteria|p__Firmicutes|c__Clostridia|o__Clostridiales|f__Ruminococcaceae|g__Ruminiclostridium|s__[Eubacterium]_siraeum	26	103	376	715	461	425	465	347	11	100	855	85	59	548	51	14	13	315	221	13	644	23	361	561	1604	65
d__Bacteria|p__Firmicutes|c__Clostridia|o__Clostridiales|f__Ruminococcaceae|g__Ruminiclostridium|s__Ruminiclostridium_thermocellum	231	1	96	608	272	64	73	11	0	10	624	0	4	12	59	46	0	26	97	0	985	25	521	77	3183	67
d__Bacteria|p__Firmicutes|c__Clostridia|o__Clostridiales|f__Ruminococcaceae|g__Ruminococcus	166	110	2128	2233	640	582	1107	212	41	209	265	142	69	321	18	72	9	509	283	6	2094	35	634	2241	2174	2577
d__Bacteria|p__Firmicutes|c__Clostridia|o__Clostridiales|f__Ruminococcaceae|g__Ruminococcus|s__Ruminococcus_albus	7	9	55	38	36	47	28	7	0	3	37	4	1	14	0	1	0	10	8	0	80	0	17	131	83	21
d__Bacteria|p__Firmicutes|c__Clostridia|o__Clostridiales|f__Ruminococcaceae|g__Ruminococcus|s__Ruminococcus_bromii	53	23	405	265	133	95	20	7	0	9	44	10	28	236	9	0	1	83	93	4	418	23	139	284	96	519
d__Bacteria|p__Firmicutes|c__Clostridia|o__Clostridiales|f__Ruminococcaceae|g__Ruminococcus|s__Ruminococcus_champanellensis	13	9	30	32	17	25	23	26	1	0	22	5	1	1	0	1	0	1	18	0	79	5	55	33	299	533
d__Bacteria|p__Firmicutes|c__Clostridia|o__Clostridiales|f__Ruminococcaceae|g__Ruminococcus|s__Ruminococcus_sp_SR1/5	90	62	1628	1884	442	393	1025	172	40	197	114	122	26	70	9	69	8	408	162	2	1456	6	402	1778	1680	1463
d__Bacteria|p__Firmicutes|c__Clostridia|o__Clostridiales|f__Symbiobacteriaceae	11	31	113	19	6	31	20	50	0	191	6	3	1	11	1	1	0	131	10	4	137	4	87	139	871	584
d__Bacteria|p__Firmicutes|c__Clostridia|o__Clostridiales|f__Symbiobacteriaceae|g__Symbiobacterium	11	31	113	19	6	31	20	50	0	191	6	3	1	11	1	1	0	131	10	4	137	4	87	139	871	584
d__Bacteria|p__Firmicutes|c__Clostridia|o__Clostridiales|f__Symbiobacteriaceae|g__Symbiobacterium|s__Symbiobacterium_thermophilum	11	31	113	19	6	31	20	50	0	191	6	3	1	11	1	1	0	131	10	4	137	4	87	139	871	584
d__Bacteria|p__Firmicutes|c__Clostridia|o__Clostridiales|f__Syntrophomonadaceae	18	17	58	77	96	73	76	10	4	26	152	5	9	28	1091	13	0	53	130	0	403	7	62	245	138	272
d__Bacteria|p__Firmicutes|c__Clostridia|o__Clostridiales|f__Syntrophomonadaceae|g__Syntrophomonas	4	7	14	41	23	23	21	5	4	11	29	0	2	1	8	2	0	9	11	0	180	3	28	39	95	202
d__Bacteria|p__Firmicutes|c__Clostridia|o__Clostridiales|f__Syntrophomonadaceae|g__Syntrophomonas|s__Syntrophomonas_wolfei	4	7	14	41	23	23	21	5	4	11	29	0	2	1	8	2	0	9	11	0	180	3	28	39	95	202
d__Bacteria|p__Firmicutes|c__Clostridia|o__Clostridiales|f__Syntrophomonadaceae|g__Syntrophothermus	13	7	40	29	64	46	41	3	0	14	121	1	6	27	1083	11	0	21	114	0	183	3	24	167	40	66
d__Bacteria|p__Firmicutes|c__Clostridia|o__Clostridiales|f__Syntrophomonadaceae|g__Syntrophothermus|s__Syntrophothermus_lipocalidus	13	7	40	29	64	46	41	3	0	14	121	1	6	27	1083	11	0	21	114	0	183	3	24	167	40	66
d__Bacteria|p__Firmicutes|c__Clostridia|o__Clostridiales|g__Anaerococcus	154	1179	2011	2358	4940	118	2022	91	92	1054	869	39	45	188	23	150	16	1433	663	9	5084	171	797	3449	1085	2420
d__Bacteria|p__Firmicutes|c__Clostridia|o__Clostridiales|g__Anaerococcus|s__Anaerococcus_prevotii	154	1179	2011	2358	4940	118	2022	91	92	1054	869	39	45	188	23	150	16	1433	663	9	5084	171	797	3449	1085	2420
d__Bacteria|p__Firmicutes|c__Clostridia|o__Clostridiales|g__Finegoldia	265	466	2475	881	1319	133	1034	293	150	971	602	44	134	256	81	160	28	656	871	8	3129	115	495	1968	1374	5504
d__Bacteria|p__Firmicutes|c__Clostridia|o__Clostridiales|g__Finegoldia|s__Finegoldia_magna	265	466	2475	881	1319	133	1034	293	150	971	602	44	134	256	81	160	28	656	871	8	3129	115	495	1968	1374	5504
d__Bacteria|p__Firmicutes|c__Clostridia|o__Clostridiales|g__Gottschalkia	15	55	136	99	361	86	142	14	4	42	413	2	15	123	19	23	0	108	252	0	1108	2	332	380	2362	679
d__Bacteria|p__Firmicutes|c__Clostridia|o__Clostridiales|g__Gottschalkia|s__Gottschalkia_acidurici	15	55	136	99	361	86	142	14	4	42	413	2	15	123	19	23	0	108	252	0	1108	2	332	380	2362	679
d__Bacteria|p__Firmicutes|c__Clostridia|o__Clostridiales|s__butyrate-producing_bacterium_SS3/4	7	31	24	99	45	154	194	47	0	22	9	4	7	10	3	6	1	0	110	0	458	6	430	201	162	87
d__Bacteria|p__Firmicutes|c__Clostridia|o__Clostridiales|s__butyrate-producing_bacterium_SSC/2	1547	29114	78263	253893	170844	132859	92708	2242	48	10369	5397	14851	1961	26192	11924	2209	548	11570	3376	8	115538	300	77142	273473	24969	1557
d__Bacteria|p__Firmicutes|c__Clostridia|o__Clostridiales|s__Clostridiales_genomosp_BVAB3	103	99	348	871	289	242	1048	83	45	92	378	14	16	58	8	16	28	188	404	18	1360	45	1234	1557	2151	485
d__Bacteria|p__Firmicutes|c__Clostridia|o__Halanaerobiales	89	183	398	551	328	313	951	58	9	45	317	43	119	149	117	45	3	361	212	1	1571	34	225	1643	808	1331
d__Bacteria|p__Firmicutes|c__Clostridia|o__Halanaerobiales|f__Halanaerobiaceae	63	149	328	409	166	252	560	46	7	39	238	27	104	135	107	19	3	82	107	1	935	25	141	1027	547	461
d__Bacteria|p__Firmicutes|c__Clostridia|o__Halanaerobiales|f__Halanaerobiaceae|g__Halanaerobium	56	146	319	384	153	236	548	43	7	38	204	26	102	132	106	18	3	40	103	1	804	21	133	940	455	391
d__Bacteria|p__Firmicutes|c__Clostridia|o__Halanaerobiales|f__Halanaerobiaceae|g__Halanaerobium|s__Halanaerobium_hydrogeniformans	46	144	261	339	82	211	503	40	6	33	160	19	95	132	89	14	2	9	58	0	647	9	82	754	396	360
d__Bacteria|p__Firmicutes|c__Clostridia|o__Halanaerobiales|f__Halanaerobiaceae|g__Halanaerobium|s__Halanaerobium_praevalens	10	1	50	36	46	24	41	1	1	3	30	7	6	0	15	4	1	29	23	1	146	12	45	179	52	21
d__Bacteria|p__Firmicutes|c__Clostridia|o__Halanaerobiales|f__Halanaerobiaceae|g__Halothermothrix	7	3	9	25	13	16	11	3	0	1	34	1	2	3	1	1	0	42	4	0	131	4	8	87	92	70
d__Bacteria|p__Firmicutes|c__Clostridia|o__Halanaerobiales|f__Halanaerobiaceae|g__Halothermothrix|s__Halothermothrix_orenii	7	3	9	25	13	16	11	3	0	1	34	1	2	3	1	1	0	42	4	0	131	4	8	87	92	70
d__Bacteria|p__Firmicutes|c__Clostridia|o__Halanaerobiales|f__Halobacteroidaceae	21	18	55	127	151	57	384	12	2	6	79	14	15	14	10	20	0	279	104	0	460	9	80	604	258	860
d__Bacteria|p__Firmicutes|c__Clostridia|o__Halanaerobiales|f__Halobacteroidaceae|g__Acetohalobium	5	5	12	26	18	20	272	6	0	2	2	3	5	0	3	13	0	4	17	0	120	1	19	259	53	157
d__Bacteria|p__Firmicutes|c__Clostridia|o__Halanaerobiales|f__Halobacteroidaceae|g__Acetohalobium|s__Acetohalobium_arabaticum	5	5	12	26	18	20	272	6	0	2	2	3	5	0	3	13	0	4	17	0	120	1	19	259	53	157
d__Bacteria|p__Firmicutes|c__Clostridia|o__Halanaerobiales|f__Halobacteroidaceae|g__Halobacteroides	16	11	41	99	123	37	112	6	2	4	70	11	9	14	5	6	0	263	86	0	323	7	57	322	202	652
d__Bacteria|p__Firmicutes|c__Clostridia|o__Halanaerobiales|f__Halobacteroidaceae|g__Halobacteroides|s__Halobacteroides_halobius	16	11	41	99	123	37	112	6	2	4	70	11	9	14	5	6	0	263	86	0	323	7	57	322	202	652
d__Bacteria|p__Firmicutes|c__Clostridia|o__Natranaerobiales	0	6	39	12	180	74	19	5	0	6	13	2	2	9	3	12	17	18	17	65	237	13	89	79	45	94
d__Bacteria|p__Firmicutes|c__Clostridia|o__Natranaerobiales|f__Natranaerobiaceae	0	6	39	12	180	74	19	5	0	6	13	2	2	9	3	12	17	18	17	65	237	13	89	79	45	94
d__Bacteria|p__Firmicutes|c__Clostridia|o__Natranaerobiales|f__Natranaerobiaceae|g__Natranaerobius	0	6	39	12	180	74	19	5	0	6	13	2	2	9	3	12	17	18	17	65	237	13	89	79	45	94
d__Bacteria|p__Firmicutes|c__Clostridia|o__Natranaerobiales|f__Natranaerobiaceae|g__Natranaerobius|s__Natranaerobius_thermophilus	0	6	39	12	180	74	19	5	0	6	13	2	2	9	3	12	17	18	17	65	237	13	89	79	45	94
d__Bacteria|p__Firmicutes|c__Clostridia|o__Thermoanaerobacterales	938	2573	4320	20618	20737	17891	17867	3623	761	3410	19877	518	619	1813	1164	469	4756	33006	11705	11240	37389	37390	29639	54013	21389	5736
d__Bacteria|p__Firmicutes|c__Clostridia|o__Thermoanaerobacterales|f__Thermoanaerobacteraceae	342	306	1117	2151	1793	7323	1464	135	50	975	18318	142	98	179	143	191	854	12036	1691	1806	5781	3862	4585	20014	758	2500
d__Bacteria|p__Firmicutes|c__Clostridia|o__Thermoanaerobacterales|f__Thermoanaerobacteraceae|g__Ammonifex	0	6	12	18	11	10	13	5	2	0	22	0	1	2	12	6	0	28	10	0	59	0	13	79	66	160
d__Bacteria|p__Firmicutes|c__Clostridia|o__Thermoanaerobacterales|f__Thermoanaerobacteraceae|g__Ammonifex|s__Ammonifex_degensii	0	6	12	18	11	10	13	5	2	0	22	0	1	2	12	6	0	28	10	0	59	0	13	79	66	160
d__Bacteria|p__Firmicutes|c__Clostridia|o__Thermoanaerobacterales|f__Thermoanaerobacteraceae|g__Caldanaerobacter	68	115	136	62	31	110	9	29	18	22	6	7	11	7	12	8	503	936	53	573	378	1286	1010	462	36	135
d__Bacteria|p__Firmicutes|c__Clostridia|o__Thermoanaerobacterales|f__Thermoanaerobacteraceae|g__Caldanaerobacter|s__Caldanaerobacter_subterraneus	68	115	136	62	31	110	9	29	18	22	6	7	11	7	12	8	503	936	53	573	378	1286	1010	462	36	135
d__Bacteria|p__Firmicutes|c__Clostridia|o__Thermoanaerobacterales|f__Thermoanaerobacteraceae|g__Carboxydothermus	8	1	77	57	39	15	7	17	3	11	6	16	0	2	0	0	1	0	42	0	36	0	6	25	7	8
d__Bacteria|p__Firmicutes|c__Clostridia|o__Thermoanaerobacterales|f__Thermoanaerobacteraceae|g__Carboxydothermus|s__Carboxydothermus_hydrogenoformans	8	1	77	57	39	15	7	17	3	11	6	16	0	2	0	0	1	0	42	0	36	0	6	25	7	8
d__Bacteria|p__Firmicutes|c__Clostridia|o__Thermoanaerobacterales|f__Thermoanaerobacteraceae|g__Moorella	223	57	553	1188	569	370	882	42	3	30	18114	10	17	49	50	125	3	38	871	2	2848	23	1270	1154	317	280
d__Bacteria|p__Firmicutes|c__Clostridia|o__Thermoanaerobacterales|f__Thermoanaerobacteraceae|g__Moorella|s__Moorella_thermoacetica	223	57	553	1188	569	370	882	42	3	30	18114	10	17	49	50	125	3	38	871	2	2848	23	1270	1154	317	280
d__Bacteria|p__Firmicutes|c__Clostridia|o__Thermoanaerobacterales|f__Thermoanaerobacteraceae|g__Tepidanaerobacter	26	85	252	253	129	6649	420	19	4	27	58	16	43	94	5	13	0	10676	104	4	856	7	27	16723	82	298
d__Bacteria|p__Firmicutes|c__Clostridia|o__Thermoanaerobacterales|f__Thermoanaerobacteraceae|g__Tepidanaerobacter|s__Tepidanaerobacter_acetatoxydans	26	85	252	253	129	6649	420	19	4	27	58	16	43	94	5	13	0	10676	104	4	856	7	27	16723	82	298
d__Bacteria|p__Firmicutes|c__Clostridia|o__Thermoanaerobacterales|f__Thermoanaerobacteraceae|g__Thermacetogenium	0	6	19	422	10	18	25	0	0	861	52	13	3	22	4	12	0	7	531	0	157	6	35	59	106	32
d__Bacteria|p__Firmicutes|c__Clostridia|o__Thermoanaerobacterales|f__Thermoanaerobacteraceae|g__Thermacetogenium|s__Thermacetogenium_phaeum	0	6	19	422	10	18	25	0	0	861	52	13	3	22	4	12	0	7	531	0	157	6	35	59	106	32
d__Bacteria|p__Firmicutes|c__Clostridia|o__Thermoanaerobacterales|f__Thermoanaerobacteraceae|g__Thermoanaerobacter	17	28	31	117	947	131	94	18	19	21	42	26	15	3	53	15	346	312	48	1227	1372	2531	2166	1458	114	1586
d__Bacteria|p__Firmicutes|c__Clostridia|o__Thermoanaerobacterales|f__Thermoanaerobacteraceae|g__Thermoanaerobacter|s__Thermoanaerobacter_italicus	4	7	16	42	21	15	40	4	1	1	32	0	5	2	30	0	1	51	20	2	298	3	33	239	41	1310
d__Bacteria|p__Firmicutes|c__Clostridia|o__Thermoanaerobacterales|f__Thermoanaerobacteraceae|g__Thermoanaerobacter|s__Thermoanaerobacter_mathranii	0	0	3	2	22	3	6	0	0	0	0	0	0	1	0	0	0	0	0	0	2	0	9	1	0	25
d__Bacteria|p__Firmicutes|c__Clostridia|o__Thermoanaerobacterales|f__Thermoanaerobacteraceae|g__Thermoanaerobacter|s__Thermoanaerobacter_wiegelii	1	2	0	3	2	2	1	0	1	1	0	0	1	0	1	0	225	137	1	863	564	1455	1466	714	17	215
d__Bacteria|p__Firmicutes|c__Clostridia|o__Thermoanaerobacterales|f__Thermoanaerobacterales_Family_III_Incertae_Sedis	152	1255	1411	10370	6472	3668	1948	273	255	1182	1180	84	47	848	245	87	413	16844	2704	555	7035	1929	2726	4963	4942	1494
d__Bacteria|p__Firmicutes|c__Clostridia|o__Thermoanaerobacterales|f__Thermoanaerobacterales_Family_III_Incertae_Sedis|g__Caldicellulosiruptor	61	1056	440	8865	3086	3250	425	175	151	911	57	35	24	653	207	21	400	15233	1455	547	885	1670	1779	2235	784	131
d__Bacteria|p__Firmicutes|c__Clostridia|o__Thermoanaerobacterales|f__Thermoanaerobacterales_Family_III_Incertae_Sedis|g__Caldicellulosiruptor|s__Caldicellulosiruptor_bescii	0	0	0	0	0	1	9	0	0	1	0	0	0	0	1	0	5	8	0	49	25	146	84	38	2	1
d__Bacteria|p__Firmicutes|c__Clostridia|o__Thermoanaerobacterales|f__Thermoanaerobacterales_Family_III_Incertae_Sedis|g__Caldicellulosiruptor|s__Caldicellulosiruptor_hydrothermalis	0	0	0	23	0	1	0	0	0	2	0	0	0	0	0	0	0	0	0	0	0	0	0	0	0	0
d__Bacteria|p__Firmicutes|c__Clostridia|o__Thermoanaerobacterales|f__Thermoanaerobacterales_Family_III_Incertae_Sedis|g__Caldicellulosiruptor|s__Caldicellulosiruptor_kristjanssonii	0	0	1	0	2	4	3	0	0	0	0	0	0	0	0	0	0	0	0	0	5	0	7	9	15	0
d__Bacteria|p__Firmicutes|c__Clostridia|o__Thermoanaerobacterales|f__Thermoanaerobacterales_Family_III_Incertae_Sedis|g__Caldicellulosiruptor|s__Caldicellulosiruptor_kronotskyensis	22	53	52	1	7	339	14	93	141	27	34	25	16	34	20	16	299	15215	1217	487	320	1489	1104	465	517	115
d__Bacteria|p__Firmicutes|c__Clostridia|o__Thermoanaerobacterales|f__Thermoanaerobacterales_Family_III_Incertae_Sedis|g__Caldicellulosiruptor|s__Caldicellulosiruptor_lactoaceticus	0	1	0	0	0	0	0	0	0	0	0	0	1	0	0	0	0	0	0	0	0	0	0	0	0	0
d__Bacteria|p__Firmicutes|c__Clostridia|o__Thermoanaerobacterales|f__Thermoanaerobacterales_Family_III_Incertae_Sedis|g__Caldicellulosiruptor|s__Caldicellulosiruptor_obsidiansis	0	0	10	10	0	5	5	18	0	0	0	0	0	0	0	0	1	0	0	0	17	0	0	5	0	0
d__Bacteria|p__Firmicutes|c__Clostridia|o__Thermoanaerobacterales|f__Thermoanaerobacterales_Family_III_Incertae_Sedis|g__Caldicellulosiruptor|s__Caldicellulosiruptor_owensensis	0	0	0	6	0	0	0	0	0	0	14	1	0	0	1	0	0	0	32	0	0	0	8	0	0	0
d__Bacteria|p__Firmicutes|c__Clostridia|o__Thermoanaerobacterales|f__Thermoanaerobacterales_Family_III_Incertae_Sedis|g__Caldicellulosiruptor|s__Caldicellulosiruptor_saccharolyticus	2	0	0	0	5	3	4	0	0	0	0	0	0	1	5	0	4	0	1	7	5	16	18	40	9	0
d__Bacteria|p__Firmicutes|c__Clostridia|o__Thermoanaerobacterales|f__Thermoanaerobacterales_Family_III_Incertae_Sedis|g__Thermoanaerobacterium	12	56	49	110	159	316	545	47	3	138	39	3	3	39	21	5	1	622	76	1	3870	94	524	479	2632	1036
d__Bacteria|p__Firmicutes|c__Clostridia|o__Thermoanaerobacterales|f__Thermoanaerobacterales_Family_III_Incertae_Sedis|g__Thermoanaerobacterium|s__Thermoanaerobacterium_thermosaccharolyticum	11	33	17	82	138	241	515	41	3	104	6	2	1	39	19	2	1	613	14	1	3412	89	74	344	1430	909
d__Bacteria|p__Firmicutes|c__Clostridia|o__Thermoanaerobacterales|f__Thermoanaerobacterales_Family_III_Incertae_Sedis|g__Thermoanaerobacterium|s__Thermoanaerobacterium_xylanolyticum	1	2	19	8	2	1	8	2	0	1	13	0	1	0	0	3	0	0	15	0	9	0	42	4	67	1
d__Bacteria|p__Firmicutes|c__Clostridia|o__Thermoanaerobacterales|f__Thermoanaerobacterales_Family_III_Incertae_Sedis|g__Thermosediminibacter	79	143	922	1395	3227	102	978	51	101	133	1084	46	20	156	17	61	12	989	1173	7	2280	165	423	2249	1526	327
d__Bacteria|p__Firmicutes|c__Clostridia|o__Thermoanaerobacterales|f__Thermoanaerobacterales_Family_III_Incertae_Sedis|g__Thermosediminibacter|s__Thermosediminibacter_oceani	79	143	922	1395	3227	102	978	51	101	133	1084	46	20	156	17	61	12	989	1173	7	2280	165	423	2249	1526	327
d__Bacteria|p__Firmicutes|c__Clostridia|o__Thermoanaerobacterales|f__Thermoanaerobacterales_Family_IV_Incertae_Sedis	285	873	1654	7944	12282	6586	14142	3047	162	1046	252	110	266	567	666	111	28	1548	6992	15	18598	190	4513	21988	15317	121
d__Bacteria|p__Firmicutes|c__Clostridia|o__Thermoanaerobacterales|f__Thermoanaerobacterales_Family_IV_Incertae_Sedis|g__Mahella	285	873	1654	7944	12282	6586	14142	3047	162	1046	252	110	266	567	666	111	28	1548	6992	15	18598	190	4513	21988	15317	121
d__Bacteria|p__Firmicutes|c__Clostridia|o__Thermoanaerobacterales|f__Thermoanaerobacterales_Family_IV_Incertae_Sedis|g__Mahella|s__Mahella_australiensis	285	873	1654	7944	12282	6586	14142	3047	162	1046	252	110	266	567	666	111	28	1548	6992	15	18598	190	4513	21988	15317	121
d__Bacteria|p__Firmicutes|c__Clostridia|o__Thermoanaerobacterales|f__Thermodesulfobiaceae	3	17	23	28	95	26	64	18	4	9	46	3	8	9	9	4	3	38	32	1	228	3	128	344	129	771
d__Bacteria|p__Firmicutes|c__Clostridia|o__Thermoanaerobacterales|f__Thermodesulfobiaceae|g__Coprothermobacter	3	16	12	21	54	22	37	4	2	8	5	3	4	7	2	3	2	28	21	0	142	3	66	160	94	453
d__Bacteria|p__Firmicutes|c__Clostridia|o__Thermoanaerobacterales|f__Thermodesulfobiaceae|g__Coprothermobacter|s__Coprothermobacter_proteolyticus	3	16	12	21	54	22	37	4	2	8	5	3	4	7	2	3	2	28	21	0	142	3	66	160	94	453
d__Bacteria|p__Firmicutes|c__Clostridia|o__Thermoanaerobacterales|f__Thermodesulfobiaceae|g__Thermodesulfobium	0	1	11	7	41	4	27	14	2	1	41	0	4	2	7	1	1	10	11	1	86	0	62	184	35	318
d__Bacteria|p__Firmicutes|c__Clostridia|o__Thermoanaerobacterales|f__Thermodesulfobiaceae|g__Thermodesulfobium|s__Thermodesulfobium_narugense	0	1	11	7	41	4	27	14	2	1	41	0	4	2	7	1	1	10	11	1	86	0	62	184	35	318
d__Bacteria|p__Firmicutes|c__Erysipelotrichia	838	2823	5218	14452	8773	1754	3121	348	239	203	14668	256	367	10776	744	894	260	764	772	16	100573	310	7384	21665	11229	1564
d__Bacteria|p__Firmicutes|c__Erysipelotrichia|o__Erysipelotrichales	838	2823	5218	14452	8773	1754	3121	348	239	203	14668	256	367	10776	744	894	260	764	772	16	100573	310	7384	21665	11229	1564
d__Bacteria|p__Firmicutes|c__Erysipelotrichia|o__Erysipelotrichales|f__Erysipelotrichaceae	838	2823	5218	14452	8773	1754	3121	348	239	203	14668	256	367	10776	744	894	260	764	772	16	100573	310	7384	21665	11229	1564
d__Bacteria|p__Firmicutes|c__Erysipelotrichia|o__Erysipelotrichales|f__Erysipelotrichaceae|g__Erysipelothrix	640	1281	3280	13029	7313	1429	2058	271	238	167	14372	175	308	10570	164	206	109	526	662	16	93644	293	6252	20616	10307	854
d__Bacteria|p__Firmicutes|c__Erysipelotrichia|o__Erysipelotrichales|f__Erysipelotrichaceae|g__Erysipelothrix|s__Erysipelothrix_rhusiopathiae	640	1281	3280	13029	7313	1429	2058	271	238	167	14372	175	308	10570	164	206	109	526	662	16	93644	293	6252	20616	10307	854
d__Bacteria|p__Firmicutes|c__Erysipelotrichia|o__Erysipelotrichales|f__Erysipelotrichaceae|g__Faecalitalea	196	1492	1806	1336	1402	280	966	47	1	25	232	78	52	111	218	679	149	153	71	0	6699	12	1095	687	342	503
d__Bacteria|p__Firmicutes|c__Erysipelotrichia|o__Erysipelotrichales|f__Erysipelotrichaceae|g__Faecalitalea|s__Faecalitalea_cylindroides	196	1492	1806	1336	1402	280	966	47	1	25	232	78	52	111	218	679	149	153	71	0	6699	12	1095	687	342	503
d__Bacteria|p__Firmicutes|c__Negativicutes	157645	175465	1787273	969989	513838	409315	821816	589560	37485	217552	5168310	58533	588370	99315	357118	123076	13467	1318938	688021	1045	1584651	52231	346652	1351583	5369221	8853023
d__Bacteria|p__Firmicutes|c__Negativicutes|o__Selenomonadales	157645	175465	1787273	969989	513838	409315	821816	589560	37485	217552	5168310	58533	588370	99315	357118	123076	13467	1318938	688021	1045	1584651	52231	346652	1351583	5369221	8853023
d__Bacteria|p__Firmicutes|c__Negativicutes|o__Selenomonadales|f__Acidaminococcaceae	231	2732	4324	939	201	532	1241	42	2	12	87	12	31	15	15	11	0	121	31	0	544	15	38	678	391	780
d__Bacteria|p__Firmicutes|c__Negativicutes|o__Selenomonadales|f__Acidaminococcaceae|g__Acidaminococcus	231	2732	4324	939	201	532	1241	42	2	12	87	12	31	15	15	11	0	121	31	0	544	15	38	678	391	780
d__Bacteria|p__Firmicutes|c__Negativicutes|o__Selenomonadales|f__Acidaminococcaceae|g__Acidaminococcus|s__Acidaminococcus_fermentans	32	3	19	23	3	133	396	25	0	7	14	3	9	12	1	0	0	6	16	0	65	6	15	47	77	594
d__Bacteria|p__Firmicutes|c__Negativicutes|o__Selenomonadales|f__Acidaminococcaceae|g__Acidaminococcus|s__Acidaminococcus_intestini	119	4	12	895	146	391	594	15	2	5	59	9	20	0	13	8	0	78	8	0	428	7	18	257	214	109
d__Bacteria|p__Firmicutes|c__Negativicutes|o__Selenomonadales|f__Veillonellaceae	154482	169671	1743052	957297	508600	400369	807656	580193	37157	214907	5085856	57702	582358	97837	349325	121678	13297	1286254	673189	1034	1558644	51392	340747	1327152	5188342	8615068
d__Bacteria|p__Firmicutes|c__Negativicutes|o__Selenomonadales|f__Veillonellaceae|g__Megamonas	100	59	1568	221	236	2844	263	308	40	105	305	178	63	94	199	67	11	1503	372	1	495	109	117	2814	4479	1021
d__Bacteria|p__Firmicutes|c__Negativicutes|o__Selenomonadales|f__Veillonellaceae|g__Megamonas|s__Megamonas_hypermegale	100	59	1568	221	236	2844	263	308	40	105	305	178	63	94	199	67	11	1503	372	1	495	109	117	2814	4479	1021
d__Bacteria|p__Firmicutes|c__Negativicutes|o__Selenomonadales|f__Veillonellaceae|g__Megasphaera	1902	6301	24631	21992	1182	14704	39755	17362	58	5775	42552	3075	1445	2593	92499	1011	15	105195	4992	2	26017	1008	6597	12035	472369	288321
d__Bacteria|p__Firmicutes|c__Negativicutes|o__Selenomonadales|f__Veillonellaceae|g__Megasphaera|s__Megasphaera_elsdenii	1902	6301	24631	21992	1182	14704	39755	17362	58	5775	42552	3075	1445	2593	92499	1011	15	105195	4992	2	26017	1008	6597	12035	472369	288321
d__Bacteria|p__Firmicutes|c__Negativicutes|o__Selenomonadales|f__Veillonellaceae|g__Selenomonas	3643	20173	54148	114801	46265	85491	71069	12588	568	14478	111796	3012	31573	9304	16318	6339	224	46457	12843	11	48470	2299	10662	128409	49413	3767
d__Bacteria|p__Firmicutes|c__Negativicutes|o__Selenomonadales|f__Veillonellaceae|g__Selenomonas|s__Selenomonas_ruminantium	2451	2567	34230	47476	39851	15329	11911	1578	332	6354	7913	403	29798	615	3718	2201	37	35296	3184	2	20619	993	2442	33318	13143	1860
d__Bacteria|p__Firmicutes|c__Negativicutes|o__Selenomonadales|f__Veillonellaceae|g__Selenomonas|s__Selenomonas_sputigena	1108	15948	18539	61890	5913	50671	53155	9980	204	7338	95671	2245	1643	7802	10883	3754	175	7955	8554	8	23633	1107	7359	71546	30585	1627
d__Bacteria|p__Firmicutes|c__Negativicutes|o__Selenomonadales|f__Veillonellaceae|g__Veillonella	146547	138247	1635912	802459	455174	278832	671490	536125	36170	190689	4865575	49923	545050	83757	217650	112611	12896	1079450	646311	1016	1462916	46853	319434	1162842	4456749	8130333
d__Bacteria|p__Firmicutes|c__Negativicutes|o__Selenomonadales|f__Veillonellaceae|g__Veillonella|s__Veillonella_parvula	146547	138247	1635912	802459	455174	278832	671490	536125	36170	190689	4865575	49923	545050	83757	217650	112611	12896	1079450	646311	1016	1462916	46853	319434	1162842	4456749	8130333
d__Bacteria|p__Fusobacteria	263956	751076	2299103	3528029	2042432	1682986	2277040	349649	53593	298922	380050	150768	70980	584116	1021962	279177	25877	418149	853096	1498	9689957	184956	1866333	4602619	3526584	690912
d__Bacteria|p__Fusobacteria|c__Fusobacteriia	263956	751076	2299103	3528029	2042432	1682986	2277040	349649	53593	298922	380050	150768	70980	584116	1021962	279177	25877	418149	853096	1498	9689957	184956	1866333	4602619	3526584	690912
d__Bacteria|p__Fusobacteria|c__Fusobacteriia|o__Fusobacteriales	263956	751076	2299103	3528029	2042432	1682986	2277040	349649	53593	298922	380050	150768	70980	584116	1021962	279177	25877	418149	853096	1498	9689957	184956	1866333	4602619	3526584	690912
d__Bacteria|p__Fusobacteria|c__Fusobacteriia|o__Fusobacteriales|f__Fusobacteriaceae	170130	93786	1357504	1757341	1595203	321908	525454	143397	21887	167819	376467	68025	17056	472473	718471	101949	2792	218191	726623	1081	2461387	122345	805719	2262540	878783	64614
d__Bacteria|p__Fusobacteria|c__Fusobacteriia|o__Fusobacteriales|f__Fusobacteriaceae|g__Fusobacterium	164967	91300	1312774	1666121	1500471	313713	500562	137265	20918	158512	363652	65548	16439	445796	686382	96928	2666	205351	708220	1066	2403995	120148	789849	2213879	836354	28967
d__Bacteria|p__Fusobacteria|c__Fusobacteriia|o__Fusobacteriales|f__Fusobacteriaceae|g__Fusobacterium|s__Fusobacterium_nucleatum	164967	91300	1312774	1666121	1500471	313713	500562	137265	20918	158512	363652	65548	16439	445796	686382	96928	2666	205351	708220	1066	2403995	120148	789849	2213879	836354	28967
d__Bacteria|p__Fusobacteria|c__Fusobacteriia|o__Fusobacteriales|f__Fusobacteriaceae|g__Ilyobacter	449	392	5328	8196	3913	1517	2802	2697	292	1522	196	392	45	578	772	454	52	1154	742	1	5523	77	1558	5761	14922	34157
d__Bacteria|p__Fusobacteria|c__Fusobacteriia|o__Fusobacteriales|f__Fusobacteriaceae|g__Ilyobacter|s__Ilyobacter_polytropus	449	392	5328	8196	3913	1517	2802	2697	292	1522	196	392	45	578	772	454	52	1154	742	1	5523	77	1558	5761	14922	34157
d__Bacteria|p__Fusobacteria|c__Fusobacteriia|o__Fusobacteriales|f__Leptotrichiaceae	82810	621780	851631	1621426	379672	1313339	1694792	186611	27834	112841	2231	77975	51760	98823	269985	165216	21533	188772	103573	396	6855285	60293	923634	2251827	2401137	539858
d__Bacteria|p__Fusobacteria|c__Fusobacteriia|o__Fusobacteriales|f__Leptotrichiaceae|g__Leptotrichia	39546	381015	502691	1389726	228246	1166547	1538195	163330	24895	100589	281	64368	40339	89016	240732	64164	7244	164196	86478	150	4235922	54542	513780	2059667	2065888	406914
d__Bacteria|p__Fusobacteria|c__Fusobacteriia|o__Fusobacteriales|f__Leptotrichiaceae|g__Leptotrichia|s__Leptotrichia_buccalis	39546	381015	502691	1389726	228246	1166547	1538195	163330	24895	100589	281	64368	40339	89016	240732	64164	7244	164196	86478	150	4235922	54542	513780	2059667	2065888	406914
d__Bacteria|p__Fusobacteria|c__Fusobacteriia|o__Fusobacteriales|f__Leptotrichiaceae|g__Sebaldella	3637	16229	26249	13647	8577	11004	8127	1385	314	1708	1119	1307	679	768	8780	5388	775	3777	1954	10	278932	335	95070	53439	147928	57346
d__Bacteria|p__Fusobacteria|c__Fusobacteriia|o__Fusobacteriales|f__Leptotrichiaceae|g__Sebaldella|s__Sebaldella_termitidis	3637	16229	26249	13647	8577	11004	8127	1385	314	1708	1119	1307	679	768	8780	5388	775	3777	1954	10	278932	335	95070	53439	147928	57346
d__Bacteria|p__Fusobacteria|c__Fusobacteriia|o__Fusobacteriales|f__Leptotrichiaceae|g__Streptobacillus	27896	154862	215380	125753	110609	46558	31710	4631	500	2576	126	5150	7020	3227	3218	79530	10954	7975	9579	207	1796146	1524	199878	18305	31853	590
d__Bacteria|p__Fusobacteria|c__Fusobacteriia|o__Fusobacteriales|f__Leptotrichiaceae|g__Streptobacillus|s__Streptobacillus_moniliformis	27896	154862	215380	125753	110609	46558	31710	4631	500	2576	126	5150	7020	3227	3218	79530	10954	7975	9579	207	1796146	1524	199878	18305	31853	590
d__Bacteria|p__Gemmatimonadetes	8	6	34	10	2	10	11	1	1	1	8	5	10	1	0	14	1	17	10	0	29	1	13	16	2	14
d__Bacteria|p__Gemmatimonadetes|c__Gemmatimonadetes	8	6	34	10	2	10	11	1	1	1	8	5	10	1	0	14	1	17	10	0	29	1	13	16	2	14
d__Bacteria|p__Gemmatimonadetes|c__Gemmatimonadetes|o__Gemmatimonadales	8	6	34	10	2	10	11	1	1	1	8	5	10	1	0	14	1	17	10	0	29	1	13	16	2	14
d__Bacteria|p__Gemmatimonadetes|c__Gemmatimonadetes|o__Gemmatimonadales|f__Gemmatimonadaceae	8	6	34	10	2	10	11	1	1	1	8	5	10	1	0	14	1	17	10	0	29	1	13	16	2	14
d__Bacteria|p__Gemmatimonadetes|c__Gemmatimonadetes|o__Gemmatimonadales|f__Gemmatimonadaceae|g__Gemmatimonas	8	6	34	10	2	10	11	1	1	1	8	5	10	1	0	14	1	17	10	0	29	1	13	16	2	14
d__Bacteria|p__Gemmatimonadetes|c__Gemmatimonadetes|o__Gemmatimonadales|f__Gemmatimonadaceae|g__Gemmatimonas|s__Gemmatimonas_aurantiaca	8	6	34	10	2	10	11	1	1	1	8	5	10	1	0	14	1	17	10	0	29	1	13	16	2	14
d__Bacteria|p__Ignavibacteriae	10	26	674	286	556	276	143	204	9	62	256	67	95	92	10	10	0	255	22	4	439	3	70	7882	106	257
d__Bacteria|p__Ignavibacteriae|c__Ignavibacteria	10	26	674	286	556	276	143	204	9	62	256	67	95	92	10	10	0	255	22	4	439	3	70	7882	106	257
d__Bacteria|p__Ignavibacteriae|c__Ignavibacteria|o__Ignavibacteriales	10	26	674	286	556	276	143	204	9	62	256	67	95	92	10	10	0	255	22	4	439	3	70	7882	106	257
d__Bacteria|p__Ignavibacteriae|c__Ignavibacteria|o__Ignavibacteriales|f__Ignavibacteriaceae	10	6	539	57	101	11	43	197	9	61	9	59	5	1	8	6	0	5	7	0	116	2	33	136	81	231
d__Bacteria|p__Ignavibacteriae|c__Ignavibacteria|o__Ignavibacteriales|f__Ignavibacteriaceae|g__Ignavibacterium	10	6	539	57	101	11	43	197	9	61	9	59	5	1	8	6	0	5	7	0	116	2	33	136	81	231
d__Bacteria|p__Ignavibacteriae|c__Ignavibacteria|o__Ignavibacteriales|f__Ignavibacteriaceae|g__Ignavibacterium|s__Ignavibacterium_album	10	6	539	57	101	11	43	197	9	61	9	59	5	1	8	6	0	5	7	0	116	2	33	136	81	231
d__Bacteria|p__Ignavibacteriae|c__Ignavibacteria|o__Ignavibacteriales|f__Melioribacteraceae	0	16	134	228	455	263	97	6	0	0	246	8	86	86	0	4	0	243	12	0	305	1	29	7690	9	25
d__Bacteria|p__Ignavibacteriae|c__Ignavibacteria|o__Ignavibacteriales|f__Melioribacteraceae|g__Melioribacter	0	16	134	228	455	263	97	6	0	0	246	8	86	86	0	4	0	243	12	0	305	1	29	7690	9	25
d__Bacteria|p__Ignavibacteriae|c__Ignavibacteria|o__Ignavibacteriales|f__Melioribacteraceae|g__Melioribacter|s__Melioribacter_roseus	0	16	134	228	455	263	97	6	0	0	246	8	86	86	0	4	0	243	12	0	305	1	29	7690	9	25
d__Bacteria|p__Nitrospirae	24	280	733	771	469	1131	2296	4911	160	81	33	689	44	403	27	37	28	58	5835	0	453	11	196	184	2352	523
d__Bacteria|p__Nitrospirae|c__Nitrospira	24	280	733	771	469	1131	2296	4911	160	81	33	689	44	403	27	37	28	58	5835	0	453	11	196	184	2352	523
d__Bacteria|p__Nitrospirae|c__Nitrospira|o__Nitrospirales	24	280	733	771	469	1131	2296	4911	160	81	33	689	44	403	27	37	28	58	5835	0	453	11	196	184	2352	523
d__Bacteria|p__Nitrospirae|c__Nitrospira|o__Nitrospirales|f__Nitrospiraceae	24	280	733	771	469	1131	2296	4911	160	81	33	689	44	403	27	37	28	58	5835	0	453	11	196	184	2352	523
d__Bacteria|p__Nitrospirae|c__Nitrospira|o__Nitrospirales|f__Nitrospiraceae|g__Leptospirillum	24	263	699	663	435	1109	2244	4897	160	69	20	686	34	392	4	33	23	20	5816	0	327	9	157	69	2330	357
d__Bacteria|p__Nitrospirae|c__Nitrospira|o__Nitrospirales|f__Nitrospiraceae|g__Leptospirillum|s__Leptospirillum_ferriphilum	24	251	694	629	430	1107	2237	4897	160	63	14	684	34	391	4	33	23	15	5809	0	312	9	127	63	2327	351
d__Bacteria|p__Nitrospirae|c__Nitrospira|o__Nitrospirales|f__Nitrospiraceae|g__Leptospirillum|s__Leptospirillum_ferrooxidans	0	9	3	30	2	0	6	0	0	6	3	0	0	0	0	0	0	4	5	0	9	0	24	2	0	5
d__Bacteria|p__Nitrospirae|c__Nitrospira|o__Nitrospirales|f__Nitrospiraceae|g__Nitrospira	0	5	10	9	13	5	7	7	0	2	0	0	6	5	6	3	3	37	17	0	41	1	16	61	16	63
d__Bacteria|p__Nitrospirae|c__Nitrospira|o__Nitrospirales|f__Nitrospiraceae|g__Nitrospira|s__Candidatus_Nitrospira_defluvii	0	5	10	9	13	5	7	7	0	2	0	0	6	5	6	3	3	37	17	0	41	1	16	61	16	63
d__Bacteria|p__Nitrospirae|c__Nitrospira|o__Nitrospirales|f__Nitrospiraceae|g__Thermodesulfovibrio	0	12	24	99	21	17	45	7	0	10	13	3	4	6	17	1	2	1	2	0	85	1	23	54	6	103
d__Bacteria|p__Nitrospirae|c__Nitrospira|o__Nitrospirales|f__Nitrospiraceae|g__Thermodesulfovibrio|s__Thermodesulfovibrio_yellowstonii	0	12	24	99	21	17	45	7	0	10	13	3	4	6	17	1	2	1	2	0	85	1	23	54	6	103
d__Bacteria|p__Planctomycetes	1759	112	1265	750	2515	249	623	90	39	1172	6259	76	165	866	1382	501	31	304	1415	23	12345	188	777	3731	590	1619
d__Bacteria|p__Planctomycetes|c__Phycisphaerae	9	6	29	52	51	3	19	10	0	3	5	3	19	16	7	21	2	62	30	3	61	5	18	63	17	113
d__Bacteria|p__Planctomycetes|c__Phycisphaerae|o__Phycisphaerales	9	6	29	52	51	3	19	10	0	3	5	3	19	16	7	21	2	62	30	3	61	5	18	63	17	113
d__Bacteria|p__Planctomycetes|c__Phycisphaerae|o__Phycisphaerales|f__Phycisphaeraceae	9	6	29	52	51	3	19	10	0	3	5	3	19	16	7	21	2	62	30	3	61	5	18	63	17	113
d__Bacteria|p__Planctomycetes|c__Phycisphaerae|o__Phycisphaerales|f__Phycisphaeraceae|g__Phycisphaera	9	6	29	52	51	3	19	10	0	3	5	3	19	16	7	21	2	62	30	3	61	5	18	63	17	113
d__Bacteria|p__Planctomycetes|c__Phycisphaerae|o__Phycisphaerales|f__Phycisphaeraceae|g__Phycisphaera|s__Phycisphaera_mikurensis	9	6	29	52	51	3	19	10	0	3	5	3	19	16	7	21	2	62	30	3	61	5	18	63	17	113
d__Bacteria|p__Planctomycetes|c__Planctomycetia	1747	106	1236	697	2464	246	604	78	39	1169	6254	73	144	850	1375	480	29	242	1382	20	12280	183	759	3668	564	1506
d__Bacteria|p__Planctomycetes|c__Planctomycetia|o__Planctomycetales	1747	106	1236	697	2464	246	604	78	39	1169	6254	73	144	850	1375	480	29	242	1382	20	12280	183	759	3668	564	1506
d__Bacteria|p__Planctomycetes|c__Planctomycetia|o__Planctomycetales|f__Planctomycetaceae	1747	106	1236	697	2464	246	604	78	39	1169	6254	73	144	850	1375	480	29	242	1382	20	12280	183	759	3668	564	1506
d__Bacteria|p__Planctomycetes|c__Planctomycetia|o__Planctomycetales|f__Planctomycetaceae|g__Isosphaera	0	6	34	21	21	12	16	11	1	3	30	2	11	2	3	0	10	58	4	4	92	1	50	305	105	601
d__Bacteria|p__Planctomycetes|c__Planctomycetia|o__Planctomycetales|f__Planctomycetaceae|g__Isosphaera|s__Isosphaera_pallida	0	6	34	21	21	12	16	11	1	3	30	2	11	2	3	0	10	58	4	4	92	1	50	305	105	601
d__Bacteria|p__Planctomycetes|c__Planctomycetia|o__Planctomycetales|f__Planctomycetaceae|g__Pirellula	1710	32	1016	351	2277	94	275	8	18	134	6099	51	43	73	20	447	6	58	1246	15	8159	124	587	2156	50	223
d__Bacteria|p__Planctomycetes|c__Planctomycetia|o__Planctomycetales|f__Planctomycetaceae|g__Pirellula|s__Pirellula_staleyi	1710	32	1016	351	2277	94	275	8	18	134	6099	51	43	73	20	447	6	58	1246	15	8159	124	587	2156	50	223
d__Bacteria|p__Planctomycetes|c__Planctomycetia|o__Planctomycetales|f__Planctomycetaceae|g__Planctomyces	36	21	129	246	118	133	295	43	20	1022	30	12	76	764	1319	26	8	42	34	1	3759	46	64	953	148	113
d__Bacteria|p__Planctomycetes|c__Planctomycetia|o__Planctomycetales|f__Planctomycetaceae|g__Planctomyces|s__Planctomyces_brasiliensis	22	13	112	212	97	126	281	23	20	1021	6	10	41	762	1318	26	7	15	33	0	3714	37	30	911	85	103
d__Bacteria|p__Planctomycetes|c__Planctomycetia|o__Planctomycetales|f__Planctomycetaceae|g__Planctomyces|s__Planctomyces_limnophilus	14	8	17	34	21	7	14	20	0	1	24	2	35	2	1	0	1	27	1	1	45	9	34	39	53	10
d__Bacteria|p__Planctomycetes|c__Planctomycetia|o__Planctomycetales|f__Planctomycetaceae|g__Rhodopirellula	0	23	30	26	20	2	11	1	0	3	4	1	1	2	10	1	0	4	25	0	21	1	19	58	21	92
d__Bacteria|p__Planctomycetes|c__Planctomycetia|o__Planctomycetales|f__Planctomycetaceae|g__Rhodopirellula|s__Rhodopirellula_baltica	0	23	30	26	20	2	11	1	0	3	4	1	1	2	10	1	0	4	25	0	21	1	19	58	21	92
d__Bacteria|p__Planctomycetes|c__Planctomycetia|o__Planctomycetales|f__Planctomycetaceae|g__Singulisphaera	0	19	19	15	14	0	4	10	0	2	85	5	5	4	15	6	0	77	50	0	225	11	31	157	192	202
d__Bacteria|p__Planctomycetes|c__Planctomycetia|o__Planctomycetales|f__Planctomycetaceae|g__Singulisphaera|s__Singulisphaera_acidiphila	0	19	19	15	14	0	4	10	0	2	85	5	5	4	15	6	0	77	50	0	225	11	31	157	192	202
d__Bacteria|p__Proteobacteria	3895463	1832252	30562397	13990649	38210454	5075258	7545821	2212594	1602064	8346974	60438136	19638752	4455778	5052135	8731893	5483410	169775	16391049	28306411	187794	56029850	2099059	6032942	27858212	2900040	18123366
d__Bacteria|p__Proteobacteria|c__Alphaproteobacteria	25950	31493	120814	150590	84045	49563	94158	34394	17088	313583	90560	9711	25994	128222	464602	22849	16541	103919	64260	72239	359674	26681	304077	333633	376330	4811918
d__Bacteria|p__Proteobacteria|c__Alphaproteobacteria|g__Candidatus_Pelagibacter	1	35	83	29	32	115	59	12	1	7	28	18	5	11	12	7	2	34	25	3	257	9	6	125	24	68
d__Bacteria|p__Proteobacteria|c__Alphaproteobacteria|g__Candidatus_Pelagibacter|s__Candidatus_Pelagibacter_sp_IMCC9063	0	35	25	17	6	110	50	11	0	2	5	6	0	11	12	4	2	31	13	2	214	7	2	108	23	67
d__Bacteria|p__Proteobacteria|c__Alphaproteobacteria|g__Candidatus_Pelagibacter|s__Candidatus_Pelagibacter_ubique	1	0	58	12	26	5	9	1	1	5	23	12	5	0	0	3	0	3	12	1	43	2	4	17	1	1
d__Bacteria|p__Proteobacteria|c__Alphaproteobacteria|g__Candidatus_Puniceispirillum	29	1	32	281	49	158	38	4	12	42	3	0	1	12	127	5	1	149	66	1	542	8	29	530	84	132
d__Bacteria|p__Proteobacteria|c__Alphaproteobacteria|g__Candidatus_Puniceispirillum|s__Candidatus_Puniceispirillum_marinum	29	1	32	281	49	158	38	4	12	42	3	0	1	12	127	5	1	149	66	1	542	8	29	530	84	132
d__Bacteria|p__Proteobacteria|c__Alphaproteobacteria|g__Micavibrio	0	4	22	131	176	7	8	8	1	0	2	5	9	0	0	19	1	66	242	2	29	4	160	48	13	74
d__Bacteria|p__Proteobacteria|c__Alphaproteobacteria|g__Micavibrio|s__Micavibrio_aeruginosavorus	0	4	22	131	176	7	8	8	1	0	2	5	9	0	0	19	1	66	242	2	29	4	160	48	13	74
d__Bacteria|p__Proteobacteria|c__Alphaproteobacteria|o__Caulobacterales	222	1056	690	233	373	96	466	190	84	651	371	80	205	716	272	170	52	2511	429	135	1139	40	725	1491	475	7678
d__Bacteria|p__Proteobacteria|c__Alphaproteobacteria|o__Caulobacterales|f__Caulobacteraceae	222	1056	690	233	373	96	466	190	84	651	371	80	205	716	272	170	52	2511	429	135	1139	40	725	1491	475	7678
d__Bacteria|p__Proteobacteria|c__Alphaproteobacteria|o__Caulobacterales|f__Caulobacteraceae|g__Asticcacaulis	22	46	77	42	139	18	47	17	13	18	194	7	10	24	16	7	2	115	83	13	147	16	56	213	75	550
d__Bacteria|p__Proteobacteria|c__Alphaproteobacteria|o__Caulobacterales|f__Caulobacteraceae|g__Asticcacaulis|s__Asticcacaulis_excentricus	22	46	77	42	139	18	47	17	13	18	194	7	10	24	16	7	2	115	83	13	147	16	56	213	75	550
d__Bacteria|p__Proteobacteria|c__Alphaproteobacteria|o__Caulobacterales|f__Caulobacteraceae|g__Brevundimonas	59	546	182	45	48	15	93	32	13	178	25	10	41	73	54	53	9	661	60	13	153	2	72	180	50	643
d__Bacteria|p__Proteobacteria|c__Alphaproteobacteria|o__Caulobacterales|f__Caulobacteraceae|g__Brevundimonas|s__Brevundimonas_subvibrioides	59	546	182	45	48	15	93	32	13	178	25	10	41	73	54	53	9	661	60	13	153	2	72	180	50	643
d__Bacteria|p__Proteobacteria|c__Alphaproteobacteria|o__Caulobacterales|f__Caulobacteraceae|g__Caulobacter	96	74	83	81	78	32	201	84	45	287	51	50	109	513	145	81	34	1041	163	87	478	7	386	567	186	4894
d__Bacteria|p__Proteobacteria|c__Alphaproteobacteria|o__Caulobacterales|f__Caulobacteraceae|g__Caulobacter|s__Caulobacter_segnis	24	4	11	15	9	3	39	7	7	3	12	19	44	144	40	5	12	240	30	25	71	2	111	197	35	1175
d__Bacteria|p__Proteobacteria|c__Alphaproteobacteria|o__Caulobacterales|f__Caulobacteraceae|g__Caulobacter|s__Caulobacter_sp_K31	38	21	24	33	47	15	107	60	5	93	13	16	25	148	72	41	11	387	76	28	241	3	160	177	88	1659
d__Bacteria|p__Proteobacteria|c__Alphaproteobacteria|o__Caulobacterales|f__Caulobacteraceae|g__Caulobacter|s__Caulobacter_vibrioides	10	6	14	12	5	6	38	10	23	6	9	8	12	105	23	22	4	260	22	23	91	2	46	99	14	1243
d__Bacteria|p__Proteobacteria|c__Alphaproteobacteria|o__Caulobacterales|f__Caulobacteraceae|g__Phenylobacterium	17	30	71	55	63	17	71	26	10	39	87	11	33	55	29	15	5	369	111	14	173	12	101	253	106	1102
d__Bacteria|p__Proteobacteria|c__Alphaproteobacteria|o__Caulobacterales|f__Caulobacteraceae|g__Phenylobacterium|s__Phenylobacterium_zucineum	17	30	71	55	63	17	71	26	10	39	87	11	33	55	29	15	5	369	111	14	173	12	101	253	106	1102
d__Bacteria|p__Proteobacteria|c__Alphaproteobacteria|o__Magnetococcales	1341	1014	69806	33348	46614	4165	5935	1790	427	10453	355	4698	5123	95	284	8682	152	3914	5149	1	8502	124	2467	12993	8512	11798
d__Bacteria|p__Proteobacteria|c__Alphaproteobacteria|o__Magnetococcales|f__Magnetococcaceae	1341	1014	69806	33348	46614	4165	5935	1790	427	10453	355	4698	5123	95	284	8682	152	3914	5149	1	8502	124	2467	12993	8512	11798
d__Bacteria|p__Proteobacteria|c__Alphaproteobacteria|o__Magnetococcales|f__Magnetococcaceae|g__Magnetococcus	1341	1014	69806	33348	46614	4165	5935	1790	427	10453	355	4698	5123	95	284	8682	152	3914	5149	1	8502	124	2467	12993	8512	11798
d__Bacteria|p__Proteobacteria|c__Alphaproteobacteria|o__Magnetococcales|f__Magnetococcaceae|g__Magnetococcus|s__Magnetococcus_marinus	1341	1014	69806	33348	46614	4165	5935	1790	427	10453	355	4698	5123	95	284	8682	152	3914	5149	1	8502	124	2467	12993	8512	11798
d__Bacteria|p__Proteobacteria|c__Alphaproteobacteria|o__Parvularculales	0	1	7	5	6	0	8	1	0	1	4	0	4	1	1	1	0	186	1	0	54	2	17	93	12	180
d__Bacteria|p__Proteobacteria|c__Alphaproteobacteria|o__Parvularculales|f__Parvularculaceae	0	1	7	5	6	0	8	1	0	1	4	0	4	1	1	1	0	186	1	0	54	2	17	93	12	180
d__Bacteria|p__Proteobacteria|c__Alphaproteobacteria|o__Parvularculales|f__Parvularculaceae|g__Parvularcula	0	1	7	5	6	0	8	1	0	1	4	0	4	1	1	1	0	186	1	0	54	2	17	93	12	180
d__Bacteria|p__Proteobacteria|c__Alphaproteobacteria|o__Parvularculales|f__Parvularculaceae|g__Parvularcula|s__Parvularcula_bermudensis	0	1	7	5	6	0	8	1	0	1	4	0	4	1	1	1	0	186	1	0	54	2	17	93	12	180
d__Bacteria|p__Proteobacteria|c__Alphaproteobacteria|o__Rhizobiales	5063	6234	7246	5372	6816	2779	12773	6632	1696	2732	7698	2277	4000	10644	8025	4773	13225	59146	20934	67519	179999	17760	256695	259788	15146	4585001
d__Bacteria|p__Proteobacteria|c__Alphaproteobacteria|o__Rhizobiales|f__Bartonellaceae	3	5	42	29	38	27	23	28	20	10	80	7	15	8	6	10	1	19	229	21	158	46	82	147	48	144
d__Bacteria|p__Proteobacteria|c__Alphaproteobacteria|o__Rhizobiales|f__Bartonellaceae|g__Bartonella	3	5	42	29	38	27	23	28	20	10	80	7	15	8	6	10	1	19	229	21	158	46	82	147	48	144
d__Bacteria|p__Proteobacteria|c__Alphaproteobacteria|o__Rhizobiales|f__Bartonellaceae|g__Bartonella|s__Bartonella_australis	2	1	9	9	28	4	6	0	5	6	65	0	4	0	0	5	1	17	30	0	45	10	21	84	4	108
d__Bacteria|p__Proteobacteria|c__Alphaproteobacteria|o__Rhizobiales|f__Bartonellaceae|g__Bartonella|s__Bartonella_bacilliformis	0	0	0	3	0	1	6	0	12	2	2	6	8	0	2	1	0	0	0	0	4	0	8	7	0	0
d__Bacteria|p__Proteobacteria|c__Alphaproteobacteria|o__Rhizobiales|f__Bartonellaceae|g__Bartonella|s__Bartonella_clarridgeiae	0	1	2	0	0	0	0	0	0	0	10	0	0	0	0	3	0	0	184	2	11	0	7	8	0	0
d__Bacteria|p__Proteobacteria|c__Alphaproteobacteria|o__Rhizobiales|f__Bartonellaceae|g__Bartonella|s__Bartonella_grahamii	0	2	1	0	0	14	5	9	0	0	0	0	0	0	0	0	0	0	4	0	1	0	0	2	12	0
d__Bacteria|p__Proteobacteria|c__Alphaproteobacteria|o__Rhizobiales|f__Bartonellaceae|g__Bartonella|s__Bartonella_henselae	0	0	12	0	0	4	0	5	2	0	0	0	2	0	0	0	0	0	3	0	20	0	0	0	24	0
d__Bacteria|p__Proteobacteria|c__Alphaproteobacteria|o__Rhizobiales|f__Bartonellaceae|g__Bartonella|s__Bartonella_quintana	1	0	4	0	0	1	1	0	0	0	0	0	0	0	0	0	0	0	2	18	9	32	7	9	1	2
d__Bacteria|p__Proteobacteria|c__Alphaproteobacteria|o__Rhizobiales|f__Bartonellaceae|g__Bartonella|s__Bartonella_tribocorum	0	0	0	0	4	0	0	7	0	0	0	1	0	0	0	0	0	0	0	0	5	0	3	0	7	0
d__Bacteria|p__Proteobacteria|c__Alphaproteobacteria|o__Rhizobiales|f__Bartonellaceae|g__Bartonella|s__Bartonella_vinsonii	0	0	0	2	0	1	0	0	1	0	0	0	0	0	0	0	0	1	3	0	0	0	0	0	0	1
d__Bacteria|p__Proteobacteria|c__Alphaproteobacteria|o__Rhizobiales|f__Beijerinckiaceae	14	25	37	38	23	37	34	15	6	15	139	8	15	37	32	31	150	71	57	93	316	122	1115	400	346	1259
d__Bacteria|p__Proteobacteria|c__Alphaproteobacteria|o__Rhizobiales|f__Beijerinckiaceae|g__Beijerinckia	6	1	8	7	4	3	12	6	2	0	6	2	5	22	12	11	147	2	31	73	185	115	1003	275	0	394
d__Bacteria|p__Proteobacteria|c__Alphaproteobacteria|o__Rhizobiales|f__Beijerinckiaceae|g__Beijerinckia|s__Beijerinckia_indica	6	1	8	7	4	3	12	6	2	0	6	2	5	22	12	11	147	2	31	73	185	115	1003	275	0	394
d__Bacteria|p__Proteobacteria|c__Alphaproteobacteria|o__Rhizobiales|f__Beijerinckiaceae|g__Methylocella	8	24	29	30	19	33	22	9	3	15	132	6	10	15	20	20	3	69	24	20	128	7	112	125	346	862
d__Bacteria|p__Proteobacteria|c__Alphaproteobacteria|o__Rhizobiales|f__Beijerinckiaceae|g__Methylocella|s__Methylocella_silvestris	8	24	29	30	19	33	22	9	3	15	132	6	10	15	20	20	3	69	24	20	128	7	112	125	346	862
d__Bacteria|p__Proteobacteria|c__Alphaproteobacteria|o__Rhizobiales|f__Bradyrhizobiaceae	1661	2354	1730	1156	1309	569	3867	1750	481	516	1038	689	1179	3443	1230	1580	11943	14898	2147	63158	152281	15681	235904	224723	3044	4333592
d__Bacteria|p__Proteobacteria|c__Alphaproteobacteria|o__Rhizobiales|f__Bradyrhizobiaceae|g__Bradyrhizobium	1045	567	815	732	852	327	2380	1135	296	318	688	447	824	2251	732	1001	10411	8964	1217	56957	135158	14053	211055	202483	1675	3933708
d__Bacteria|p__Proteobacteria|c__Alphaproteobacteria|o__Rhizobiales|f__Bradyrhizobiaceae|g__Bradyrhizobium|s__Bradyrhizobium_diazoefficiens	147	86	102	89	90	46	272	108	40	31	90	43	100	239	104	83	1624	725	168	9932	24506	2316	37675	36580	200	676566
d__Bacteria|p__Proteobacteria|c__Alphaproteobacteria|o__Rhizobiales|f__Bradyrhizobiaceae|g__Bradyrhizobium|s__Bradyrhizobium_japonicum	123	50	92	61	96	38	228	77	32	36	56	37	108	277	80	117	1578	821	156	9170	22542	2035	35464	34240	180	652550
d__Bacteria|p__Proteobacteria|c__Alphaproteobacteria|o__Rhizobiales|f__Bradyrhizobiaceae|g__Bradyrhizobium|s__Bradyrhizobium_oligotrophicum	53	24	27	38	35	13	176	55	7	16	26	34	58	134	32	51	111	633	83	726	1859	144	2579	2611	94	46281
d__Bacteria|p__Proteobacteria|c__Alphaproteobacteria|o__Rhizobiales|f__Bradyrhizobiaceae|g__Bradyrhizobium|s__Bradyrhizobium_sp_BTAi1	347	207	295	211	258	94	782	402	101	114	241	161	253	661	211	349	1582	2704	337	7694	17267	2475	27518	25823	454	507086
d__Bacteria|p__Proteobacteria|c__Alphaproteobacteria|o__Rhizobiales|f__Bradyrhizobiaceae|g__Bradyrhizobium|s__Bradyrhizobium_sp_ORS_278	44	28	41	29	38	13	88	63	14	9	41	31	54	144	32	62	148	768	92	807	1910	137	3226	2697	130	50734
d__Bacteria|p__Proteobacteria|c__Alphaproteobacteria|o__Rhizobiales|f__Bradyrhizobiaceae|g__Bradyrhizobium|s__Bradyrhizobium_sp_S23321	89	61	93	78	88	39	226	97	20	37	87	43	75	263	89	97	2420	974	101	12411	28636	2886	45548	43438	221	881575
d__Bacteria|p__Proteobacteria|c__Alphaproteobacteria|o__Rhizobiales|f__Bradyrhizobiaceae|g__Nitrobacter	45	12	31	25	39	26	110	30	15	15	20	20	24	83	34	50	53	412	47	397	885	74	1381	1477	124	24811
d__Bacteria|p__Proteobacteria|c__Alphaproteobacteria|o__Rhizobiales|f__Bradyrhizobiaceae|g__Nitrobacter|s__Nitrobacter_hamburgensis	27	7	19	10	24	16	72	22	10	10	8	17	22	46	21	34	40	275	37	282	611	62	987	1017	53	17071
d__Bacteria|p__Proteobacteria|c__Alphaproteobacteria|o__Rhizobiales|f__Bradyrhizobiaceae|g__Nitrobacter|s__Nitrobacter_winogradskyi	17	1	8	12	6	5	31	7	5	5	4	3	2	37	12	3	12	103	5	104	246	12	339	424	56	6962
d__Bacteria|p__Proteobacteria|c__Alphaproteobacteria|o__Rhizobiales|f__Bradyrhizobiaceae|g__Oligotropha	21	10	10	15	26	6	41	28	4	9	21	13	24	77	13	26	26	159	36	188	510	50	846	674	22	14058
d__Bacteria|p__Proteobacteria|c__Alphaproteobacteria|o__Rhizobiales|f__Bradyrhizobiaceae|g__Oligotropha|s__Oligotropha_carboxidovorans	21	10	10	15	26	6	41	28	4	9	21	13	24	77	13	26	26	159	36	188	510	50	846	674	22	14058
d__Bacteria|p__Proteobacteria|c__Alphaproteobacteria|o__Rhizobiales|f__Bradyrhizobiaceae|g__Rhodopseudomonas	328	223	386	204	239	132	896	380	124	130	196	124	193	639	294	354	813	3483	630	2213	7260	676	10006	7997	796	138752
d__Bacteria|p__Proteobacteria|c__Alphaproteobacteria|o__Rhizobiales|f__Bradyrhizobiaceae|g__Rhodopseudomonas|s__Rhodopseudomonas_palustris	328	223	386	204	239	132	896	380	124	130	196	124	193	639	294	354	813	3483	630	2213	7260	676	10006	7997	796	138752
d__Bacteria|p__Proteobacteria|c__Alphaproteobacteria|o__Rhizobiales|f__Brucellaceae	340	873	417	351	473	162	948	339	133	138	670	119	277	799	158	280	52	2396	1023	156	1969	184	1012	2371	948	12409
d__Bacteria|p__Proteobacteria|c__Alphaproteobacteria|o__Rhizobiales|f__Brucellaceae|g__Brucella	34	52	267	131	243	37	86	57	17	37	486	15	57	62	28	25	16	237	454	28	915	72	238	986	304	1155
d__Bacteria|p__Proteobacteria|c__Alphaproteobacteria|o__Rhizobiales|f__Brucellaceae|g__Brucella|s__Brucella_abortus	0	0	0	1	0	1	1	0	0	0	0	0	0	0	0	0	0	0	1	0	9	1	0	2	1	4
d__Bacteria|p__Proteobacteria|c__Alphaproteobacteria|o__Rhizobiales|f__Brucellaceae|g__Brucella|s__Brucella_ceti	0	0	0	0	0	0	0	0	0	0	0	0	0	0	0	0	0	0	0	0	0	0	0	0	0	1
d__Bacteria|p__Proteobacteria|c__Alphaproteobacteria|o__Rhizobiales|f__Brucellaceae|g__Brucella|s__Brucella_melitensis	0	2	10	6	4	4	3	2	0	0	8	6	0	0	2	0	0	22	8	0	12	0	9	19	11	19
d__Bacteria|p__Proteobacteria|c__Alphaproteobacteria|o__Rhizobiales|f__Brucellaceae|g__Brucella|s__Brucella_microti	0	12	1	5	0	0	0	1	0	1	0	0	0	0	0	0	1	0	0	0	19	2	0	9	0	72
d__Bacteria|p__Proteobacteria|c__Alphaproteobacteria|o__Rhizobiales|f__Brucellaceae|g__Brucella|s__Brucella_suis	0	0	0	0	1	0	0	0	0	0	0	0	0	0	0	0	0	0	0	0	3	0	0	0	5	0
d__Bacteria|p__Proteobacteria|c__Alphaproteobacteria|o__Rhizobiales|f__Brucellaceae|g__Ochrobactrum	280	264	140	188	226	121	847	258	111	96	174	93	206	726	124	248	34	2121	567	116	906	97	687	1129	626	10877
d__Bacteria|p__Proteobacteria|c__Alphaproteobacteria|o__Rhizobiales|f__Brucellaceae|g__Ochrobactrum|s__Ochrobactrum_anthropi	280	264	140	188	226	121	847	258	111	96	174	93	206	726	124	248	34	2121	567	116	906	97	687	1129	626	10877
d__Bacteria|p__Proteobacteria|c__Alphaproteobacteria|o__Rhizobiales|f__Hyphomicrobiaceae	55	196	1049	723	657	694	894	286	34	127	103	113	71	130	89	178	25	1156	2188	64	3648	72	650	2931	4127	7291
d__Bacteria|p__Proteobacteria|c__Alphaproteobacteria|o__Rhizobiales|f__Hyphomicrobiaceae|g__Hyphomicrobium	34	151	755	686	587	686	847	263	28	114	78	90	52	87	68	143	13	962	2075	49	3449	69	541	2694	4012	4708
d__Bacteria|p__Proteobacteria|c__Alphaproteobacteria|o__Rhizobiales|f__Hyphomicrobiaceae|g__Hyphomicrobium|s__Hyphomicrobium_denitrificans	11	49	30	19	1	6	34	24	2	7	35	3	10	23	17	12	4	120	20	21	255	18	159	237	38	1649
d__Bacteria|p__Proteobacteria|c__Alphaproteobacteria|o__Rhizobiales|f__Hyphomicrobiaceae|g__Hyphomicrobium|s__Hyphomicrobium_nitrativorans	7	11	21	15	27	13	3	9	12	10	4	2	12	1	20	12	2	119	1906	11	930	33	68	504	99	1461
d__Bacteria|p__Proteobacteria|c__Alphaproteobacteria|o__Rhizobiales|f__Hyphomicrobiaceae|g__Hyphomicrobium|s__Hyphomicrobium_sp_MC1	3	13	0	1	77	33	24	8	0	0	8	2	5	8	9	0	4	4	12	16	46	0	34	94	14	907
d__Bacteria|p__Proteobacteria|c__Alphaproteobacteria|o__Rhizobiales|f__Hyphomicrobiaceae|g__Pelagibacterium	10	19	41	11	13	3	37	16	5	3	3	6	9	12	10	23	9	118	15	5	69	3	60	110	78	848
d__Bacteria|p__Proteobacteria|c__Alphaproteobacteria|o__Rhizobiales|f__Hyphomicrobiaceae|g__Pelagibacterium|s__Pelagibacterium_halotolerans	10	19	41	11	13	3	37	16	5	3	3	6	9	12	10	23	9	118	15	5	69	3	60	110	78	848
d__Bacteria|p__Proteobacteria|c__Alphaproteobacteria|o__Rhizobiales|f__Hyphomicrobiaceae|g__Rhodomicrobium	11	26	253	26	54	5	8	7	1	10	22	17	10	27	11	12	3	76	98	10	123	0	49	123	34	1735
d__Bacteria|p__Proteobacteria|c__Alphaproteobacteria|o__Rhizobiales|f__Hyphomicrobiaceae|g__Rhodomicrobium|s__Rhodomicrobium_vannielii	11	26	253	26	54	5	8	7	1	10	22	17	10	27	11	12	3	76	98	10	123	0	49	123	34	1735
d__Bacteria|p__Proteobacteria|c__Alphaproteobacteria|o__Rhizobiales|f__Methylobacteriaceae	1405	896	1047	1352	1041	399	3247	1753	557	920	1109	809	1079	2405	2158	1227	183	22701	10350	907	6639	155	3995	7627	2575	57831
d__Bacteria|p__Proteobacteria|c__Alphaproteobacteria|o__Rhizobiales|f__Methylobacteriaceae|g__Methylobacterium	1405	896	1047	1352	1041	399	3247	1753	557	920	1109	809	1079	2405	2158	1227	183	22701	10350	907	6639	155	3995	7627	2575	57831
d__Bacteria|p__Proteobacteria|c__Alphaproteobacteria|o__Rhizobiales|f__Methylobacteriaceae|g__Methylobacterium|s__Methylobacterium_extorquens	255	92	114	127	124	41	347	179	247	152	127	74	156	298	282	172	47	4051	1110	183	1681	39	835	2120	254	11278
d__Bacteria|p__Proteobacteria|c__Alphaproteobacteria|o__Rhizobiales|f__Methylobacteriaceae|g__Methylobacterium|s__Methylobacterium_nodulans	18	21	19	37	25	7	81	29	16	15	48	25	40	25	54	23	13	802	238	31	146	1	186	194	68	2725
d__Bacteria|p__Proteobacteria|c__Alphaproteobacteria|o__Rhizobiales|f__Methylobacteriaceae|g__Methylobacterium|s__Methylobacterium_populi	181	139	126	177	180	72	537	171	49	41	174	96	207	398	258	159	37	3108	648	132	634	27	549	855	400	7427
d__Bacteria|p__Proteobacteria|c__Alphaproteobacteria|o__Rhizobiales|f__Methylobacteriaceae|g__Methylobacterium|s__Methylobacterium_radiotolerans	786	414	577	842	599	232	1865	925	188	224	563	507	541	1404	1259	721	60	8902	6633	426	3550	55	1835	3466	1552	28394
d__Bacteria|p__Proteobacteria|c__Alphaproteobacteria|o__Rhizobiales|f__Methylobacteriaceae|g__Methylobacterium|s__Methylobacterium_sp_4-46	41	20	33	46	27	14	111	62	5	15	65	21	28	90	81	32	11	1715	366	52	168	8	209	338	112	3272
d__Bacteria|p__Proteobacteria|c__Alphaproteobacteria|o__Rhizobiales|f__Methylocystaceae	19	16	20	32	27	37	68	40	19	20	53	8	18	51	39	15	170	273	52	233	174	225	888	362	33	2089
d__Bacteria|p__Proteobacteria|c__Alphaproteobacteria|o__Rhizobiales|f__Methylocystaceae|g__Methylocystis	19	16	20	32	27	37	68	40	19	20	53	8	18	51	39	15	170	273	52	233	174	225	888	362	33	2089
d__Bacteria|p__Proteobacteria|c__Alphaproteobacteria|o__Rhizobiales|f__Methylocystaceae|g__Methylocystis|s__Methylocystis_sp_SC2	19	16	20	32	27	37	68	40	19	20	53	8	18	51	39	15	170	273	52	233	174	225	888	362	33	2089
d__Bacteria|p__Proteobacteria|c__Alphaproteobacteria|o__Rhizobiales|f__Phyllobacteriaceae	276	201	242	235	228	100	793	381	92	115	221	121	245	714	384	308	100	3312	373	405	2113	108	1709	2800	783	20065
d__Bacteria|p__Proteobacteria|c__Alphaproteobacteria|o__Rhizobiales|f__Phyllobacteriaceae|g__Chelativorans	4	12	20	14	10	4	35	26	2	10	8	4	19	12	9	19	5	43	12	13	158	16	109	260	40	882
d__Bacteria|p__Proteobacteria|c__Alphaproteobacteria|o__Rhizobiales|f__Phyllobacteriaceae|g__Chelativorans|s__Chelativorans_sp_BNC1	4	12	20	14	10	4	35	26	2	10	8	4	19	12	9	19	5	43	12	13	158	16	109	260	40	882
d__Bacteria|p__Proteobacteria|c__Alphaproteobacteria|o__Rhizobiales|f__Phyllobacteriaceae|g__Mesorhizobium	271	187	219	221	218	96	757	352	90	101	213	117	226	702	375	287	95	3269	359	391	1951	92	1600	2535	739	19183
d__Bacteria|p__Proteobacteria|c__Alphaproteobacteria|o__Rhizobiales|f__Phyllobacteriaceae|g__Mesorhizobium|s__Mesorhizobium_australicum	34	29	22	19	21	10	151	44	12	16	43	23	29	132	57	48	11	361	39	68	412	9	272	384	84	2912
d__Bacteria|p__Proteobacteria|c__Alphaproteobacteria|o__Rhizobiales|f__Phyllobacteriaceae|g__Mesorhizobium|s__Mesorhizobium_ciceri	39	14	23	42	22	18	90	62	13	22	19	16	40	132	70	38	18	594	59	68	331	13	274	520	115	4021
d__Bacteria|p__Proteobacteria|c__Alphaproteobacteria|o__Rhizobiales|f__Phyllobacteriaceae|g__Mesorhizobium|s__Mesorhizobium_loti	72	35	27	48	58	30	166	62	23	20	43	13	51	149	51	51	16	463	93	76	368	20	319	415	151	4304
d__Bacteria|p__Proteobacteria|c__Alphaproteobacteria|o__Rhizobiales|f__Phyllobacteriaceae|g__Mesorhizobium|s__Mesorhizobium_opportunistum	40	21	34	39	32	12	107	59	4	10	54	24	28	98	84	59	29	684	72	79	316	11	255	494	127	2648
d__Bacteria|p__Proteobacteria|c__Alphaproteobacteria|o__Rhizobiales|f__Rhizobiaceae	730	638	1213	919	2655	445	1381	1068	185	645	2963	231	616	1510	3183	700	237	8444	2614	744	6678	634	4311	9479	1701	42746
d__Bacteria|p__Proteobacteria|c__Alphaproteobacteria|o__Rhizobiales|f__Rhizobiaceae|g__Agrobacterium	287	152	478	290	1010	70	486	274	88	129	1485	83	257	568	519	256	35	2931	768	180	1817	116	1082	2291	604	11848
d__Bacteria|p__Proteobacteria|c__Alphaproteobacteria|o__Rhizobiales|f__Rhizobiaceae|g__Agrobacterium|s__Agrobacterium_fabrum	57	29	45	47	56	22	96	47	10	10	42	18	45	192	79	57	10	1039	72	47	440	15	304	477	164	3545
d__Bacteria|p__Proteobacteria|c__Alphaproteobacteria|o__Rhizobiales|f__Rhizobiaceae|g__Agrobacterium|s__Agrobacterium_sp_H13-3	115	61	50	52	75	24	235	134	39	32	82	39	98	278	98	86	8	1134	110	48	432	19	286	691	284	4327
d__Bacteria|p__Proteobacteria|c__Alphaproteobacteria|o__Rhizobiales|f__Rhizobiaceae|g__Agrobacterium|s__Agrobacterium_tumefaciens	12	13	8	8	3	2	16	17	2	0	2	3	10	28	237	3	12	323	10	44	285	30	227	593	60	2361
d__Bacteria|p__Proteobacteria|c__Alphaproteobacteria|o__Rhizobiales|f__Rhizobiaceae|g__Agrobacterium|s__Agrobacterium_vitis	93	36	361	161	856	20	65	35	32	75	1335	19	75	51	69	80	4	231	540	23	556	45	199	384	41	354
d__Bacteria|p__Proteobacteria|c__Alphaproteobacteria|o__Rhizobiales|f__Rhizobiaceae|g__Candidatus_Liberibacter	38	18	204	106	116	189	49	17	11	102	61	1	19	62	625	20	18	338	100	45	475	241	233	1445	156	1192
d__Bacteria|p__Proteobacteria|c__Alphaproteobacteria|o__Rhizobiales|f__Rhizobiaceae|g__Candidatus_Liberibacter|s__Candidatus_Liberibacter_americanus	0	0	0	0	0	0	1	0	0	0	0	0	0	0	0	0	2	0	0	0	1	5	5	16	0	1
d__Bacteria|p__Proteobacteria|c__Alphaproteobacteria|o__Rhizobiales|f__Rhizobiaceae|g__Candidatus_Liberibacter|s__Candidatus_Liberibacter_asiaticus	6	6	23	40	33	9	22	7	1	4	23	0	8	0	10	8	0	122	8	2	120	4	24	336	62	271
d__Bacteria|p__Proteobacteria|c__Alphaproteobacteria|o__Rhizobiales|f__Rhizobiaceae|g__Candidatus_Liberibacter|s__Candidatus_Liberibacter_solanacearum	2	2	21	36	29	7	20	5	9	53	28	1	6	30	23	2	15	58	89	43	133	114	156	80	45	15
d__Bacteria|p__Proteobacteria|c__Alphaproteobacteria|o__Rhizobiales|f__Rhizobiaceae|g__Candidatus_Liberibacter|s__Liberibacter_crescens	0	0	0	6	1	4	0	0	0	0	0	0	1	0	0	0	0	0	0	0	5	0	8	1	2	1
d__Bacteria|p__Proteobacteria|c__Alphaproteobacteria|o__Rhizobiales|f__Rhizobiaceae|g__Rhizobium	192	186	91	184	222	55	400	218	36	31	96	65	141	305	1076	133	92	2781	342	253	1514	105	1264	2594	428	16659
d__Bacteria|p__Proteobacteria|c__Alphaproteobacteria|o__Rhizobiales|f__Rhizobiaceae|g__Rhizobium|s__Rhizobium_etli	15	6	14	62	99	10	46	32	3	3	14	7	15	47	250	17	21	754	36	39	231	22	236	522	59	1993
d__Bacteria|p__Proteobacteria|c__Alphaproteobacteria|o__Rhizobiales|f__Rhizobiaceae|g__Rhizobium|s__Rhizobium_leguminosarum	24	18	18	33	36	8	89	20	1	5	23	20	24	67	391	44	27	580	56	88	522	41	485	816	44	6380
d__Bacteria|p__Proteobacteria|c__Alphaproteobacteria|o__Rhizobiales|f__Rhizobiaceae|g__Rhizobium|s__Rhizobium_sp_IRBG74	127	120	43	69	71	19	230	111	19	16	34	34	91	138	69	46	22	996	211	60	282	20	200	687	195	3357
d__Bacteria|p__Proteobacteria|c__Alphaproteobacteria|o__Rhizobiales|f__Rhizobiaceae|g__Rhizobium|s__Rhizobium_tropici	17	10	1	5	3	10	24	43	6	0	12	4	4	22	147	12	13	252	21	41	245	10	170	355	85	2771
d__Bacteria|p__Proteobacteria|c__Alphaproteobacteria|o__Rhizobiales|f__Rhizobiaceae|g__Sinorhizobium	66	89	95	96	80	85	225	100	26	165	129	34	69	385	570	80	74	1369	167	195	1408	75	1076	1621	216	8733
d__Bacteria|p__Proteobacteria|c__Alphaproteobacteria|o__Rhizobiales|f__Rhizobiaceae|g__Sinorhizobium|s__Sinorhizobium_fredii	40	67	44	73	63	67	183	73	11	159	94	23	44	288	462	61	37	877	139	90	1026	40	631	842	147	5373
d__Bacteria|p__Proteobacteria|c__Alphaproteobacteria|o__Rhizobiales|f__Rhizobiaceae|g__Sinorhizobium|s__Sinorhizobium_medicae	11	7	9	6	10	8	22	9	9	0	23	6	4	25	23	6	10	103	13	29	120	15	114	227	29	980
d__Bacteria|p__Proteobacteria|c__Alphaproteobacteria|o__Rhizobiales|f__Rhizobiaceae|g__Sinorhizobium|s__Sinorhizobium_meliloti	15	8	10	9	4	5	19	11	6	2	6	3	13	70	64	7	20	354	14	57	173	19	252	436	21	1347
d__Bacteria|p__Proteobacteria|c__Alphaproteobacteria|o__Rhizobiales|f__Rhodobiaceae	13	14	5	8	11	9	26	22	8	8	13	2	15	16	7	22	7	186	16	32	114	3	130	146	58	1657
d__Bacteria|p__Proteobacteria|c__Alphaproteobacteria|o__Rhizobiales|f__Rhodobiaceae|g__Parvibaculum	13	14	5	8	11	9	26	22	8	8	13	2	15	16	7	22	7	186	16	32	114	3	130	146	58	1657
d__Bacteria|p__Proteobacteria|c__Alphaproteobacteria|o__Rhizobiales|f__Rhodobiaceae|g__Parvibaculum|s__Parvibaculum_lavamentivorans	13	14	5	8	11	9	26	22	8	8	13	2	15	16	7	22	7	186	16	32	114	3	130	146	58	1657
d__Bacteria|p__Proteobacteria|c__Alphaproteobacteria|o__Rhizobiales|f__Xanthobacteraceae	346	142	424	206	105	207	1002	362	95	38	141	54	255	864	242	174	61	1952	996	203	923	44	724	1160	472	12921
d__Bacteria|p__Proteobacteria|c__Alphaproteobacteria|o__Rhizobiales|f__Xanthobacteraceae|g__Azorhizobium	48	14	30	48	7	30	170	93	22	7	41	12	54	140	32	35	23	534	155	76	491	17	222	333	67	4542
d__Bacteria|p__Proteobacteria|c__Alphaproteobacteria|o__Rhizobiales|f__Xanthobacteraceae|g__Azorhizobium|s__Azorhizobium_caulinodans	48	14	30	48	7	30	170	93	22	7	41	12	54	140	32	35	23	534	155	76	491	17	222	333	67	4542
d__Bacteria|p__Proteobacteria|c__Alphaproteobacteria|o__Rhizobiales|f__Xanthobacteraceae|g__Starkeya	44	12	26	14	25	10	40	22	9	8	21	8	16	71	44	35	12	428	84	43	192	9	211	363	44	3210
d__Bacteria|p__Proteobacteria|c__Alphaproteobacteria|o__Rhizobiales|f__Xanthobacteraceae|g__Starkeya|s__Starkeya_novella	44	12	26	14	25	10	40	22	9	8	21	8	16	71	44	35	12	428	84	43	192	9	211	363	44	3210
d__Bacteria|p__Proteobacteria|c__Alphaproteobacteria|o__Rhizobiales|f__Xanthobacteraceae|g__Xanthobacter	236	95	283	138	70	164	774	239	63	18	73	28	181	640	158	104	26	899	747	81	214	14	279	421	358	4732
d__Bacteria|p__Proteobacteria|c__Alphaproteobacteria|o__Rhizobiales|f__Xanthobacteraceae|g__Xanthobacter|s__Xanthobacter_autotrophicus	236	95	283	138	70	164	774	239	63	18	73	28	181	640	158	104	26	899	747	81	214	14	279	421	358	4732
d__Bacteria|p__Proteobacteria|c__Alphaproteobacteria|o__Rhizobiales|g__Candidatus_Hodgkinia	0	4	2	9	9	8	14	2	0	0	622	1	0	3	7	1	2	5	1	10	209	17	67	57	4	10
d__Bacteria|p__Proteobacteria|c__Alphaproteobacteria|o__Rhizobiales|g__Candidatus_Hodgkinia|s__Candidatus_Hodgkinia_cicadicola	0	4	2	9	9	8	14	2	0	0	622	1	0	3	7	1	2	5	1	10	209	17	67	57	4	10
d__Bacteria|p__Proteobacteria|c__Alphaproteobacteria|o__Rhodobacterales	677	13446	5902	3364	1376	679	883	376	73	524	77269	121	953	861	524	401	152	2831	30655	161	8209	124	1093	4533	583	10599
d__Bacteria|p__Proteobacteria|c__Alphaproteobacteria|o__Rhodobacterales|f__Hyphomonadaceae	48	115	217	2412	762	30	61	89	9	96	76815	20	41	31	22	90	12	184	30280	12	3072	65	114	1957	62	993
d__Bacteria|p__Proteobacteria|c__Alphaproteobacteria|o__Rhodobacterales|f__Hyphomonadaceae|g__Hirschia	0	21	3	117	374	0	2	1	0	0	5	0	3	4	3	5	0	2	6	0	14	1	2	13	0	12
d__Bacteria|p__Proteobacteria|c__Alphaproteobacteria|o__Rhodobacterales|f__Hyphomonadaceae|g__Hirschia|s__Hirschia_baltica	0	21	3	117	374	0	2	1	0	0	5	0	3	4	3	5	0	2	6	0	14	1	2	13	0	12
d__Bacteria|p__Proteobacteria|c__Alphaproteobacteria|o__Rhodobacterales|f__Hyphomonadaceae|g__Hyphomonas	30	36	111	136	228	5	21	11	6	73	610	5	14	18	14	62	6	136	218	5	249	49	66	173	22	403
d__Bacteria|p__Proteobacteria|c__Alphaproteobacteria|o__Rhodobacterales|f__Hyphomonadaceae|g__Hyphomonas|s__Hyphomonas_neptunium	30	36	111	136	228	5	21	11	6	73	610	5	14	18	14	62	6	136	218	5	249	49	66	173	22	403
d__Bacteria|p__Proteobacteria|c__Alphaproteobacteria|o__Rhodobacterales|f__Hyphomonadaceae|g__Maricaulis	18	53	92	2085	160	25	38	77	3	23	76200	15	24	9	5	23	6	46	30056	7	2762	15	46	1771	40	577
d__Bacteria|p__Proteobacteria|c__Alphaproteobacteria|o__Rhodobacterales|f__Hyphomonadaceae|g__Maricaulis|s__Maricaulis_maris	18	53	92	2085	160	25	38	77	3	23	76200	15	24	9	5	23	6	46	30056	7	2762	15	46	1771	40	577
d__Bacteria|p__Proteobacteria|c__Alphaproteobacteria|o__Rhodobacterales|f__Rhodobacteraceae	618	12897	5631	934	610	648	816	287	64	427	441	101	897	830	500	310	140	2647	375	149	5129	59	969	2552	511	9606
d__Bacteria|p__Proteobacteria|c__Alphaproteobacteria|o__Rhodobacterales|f__Rhodobacteraceae|g__Dinoroseobacter	17	7	2	6	6	0	17	5	1	3	6	0	22	1	17	3	4	92	15	6	59	0	27	70	33	437
d__Bacteria|p__Proteobacteria|c__Alphaproteobacteria|o__Rhodobacterales|f__Rhodobacteraceae|g__Dinoroseobacter|s__Dinoroseobacter_shibae	17	7	2	6	6	0	17	5	1	3	6	0	22	1	17	3	4	92	15	6	59	0	27	70	33	437
d__Bacteria|p__Proteobacteria|c__Alphaproteobacteria|o__Rhodobacterales|f__Rhodobacteraceae|g__Jannaschia	8	2	4	1	1	3	1	2	0	0	0	5	3	2	6	1	2	1	7	3	16	0	6	31	18	117
d__Bacteria|p__Proteobacteria|c__Alphaproteobacteria|o__Rhodobacterales|f__Rhodobacteraceae|g__Jannaschia|s__Jannaschia_sp_CCS1	8	2	4	1	1	3	1	2	0	0	0	5	3	2	6	1	2	1	7	3	16	0	6	31	18	117
d__Bacteria|p__Proteobacteria|c__Alphaproteobacteria|o__Rhodobacterales|f__Rhodobacteraceae|g__Ketogulonicigenium	9	237	15	8	2	9	1	8	0	3	2	2	10	15	17	8	1	149	12	0	83	0	13	52	16	203
d__Bacteria|p__Proteobacteria|c__Alphaproteobacteria|o__Rhodobacterales|f__Rhodobacteraceae|g__Ketogulonicigenium|s__Ketogulonicigenium_vulgare	9	237	15	8	2	9	1	8	0	3	2	2	10	15	17	8	1	149	12	0	83	0	13	52	16	203
d__Bacteria|p__Proteobacteria|c__Alphaproteobacteria|o__Rhodobacterales|f__Rhodobacteraceae|g__Leisingera	16	2	16	0	0	2	18	15	2	0	2	2	14	7	4	3	5	221	5	0	29	5	18	55	0	315
d__Bacteria|p__Proteobacteria|c__Alphaproteobacteria|o__Rhodobacterales|f__Rhodobacteraceae|g__Leisingera|s__Leisingera_methylohalidivorans	16	2	16	0	0	2	18	15	2	0	2	2	14	7	4	3	5	221	5	0	29	5	18	55	0	315
d__Bacteria|p__Proteobacteria|c__Alphaproteobacteria|o__Rhodobacterales|f__Rhodobacteraceae|g__Octadecabacter	0	23	16	219	349	352	8	4	0	0	0	2	8	2	6	8	0	52	5	3	22	1	17	64	13	192
d__Bacteria|p__Proteobacteria|c__Alphaproteobacteria|o__Rhodobacterales|f__Rhodobacteraceae|g__Octadecabacter|s__Octadecabacter_antarcticus	0	6	12	4	0	0	1	3	0	0	0	2	3	0	0	5	0	29	0	0	8	0	10	46	13	0
d__Bacteria|p__Proteobacteria|c__Alphaproteobacteria|o__Rhodobacterales|f__Rhodobacteraceae|g__Octadecabacter|s__Octadecabacter_arcticus	0	1	0	0	0	0	0	1	0	0	0	0	5	2	6	3	0	22	0	3	5	0	7	6	0	191
d__Bacteria|p__Proteobacteria|c__Alphaproteobacteria|o__Rhodobacterales|f__Rhodobacteraceae|g__Paracoccus	138	2827	1398	155	90	46	69	63	27	51	92	28	220	159	92	99	44	521	125	40	1152	11	288	828	129	2800
d__Bacteria|p__Proteobacteria|c__Alphaproteobacteria|o__Rhodobacterales|f__Rhodobacteraceae|g__Paracoccus|s__Paracoccus_aminophilus	11	271	95	19	5	12	8	12	4	5	16	4	51	30	32	20	1	181	20	16	197	5	78	133	21	751
d__Bacteria|p__Proteobacteria|c__Alphaproteobacteria|o__Rhodobacterales|f__Rhodobacteraceae|g__Paracoccus|s__Paracoccus_denitrificans	66	931	228	25	25	11	42	40	12	23	41	12	114	92	53	42	13	304	72	18	515	5	120	335	67	1521
d__Bacteria|p__Proteobacteria|c__Alphaproteobacteria|o__Rhodobacterales|f__Rhodobacteraceae|g__Phaeobacter	1	36	53	2	2	6	28	4	1	26	3	7	20	5	3	10	9	253	11	11	56	4	67	68	20	554
d__Bacteria|p__Proteobacteria|c__Alphaproteobacteria|o__Rhodobacterales|f__Rhodobacteraceae|g__Phaeobacter|s__Phaeobacter_gallaeciensis	1	7	29	1	0	0	25	4	1	3	3	7	16	5	3	5	5	221	9	9	38	4	56	47	16	511
d__Bacteria|p__Proteobacteria|c__Alphaproteobacteria|o__Rhodobacterales|f__Rhodobacteraceae|g__Phaeobacter|s__Phaeobacter_inhibens	0	0	0	0	0	6	0	0	0	3	0	0	0	0	0	0	1	32	2	2	11	0	10	7	0	40
d__Bacteria|p__Proteobacteria|c__Alphaproteobacteria|o__Rhodobacterales|f__Rhodobacteraceae|g__Pseudovibrio	1	7	37	5	3	34	25	45	0	1	4	1	0	0	0	3	0	0	33	1	35	0	4	29	1	195
d__Bacteria|p__Proteobacteria|c__Alphaproteobacteria|o__Rhodobacterales|f__Rhodobacteraceae|g__Pseudovibrio|s__Pseudovibrio_sp_FO-BEG1	1	7	37	5	3	34	25	45	0	1	4	1	0	0	0	3	0	0	33	1	35	0	4	29	1	195
d__Bacteria|p__Proteobacteria|c__Alphaproteobacteria|o__Rhodobacterales|f__Rhodobacteraceae|g__Rhodobacter	139	1990	710	163	89	51	387	73	18	32	150	30	198	121	103	64	27	857	71	56	847	27	277	595	147	2715
d__Bacteria|p__Proteobacteria|c__Alphaproteobacteria|o__Rhodobacterales|f__Rhodobacteraceae|g__Rhodobacter|s__Rhodobacter_capsulatus	20	215	103	23	54	13	106	21	3	2	14	4	28	32	28	17	7	211	23	9	72	1	57	44	44	597
d__Bacteria|p__Proteobacteria|c__Alphaproteobacteria|o__Rhodobacterales|f__Rhodobacteraceae|g__Rhodobacter|s__Rhodobacter_sphaeroides	90	1243	412	103	31	32	277	47	15	17	106	25	113	70	75	42	20	645	45	44	641	24	211	454	89	2118
d__Bacteria|p__Proteobacteria|c__Alphaproteobacteria|o__Rhodobacterales|f__Rhodobacteraceae|g__Roseobacter	11	34	35	72	37	103	173	21	6	241	1	4	5	306	189	13	4	121	20	6	1090	2	15	221	32	625
d__Bacteria|p__Proteobacteria|c__Alphaproteobacteria|o__Rhodobacterales|f__Rhodobacteraceae|g__Roseobacter|s__Roseobacter_denitrificans	11	0	10	62	30	92	102	17	6	237	1	1	0	306	189	13	0	26	16	6	1074	2	12	200	15	584
d__Bacteria|p__Proteobacteria|c__Alphaproteobacteria|o__Rhodobacterales|f__Rhodobacteraceae|g__Roseobacter|s__Roseobacter_litoralis	0	0	2	1	0	2	0	0	0	0	0	3	0	0	0	0	4	91	1	0	1	0	2	12	10	26
d__Bacteria|p__Proteobacteria|c__Alphaproteobacteria|o__Rhodobacterales|f__Rhodobacteraceae|g__Ruegeria	14	516	548	1	0	6	9	3	1	5	17	0	25	58	12	21	2	269	7	13	631	4	46	125	9	260
d__Bacteria|p__Proteobacteria|c__Alphaproteobacteria|o__Rhodobacterales|f__Rhodobacteraceae|g__Ruegeria|s__Ruegeria_pomeroyi	11	508	529	1	0	3	2	0	1	3	15	0	24	53	7	21	2	248	6	11	599	2	40	90	9	124
d__Bacteria|p__Proteobacteria|c__Alphaproteobacteria|o__Rhodobacterales|f__Rhodobacteraceae|g__Ruegeria|s__Ruegeria_sp_TM1040	3	8	19	0	0	3	7	3	0	2	2	0	1	5	5	0	0	21	1	2	28	2	6	35	0	136
d__Bacteria|p__Proteobacteria|c__Alphaproteobacteria|o__Rhodospirillales	16220	1964	28660	103651	22280	36177	57251	5872	14309	295928	1395	1325	12490	111850	452163	6869	1192	3769	2765	317	142017	1319	3039	17638	7961	37762
d__Bacteria|p__Proteobacteria|c__Alphaproteobacteria|o__Rhodospirillales|f__Acetobacteraceae	76	171	172	139	99	57	194	64	35	24	98	30	69	164	164	79	111	1135	438	137	611	103	1113	950	196	4568
d__Bacteria|p__Proteobacteria|c__Alphaproteobacteria|o__Rhodospirillales|f__Acetobacteraceae|g__Acetobacter	18	4	13	8	26	1	1	4	12	0	6	2	2	0	13	3	0	15	217	0	67	1	7	76	1	2
d__Bacteria|p__Proteobacteria|c__Alphaproteobacteria|o__Rhodospirillales|f__Acetobacteraceae|g__Acetobacter|s__Acetobacter_pasteurianus	18	4	13	8	26	1	1	4	12	0	6	2	2	0	13	3	0	15	217	0	67	1	7	76	1	2
d__Bacteria|p__Proteobacteria|c__Alphaproteobacteria|o__Rhodospirillales|f__Acetobacteraceae|g__Acidiphilium	11	9	26	13	15	12	34	12	4	7	16	11	21	19	32	25	98	340	37	101	147	87	671	334	87	1471
d__Bacteria|p__Proteobacteria|c__Alphaproteobacteria|o__Rhodospirillales|f__Acetobacteraceae|g__Acidiphilium|s__Acidiphilium_cryptum	4	0	0	0	5	0	0	0	0	0	0	0	0	0	2	2	1	29	2	3	27	0	19	27	11	716
d__Bacteria|p__Proteobacteria|c__Alphaproteobacteria|o__Rhodospirillales|f__Acetobacteraceae|g__Acidiphilium|s__Acidiphilium_multivorum	0	0	3	1	0	3	6	6	0	0	0	0	3	0	3	0	0	30	0	2	0	0	8	11	16	78
d__Bacteria|p__Proteobacteria|c__Alphaproteobacteria|o__Rhodospirillales|f__Acetobacteraceae|g__Gluconacetobacter	11	10	10	6	3	4	27	5	2	3	6	4	6	14	26	3	5	140	12	13	44	9	74	102	22	1430
d__Bacteria|p__Proteobacteria|c__Alphaproteobacteria|o__Rhodospirillales|f__Acetobacteraceae|g__Gluconacetobacter|s__Gluconacetobacter_diazotrophicus	11	10	10	6	3	4	27	5	2	3	6	4	6	14	26	3	5	140	12	13	44	9	74	102	22	1430
d__Bacteria|p__Proteobacteria|c__Alphaproteobacteria|o__Rhodospirillales|f__Acetobacteraceae|g__Gluconobacter	8	18	36	57	14	9	55	8	5	2	4	4	0	14	44	14	2	63	127	5	130	0	39	85	17	129
d__Bacteria|p__Proteobacteria|c__Alphaproteobacteria|o__Rhodospirillales|f__Acetobacteraceae|g__Gluconobacter|s__Gluconobacter_oxydans	8	18	36	57	14	9	55	8	5	2	4	4	0	14	44	14	2	63	127	5	130	0	39	85	17	129
d__Bacteria|p__Proteobacteria|c__Alphaproteobacteria|o__Rhodospirillales|f__Acetobacteraceae|g__Granulibacter	27	9	21	34	12	17	57	30	12	6	11	7	25	28	18	25	2	451	23	8	79	3	53	100	34	908
d__Bacteria|p__Proteobacteria|c__Alphaproteobacteria|o__Rhodospirillales|f__Acetobacteraceae|g__Granulibacter|s__Granulibacter_bethesdensis	27	9	21	34	12	17	57	30	12	6	11	7	25	28	18	25	2	451	23	8	79	3	53	100	34	908
d__Bacteria|p__Proteobacteria|c__Alphaproteobacteria|o__Rhodospirillales|f__Acetobacteraceae|g__Komagataeibacter	0	1	1	0	0	10	6	1	0	3	4	1	1	8	3	2	2	72	2	8	18	1	37	57	5	525
d__Bacteria|p__Proteobacteria|c__Alphaproteobacteria|o__Rhodospirillales|f__Acetobacteraceae|g__Komagataeibacter|s__Komagataeibacter_medellinensis	0	1	1	0	0	10	6	1	0	3	4	1	1	8	3	2	2	72	2	8	18	1	37	57	5	525
d__Bacteria|p__Proteobacteria|c__Alphaproteobacteria|o__Rhodospirillales|f__Rhodospirillaceae	16135	1748	28480	103506	22174	36119	57057	5806	14274	295902	1297	1294	12414	111667	451999	6783	1079	2614	2324	180	141379	1215	1911	16670	7743	32787
d__Bacteria|p__Proteobacteria|c__Alphaproteobacteria|o__Rhodospirillales|f__Rhodospirillaceae|g__Azospirillum	39	61	92	113	87	57	142	58	21	21	115	30	110	151	90	105	22	917	241	75	542	23	479	782	182	7587
d__Bacteria|p__Proteobacteria|c__Alphaproteobacteria|o__Rhodospirillales|f__Rhodospirillaceae|g__Azospirillum|s__Azospirillum_brasilense	13	25	16	28	47	19	43	5	9	6	67	5	30	51	35	31	3	287	149	13	105	4	117	245	72	1772
d__Bacteria|p__Proteobacteria|c__Alphaproteobacteria|o__Rhodospirillales|f__Rhodospirillaceae|g__Azospirillum|s__Azospirillum_lipoferum	24	35	62	70	34	35	99	53	12	15	47	21	77	88	44	73	17	595	83	60	422	17	344	495	106	5540
d__Bacteria|p__Proteobacteria|c__Alphaproteobacteria|o__Rhodospirillales|f__Rhodospirillaceae|g__Candidatus_Endolissoclinum	5	1	434	71	35	23	6	0	0	5	10	1	1	68	7	2	1	3	12	1	52	0	50	45	13	37
d__Bacteria|p__Proteobacteria|c__Alphaproteobacteria|o__Rhodospirillales|f__Rhodospirillaceae|g__Candidatus_Endolissoclinum|s__Candidatus_Endolissoclinum_faulkneri	5	1	434	71	35	23	6	0	0	5	10	1	1	68	7	2	1	3	12	1	52	0	50	45	13	37
d__Bacteria|p__Proteobacteria|c__Alphaproteobacteria|o__Rhodospirillales|f__Rhodospirillaceae|g__Magnetospirillum	50	95	101	72	33	719	92	26	4	47	65	13	20	34	63	18	12	269	52	26	326	14	159	215	2575	2991
d__Bacteria|p__Proteobacteria|c__Alphaproteobacteria|o__Rhodospirillales|f__Rhodospirillaceae|g__Magnetospirillum|s__Magnetospirillum_gryphiswaldense	31	5	85	48	28	706	26	21	1	28	51	9	5	22	18	9	6	131	18	12	247	8	78	146	2526	2014
d__Bacteria|p__Proteobacteria|c__Alphaproteobacteria|o__Rhodospirillales|f__Rhodospirillaceae|g__Magnetospirillum|s__Magnetospirillum_magneticum	18	90	8	9	4	8	59	4	3	15	7	3	14	12	16	9	6	134	28	14	44	2	61	50	36	830
d__Bacteria|p__Proteobacteria|c__Alphaproteobacteria|o__Rhodospirillales|f__Rhodospirillaceae|g__Rhodospirillum	16014	1568	27790	103223	21641	35294	56744	5679	14242	295819	1079	1228	12245	111345	451807	6638	1037	890	1976	52	140105	1161	1077	15412	4892	20712
d__Bacteria|p__Proteobacteria|c__Alphaproteobacteria|o__Rhodospirillales|f__Rhodospirillaceae|g__Rhodospirillum|s__Rhodospirillum_centenum	3	5	28	11	10	7	35	22	1	1	1	3	9	20	37	6	3	197	14	10	58	3	46	76	32	791
d__Bacteria|p__Proteobacteria|c__Alphaproteobacteria|o__Rhodospirillales|f__Rhodospirillaceae|g__Rhodospirillum|s__Rhodospirillum_photometricum	6	3	18	15	7	3	7	7	0	5	15	4	4	8	20	8	3	166	32	12	51	5	50	136	54	814
d__Bacteria|p__Proteobacteria|c__Alphaproteobacteria|o__Rhodospirillales|f__Rhodospirillaceae|g__Rhodospirillum|s__Rhodospirillum_rubrum	16005	1555	27741	103193	21624	35284	56701	5648	14241	295811	1061	1221	12228	111315	451745	6624	1031	527	1930	30	139995	1153	981	15192	4806	19107
d__Bacteria|p__Proteobacteria|c__Alphaproteobacteria|o__Rhodospirillales|f__Rhodospirillaceae|g__Tistrella	19	11	42	24	17	3	41	33	6	9	22	9	26	35	27	9	5	361	30	19	340	11	107	191	60	1222
d__Bacteria|p__Proteobacteria|c__Alphaproteobacteria|o__Rhodospirillales|f__Rhodospirillaceae|g__Tistrella|s__Tistrella_mobilis	19	11	42	24	17	3	41	33	6	9	22	9	26	35	27	9	5	361	30	19	340	11	107	191	60	1222
d__Bacteria|p__Proteobacteria|c__Alphaproteobacteria|o__Rickettsiales	101	140	452	566	1438	289	886	150	73	180	272	112	126	652	950	105	1254	2738	458	2522	2477	6788	4918	3157	2788	815
d__Bacteria|p__Proteobacteria|c__Alphaproteobacteria|o__Rickettsiales|f__Anaplasmataceae	54	86	184	266	1170	126	194	117	69	134	145	103	90	85	85	72	1188	2202	310	2330	1618	6056	4229	1981	348	473
d__Bacteria|p__Proteobacteria|c__Alphaproteobacteria|o__Rickettsiales|f__Anaplasmataceae|g__Anaplasma	29	29	81	27	28	47	51	70	56	112	37	52	62	50	61	57	1035	1885	232	2210	1301	5738	3835	1583	299	189
d__Bacteria|p__Proteobacteria|c__Alphaproteobacteria|o__Rickettsiales|f__Anaplasmataceae|g__Anaplasma|s__Anaplasma_centrale	29	28	70	20	24	45	44	62	55	112	35	49	62	37	61	57	1035	1877	211	2210	1273	5734	3821	1555	192	140
d__Bacteria|p__Proteobacteria|c__Alphaproteobacteria|o__Rickettsiales|f__Anaplasmataceae|g__Anaplasma|s__Anaplasma_marginale	0	0	2	0	0	0	0	6	0	0	0	0	0	0	0	0	0	0	15	0	8	0	0	1	96	0
d__Bacteria|p__Proteobacteria|c__Alphaproteobacteria|o__Rickettsiales|f__Anaplasmataceae|g__Anaplasma|s__Anaplasma_phagocytophilum	0	1	6	5	2	1	6	2	1	0	2	3	0	13	0	0	0	7	4	0	9	2	4	6	8	41
d__Bacteria|p__Proteobacteria|c__Alphaproteobacteria|o__Rickettsiales|f__Anaplasmataceae|g__Ehrlichia	2	0	12	13	43	56	17	17	7	12	4	3	0	5	11	3	149	287	16	120	142	301	299	167	9	70
d__Bacteria|p__Proteobacteria|c__Alphaproteobacteria|o__Rickettsiales|f__Anaplasmataceae|g__Ehrlichia|s__Ehrlichia_canis	0	0	3	3	1	1	0	0	0	0	0	0	0	0	0	0	0	0	0	0	1	0	2	0	0	1
d__Bacteria|p__Proteobacteria|c__Alphaproteobacteria|o__Rickettsiales|f__Anaplasmataceae|g__Ehrlichia|s__Ehrlichia_chaffeensis	0	0	0	0	10	0	0	0	0	0	0	0	0	0	0	0	0	0	0	0	0	0	0	0	0	0
d__Bacteria|p__Proteobacteria|c__Alphaproteobacteria|o__Rickettsiales|f__Anaplasmataceae|g__Ehrlichia|s__Ehrlichia_muris	0	0	1	6	19	41	13	10	0	0	0	0	0	0	0	0	0	0	0	0	14	0	9	0	0	0
d__Bacteria|p__Proteobacteria|c__Alphaproteobacteria|o__Rickettsiales|f__Anaplasmataceae|g__Ehrlichia|s__Ehrlichia_ruminantium	2	0	5	2	7	12	0	7	7	8	3	1	0	0	1	3	147	287	15	120	103	301	288	158	8	67
d__Bacteria|p__Proteobacteria|c__Alphaproteobacteria|o__Rickettsiales|f__Anaplasmataceae|g__Neorickettsia	0	1	1	7	3	1	12	1	0	0	3	2	2	1	4	0	0	1	1	0	11	0	3	7	9	81
d__Bacteria|p__Proteobacteria|c__Alphaproteobacteria|o__Rickettsiales|f__Anaplasmataceae|g__Wolbachia	15	19	0	7	12	7	4	13	2	8	6	8	4	2	6	3	1	4	13	0	46	1	24	13	18	79
d__Bacteria|p__Proteobacteria|c__Alphaproteobacteria|o__Rickettsiales|f__Anaplasmataceae|g__Wolbachia|s__Wolbachia_endosymbiont_of_Brugia_malayi	0	0	0	2	3	0	0	0	0	1	0	0	0	0	1	0	0	0	0	0	3	0	3	0	0	49
d__Bacteria|p__Proteobacteria|c__Alphaproteobacteria|o__Rickettsiales|f__Anaplasmataceae|g__Wolbachia|s__Wolbachia_endosymbiont_of_Culex_quinquefasciatus	10	0	0	0	0	0	0	3	1	0	0	3	0	0	0	0	0	0	0	0	0	0	0	0	0	0
d__Bacteria|p__Proteobacteria|c__Alphaproteobacteria|o__Rickettsiales|f__Anaplasmataceae|g__Wolbachia|s__Wolbachia_endosymbiont_of_Drosophila_simulans	0	0	0	0	0	0	0	0	0	0	6	0	0	0	0	0	0	0	0	0	5	0	3	0	0	0
d__Bacteria|p__Proteobacteria|c__Alphaproteobacteria|o__Rickettsiales|f__Anaplasmataceae|g__Wolbachia|s__Wolbachia_endosymbiont_of_Onchocerca_ochengi	0	0	0	3	3	5	3	5	1	0	0	0	4	0	2	0	0	4	13	0	17	1	18	8	17	30
d__Bacteria|p__Proteobacteria|c__Alphaproteobacteria|o__Rickettsiales|f__Candidatus_Midichloriaceae	14	8	112	145	173	22	26	4	1	18	28	4	24	22	39	11	0	11	45	1	314	6	71	706	108	6
d__Bacteria|p__Proteobacteria|c__Alphaproteobacteria|o__Rickettsiales|f__Candidatus_Midichloriaceae|g__Candidatus_Midichloria	14	8	112	145	173	22	26	4	1	18	28	4	24	22	39	11	0	11	45	1	314	6	71	706	108	6
d__Bacteria|p__Proteobacteria|c__Alphaproteobacteria|o__Rickettsiales|f__Candidatus_Midichloriaceae|g__Candidatus_Midichloria|s__Candidatus_Midichloria_mitochondrii	14	8	112	145	173	22	26	4	1	18	28	4	24	22	39	11	0	11	45	1	314	6	71	706	108	6
d__Bacteria|p__Proteobacteria|c__Alphaproteobacteria|o__Rickettsiales|f__Rickettsiaceae	33	46	156	155	95	141	666	29	3	28	99	5	12	545	825	22	66	524	103	191	544	726	618	470	2332	333
d__Bacteria|p__Proteobacteria|c__Alphaproteobacteria|o__Rickettsiales|f__Rickettsiaceae|g__Orientia	0	0	3	3	17	6	8	3	0	1	14	0	4	6	4	1	0	40	4	1	32	1	5	50	0	2
d__Bacteria|p__Proteobacteria|c__Alphaproteobacteria|o__Rickettsiales|f__Rickettsiaceae|g__Orientia|s__Orientia_tsutsugamushi	0	0	3	3	17	6	8	3	0	1	14	0	4	6	4	1	0	40	4	1	32	1	5	50	0	2
d__Bacteria|p__Proteobacteria|c__Alphaproteobacteria|o__Rickettsiales|f__Rickettsiaceae|g__Rickettsia	33	46	153	152	78	135	658	26	3	27	85	5	8	539	820	21	66	484	99	190	512	725	613	420	2332	331
d__Bacteria|p__Proteobacteria|c__Alphaproteobacteria|o__Rickettsiales|f__Rickettsiaceae|g__Rickettsia|s__Candidatus_Rickettsia_amblyommii	0	0	2	3	3	4	198	2	0	0	69	1	0	185	5	0	0	0	2	0	161	14	1	42	13	238
d__Bacteria|p__Proteobacteria|c__Alphaproteobacteria|o__Rickettsiales|f__Rickettsiaceae|g__Rickettsia|s__Rickettsia_africae	0	1	1	0	0	2	0	0	3	1	1	1	5	1	1	0	53	50	7	187	106	699	548	166	2	28
d__Bacteria|p__Proteobacteria|c__Alphaproteobacteria|o__Rickettsiales|f__Rickettsiaceae|g__Rickettsia|s__Rickettsia_akari	1	0	4	2	1	2	6	0	0	0	1	0	0	0	0	1	0	4	9	0	4	0	2	7	8	24
d__Bacteria|p__Proteobacteria|c__Alphaproteobacteria|o__Rickettsiales|f__Rickettsiaceae|g__Rickettsia|s__Rickettsia_australis	10	33	105	102	51	86	364	22	0	23	6	2	0	350	779	13	1	355	49	0	126	0	28	81	2198	0
d__Bacteria|p__Proteobacteria|c__Alphaproteobacteria|o__Rickettsiales|f__Rickettsiaceae|g__Rickettsia|s__Rickettsia_bellii	0	1	7	6	0	10	5	0	0	0	2	0	0	0	1	0	0	0	0	0	10	0	3	8	1	0
d__Bacteria|p__Proteobacteria|c__Alphaproteobacteria|o__Rickettsiales|f__Rickettsiaceae|g__Rickettsia|s__Rickettsia_canadensis	3	2	6	11	12	3	17	0	0	0	1	0	0	0	0	0	0	0	2	0	4	0	3	5	67	0
d__Bacteria|p__Proteobacteria|c__Alphaproteobacteria|o__Rickettsiales|f__Rickettsiaceae|g__Rickettsia|s__Rickettsia_conorii	1	1	1	2	1	0	0	0	0	0	0	0	0	0	0	1	0	0	0	0	4	0	0	0	0	0
d__Bacteria|p__Proteobacteria|c__Alphaproteobacteria|o__Rickettsiales|f__Rickettsiaceae|g__Rickettsia|s__Rickettsia_felis	7	0	0	0	0	0	0	0	0	0	0	0	0	2	0	0	0	0	0	0	0	0	0	0	0	38
d__Bacteria|p__Proteobacteria|c__Alphaproteobacteria|o__Rickettsiales|f__Rickettsiaceae|g__Rickettsia|s__Rickettsia_massiliae	0	0	0	0	0	12	0	0	0	0	0	0	0	0	31	0	0	0	0	0	0	0	0	0	0	0
d__Bacteria|p__Proteobacteria|c__Alphaproteobacteria|o__Rickettsiales|f__Rickettsiaceae|g__Rickettsia|s__Rickettsia_prowazekii	0	0	1	0	0	0	0	0	0	0	0	0	0	0	0	0	11	0	0	1	2	1	10	1	0	0
d__Bacteria|p__Proteobacteria|c__Alphaproteobacteria|o__Rickettsiales|f__Rickettsiaceae|g__Rickettsia|s__Rickettsia_rhipicephali	0	0	0	0	0	0	0	0	0	0	0	0	0	0	0	0	0	0	0	0	0	0	0	0	0	2
d__Bacteria|p__Proteobacteria|c__Alphaproteobacteria|o__Rickettsiales|f__Rickettsiaceae|g__Rickettsia|s__Rickettsia_rickettsii	0	0	0	0	0	0	0	0	0	0	0	0	0	0	0	0	0	0	0	0	0	0	2	0	0	0
d__Bacteria|p__Proteobacteria|c__Alphaproteobacteria|o__Rickettsiales|f__Rickettsiaceae|g__Rickettsia|s__Rickettsia_typhi	0	3	1	0	0	0	0	0	0	0	0	0	0	0	0	0	0	0	0	0	10	3	1	0	0	0
d__Bacteria|p__Proteobacteria|c__Alphaproteobacteria|o__Sphingomonadales	1196	1242	1296	701	1112	425	2565	1387	304	1293	990	469	1018	2040	1404	1240	225	20883	1413	530	4447	143	3452	4013	5677	37469
d__Bacteria|p__Proteobacteria|c__Alphaproteobacteria|o__Sphingomonadales|f__Erythrobacteraceae	31	23	24	51	43	38	110	53	18	74	23	9	44	80	106	46	36	925	86	29	323	5	104	127	172	1129
d__Bacteria|p__Proteobacteria|c__Alphaproteobacteria|o__Sphingomonadales|f__Erythrobacteraceae|g__Erythrobacter	31	23	24	51	43	38	110	53	18	74	23	9	44	80	106	46	36	925	86	29	323	5	104	127	172	1129
d__Bacteria|p__Proteobacteria|c__Alphaproteobacteria|o__Sphingomonadales|f__Erythrobacteraceae|g__Erythrobacter|s__Erythrobacter_litoralis	31	23	24	51	43	38	110	53	18	74	23	9	44	80	106	46	36	925	86	29	323	5	104	127	172	1129
d__Bacteria|p__Proteobacteria|c__Alphaproteobacteria|o__Sphingomonadales|f__Sphingomonadaceae	1122	1135	1147	623	1028	365	2333	1291	272	1088	907	439	916	1913	1271	1162	180	19174	1266	491	3805	124	3097	3596	5313	34486
d__Bacteria|p__Proteobacteria|c__Alphaproteobacteria|o__Sphingomonadales|f__Sphingomonadaceae|g__Novosphingobium	113	90	120	55	87	45	219	91	25	79	77	41	59	206	137	92	35	2217	150	59	295	7	314	441	437	3330
d__Bacteria|p__Proteobacteria|c__Alphaproteobacteria|o__Sphingomonadales|f__Sphingomonadaceae|g__Novosphingobium|s__Novosphingobium_aromaticivorans	77	64	46	23	48	30	134	51	12	45	48	15	21	143	76	46	15	1249	56	22	186	5	99	246	205	1429
d__Bacteria|p__Proteobacteria|c__Alphaproteobacteria|o__Sphingomonadales|f__Sphingomonadaceae|g__Novosphingobium|s__Novosphingobium_sp_PP1Y	33	26	64	31	33	15	68	40	10	21	24	21	36	52	58	46	19	833	64	37	91	2	169	183	207	1896
d__Bacteria|p__Proteobacteria|c__Alphaproteobacteria|o__Sphingomonadales|f__Sphingomonadaceae|g__Sphingobium	243	130	241	143	297	71	538	296	65	391	218	84	245	513	259	231	34	3644	268	104	853	29	658	934	1846	7757
d__Bacteria|p__Proteobacteria|c__Alphaproteobacteria|o__Sphingomonadales|f__Sphingomonadaceae|g__Sphingobium|s__Sphingobium_chlorophenolicum	67	15	39	21	49	3	102	53	7	146	41	16	28	112	26	47	10	597	59	21	159	3	98	225	438	1815
d__Bacteria|p__Proteobacteria|c__Alphaproteobacteria|o__Sphingomonadales|f__Sphingomonadaceae|g__Sphingobium|s__Sphingobium_japonicum	54	39	47	58	100	22	173	68	29	29	47	19	83	110	52	51	6	1028	55	47	213	5	178	278	792	2416
d__Bacteria|p__Proteobacteria|c__Alphaproteobacteria|o__Sphingomonadales|f__Sphingomonadaceae|g__Sphingobium|s__Sphingobium_sp_SYK-6	53	30	43	42	64	28	141	97	14	36	44	28	57	167	110	50	12	1329	69	18	205	10	156	192	228	2168
d__Bacteria|p__Proteobacteria|c__Alphaproteobacteria|o__Sphingomonadales|f__Sphingomonadaceae|g__Sphingomonas	289	194	279	184	262	116	830	379	93	150	262	129	296	558	523	353	54	7299	364	151	963	19	999	951	1665	10637
d__Bacteria|p__Proteobacteria|c__Alphaproteobacteria|o__Sphingomonadales|f__Sphingomonadaceae|g__Sphingomonas|s__Sphingomonas_sp_MM-1	137	61	52	72	96	52	324	142	43	39	121	60	104	220	213	142	18	3014	124	60	370	8	260	417	589	4607
d__Bacteria|p__Proteobacteria|c__Alphaproteobacteria|o__Sphingomonadales|f__Sphingomonadaceae|g__Sphingomonas|s__Sphingomonas_wittichii	133	124	178	99	157	62	473	197	48	91	120	65	153	278	274	189	32	3799	216	85	531	11	576	467	1036	5830
d__Bacteria|p__Proteobacteria|c__Alphaproteobacteria|o__Sphingomonadales|f__Sphingomonadaceae|g__Sphingopyxis	149	80	107	76	128	41	264	186	35	88	107	69	79	191	132	168	19	2389	173	75	431	11	276	473	445	5592
d__Bacteria|p__Proteobacteria|c__Alphaproteobacteria|o__Sphingomonadales|f__Sphingomonadaceae|g__Sphingopyxis|s__Sphingopyxis_alaskensis	149	80	107	76	128	41	264	186	35	88	107	69	79	191	132	168	19	2389	173	75	431	11	276	473	445	5592
d__Bacteria|p__Proteobacteria|c__Alphaproteobacteria|o__Sphingomonadales|f__Sphingomonadaceae|g__Zymomonas	38	423	73	24	10	22	38	14	3	14	24	6	12	47	5	20	2	38	46	9	403	41	29	80	144	318
d__Bacteria|p__Proteobacteria|c__Alphaproteobacteria|o__Sphingomonadales|f__Sphingomonadaceae|g__Zymomonas|s__Zymomonas_mobilis	38	423	73	24	10	22	38	14	3	14	24	6	12	47	5	20	2	38	46	9	403	41	29	80	144	318
d__Bacteria|p__Proteobacteria|c__Alphaproteobacteria|s__alpha_proteobacterium_HIMB5	0	2	114	22	14	11	21	2	0	8	50	7	10	12	2	2	1	86	48	2	91	8	48	123	334	105
d__Bacteria|p__Proteobacteria|c__Alphaproteobacteria|s__alpha_proteobacterium_HIMB59	167	801	2938	1224	820	4347	12056	17075	1	861	40	317	1416	220	56	68	1	1	54	1	3858	13	26382	21515	332382	34383
d__Bacteria|p__Proteobacteria|c__Alphaproteobacteria|s__Polymorphum_gilvum	16	21	23	20	25	3	64	25	7	10	20	11	41	41	32	18	11	378	37	35	260	10	254	345	91	1797
d__Bacteria|p__Proteobacteria|c__Betaproteobacteria	2227521	492909	8752335	5887846	24413043	903398	2209562	338843	756252	6225528	44975394	647842	1414150	3676610	4327873	3681435	57470	1397345	20439285	54717	36675241	1297978	2776545	13291582	1149765	7483916
d__Bacteria|p__Proteobacteria|c__Betaproteobacteria|g__Candidatus_Accumulibacter	14	2	43	23	67	6	25	15	6	49	107	42	17	55	40	15	2	251	99	11	320	35	67	501	40	883
d__Bacteria|p__Proteobacteria|c__Betaproteobacteria|g__Candidatus_Accumulibacter|s__Candidatus_Accumulibacter_phosphatis	14	2	43	23	67	6	25	15	6	49	107	42	17	55	40	15	2	251	99	11	320	35	67	501	40	883
d__Bacteria|p__Proteobacteria|c__Betaproteobacteria|g__Candidatus_Nasuia	5	4	24	19	86	1	17	4	3	13	95	0	3	21	7	19	1	14	197	2	261	16	22	295	10	44
d__Bacteria|p__Proteobacteria|c__Betaproteobacteria|g__Candidatus_Nasuia|s__Candidatus_Nasuia_deltocephalinicola	5	4	24	19	86	1	17	4	3	13	95	0	3	21	7	19	1	14	197	2	261	16	22	295	10	44
d__Bacteria|p__Proteobacteria|c__Betaproteobacteria|g__Candidatus_Profftella	78	17	251	156	2152	46	95	11	19	312	938	14	35	190	326	70	2	85	692	2	1393	51	61	482	84	233
d__Bacteria|p__Proteobacteria|c__Betaproteobacteria|g__Candidatus_Profftella|s__Candidatus_Profftella_armatura	78	17	251	156	2152	46	95	11	19	312	938	14	35	190	326	70	2	85	692	2	1393	51	61	482	84	233
d__Bacteria|p__Proteobacteria|c__Betaproteobacteria|g__Candidatus_Tremblaya	23	83	69	97	126	24	74	7	8	250	131	9	16	191	316	19	3	21	145	1	465	3	30	252	74	145
d__Bacteria|p__Proteobacteria|c__Betaproteobacteria|g__Candidatus_Tremblaya|s__Candidatus_Tremblaya_phenacola	15	5	46	69	95	15	48	6	8	180	108	9	12	136	221	16	2	15	131	0	284	3	11	104	44	113
d__Bacteria|p__Proteobacteria|c__Betaproteobacteria|g__Candidatus_Tremblaya|s__Candidatus_Tremblaya_princeps	8	78	23	28	31	9	26	1	0	70	23	0	4	55	95	3	1	6	14	1	181	0	19	148	30	32
d__Bacteria|p__Proteobacteria|c__Betaproteobacteria|g__Kinetoplastibacterium	1685	51	4778	7008	10321	3917	5811	554	874	20070	1063	2297	892	17575	39128	1155	703	1188	1271	3	32904	453	931	9478	1653	5786
d__Bacteria|p__Proteobacteria|c__Betaproteobacteria|g__Kinetoplastibacterium|s__Candidatus_Kinetoplastibacterium_crithidii	0	8	1	11	3	10	12	0	3	9	0	1	4	7	12	0	0	0	8	0	56	3	15	67	2	6
d__Bacteria|p__Proteobacteria|c__Betaproteobacteria|g__Kinetoplastibacterium|s__Candidatus_Kinetoplastibacterium_desouzaii	10	6	18	81	29	32	64	2	11	234	2	1	10	151	245	6	3	5	4	1	418	5	13	161	29	114
d__Bacteria|p__Proteobacteria|c__Betaproteobacteria|g__Kinetoplastibacterium|s__Candidatus_Kinetoplastibacterium_galatii	9	11	83	25	4121	63	6	0	1	790	84	3	1	1	0	49	1	718	243	0	175	31	227	52	14	68
d__Bacteria|p__Proteobacteria|c__Betaproteobacteria|g__Kinetoplastibacterium|s__Candidatus_Kinetoplastibacterium_oncopeltii	0	3	12	15	34	14	1	0	0	4	13	4	0	15	0	0	0	29	0	0	27	0	0	16	9	2
d__Bacteria|p__Proteobacteria|c__Betaproteobacteria|g__Kinetoplastibacterium|s__Kinetoplastibacterium_blastocrithidii	116	2	697	391	1506	13	47	41	2	109	786	49	31	0	0	41	1	0	346	0	65	76	400	1117	17	2
d__Bacteria|p__Proteobacteria|c__Betaproteobacteria|o__Burkholderiales	77671	21455	201479	366855	137717	207211	352020	36325	42002	1098812	72848	14707	46798	799448	1642317	46566	18336	120946	233464	52821	2811004	40370	239160	1078999	144409	4241424
d__Bacteria|p__Proteobacteria|c__Betaproteobacteria|o__Burkholderiales|f__Alcaligenaceae	9580	805	11720	33498	17461	1873	1445	1212	175	4220	50749	3742	1894	1731	2381	3108	137	34419	190431	374	54769	2967	15319	145450	9064	27257
d__Bacteria|p__Proteobacteria|c__Betaproteobacteria|o__Burkholderiales|f__Alcaligenaceae|g__Achromobacter	72	58	86	102	100	71	251	70	48	149	85	34	47	282	288	107	50	468	165	209	1695	65	966	1323	387	15501
d__Bacteria|p__Proteobacteria|c__Betaproteobacteria|o__Burkholderiales|f__Alcaligenaceae|g__Achromobacter|s__Achromobacter_xylosoxidans	72	58	86	102	100	71	251	70	48	149	85	34	47	282	288	107	50	468	165	209	1695	65	966	1323	387	15501
d__Bacteria|p__Proteobacteria|c__Betaproteobacteria|o__Burkholderiales|f__Alcaligenaceae|g__Advenella	6	13	31	39	14	149	30	52	3	91	5	0	11	87	123	3	1	9955	185	3	119	1	58	87	16	166
d__Bacteria|p__Proteobacteria|c__Betaproteobacteria|o__Burkholderiales|f__Alcaligenaceae|g__Advenella|s__Advenella_kashmirensis	6	13	31	39	14	149	30	52	3	91	5	0	11	87	123	3	1	9955	185	3	119	1	58	87	16	166
d__Bacteria|p__Proteobacteria|c__Betaproteobacteria|o__Burkholderiales|f__Alcaligenaceae|g__Bordetella	137	79	485	235	496	282	453	93	59	330	1437	59	107	495	361	189	19	865	1069	117	18207	138	648	4829	317	8525
d__Bacteria|p__Proteobacteria|c__Betaproteobacteria|o__Burkholderiales|f__Alcaligenaceae|g__Bordetella|s__Bordetella_avium	9	4	28	18	22	41	37	5	1	7	36	2	14	26	21	10	2	38	63	5	102	5	20	50	33	627
d__Bacteria|p__Proteobacteria|c__Betaproteobacteria|o__Burkholderiales|f__Alcaligenaceae|g__Bordetella|s__Bordetella_bronchiseptica	8	4	0	0	1	5	17	4	4	1	6	4	3	15	13	5	0	60	11	8	91	3	28	33	5	612
d__Bacteria|p__Proteobacteria|c__Betaproteobacteria|o__Burkholderiales|f__Alcaligenaceae|g__Bordetella|s__Bordetella_parapertussis	6	5	0	0	1	2	0	0	0	0	5	4	0	0	3	5	0	0	9	0	7	0	6	1	11	42
d__Bacteria|p__Proteobacteria|c__Betaproteobacteria|o__Burkholderiales|f__Alcaligenaceae|g__Bordetella|s__Bordetella_pertussis	1	0	3	2	3	1	25	0	0	7	0	2	1	19	15	0	0	10	0	0	44	2	4	13	7	111
d__Bacteria|p__Proteobacteria|c__Betaproteobacteria|o__Burkholderiales|f__Alcaligenaceae|g__Bordetella|s__Bordetella_petrii	66	37	194	153	372	39	145	33	33	165	702	18	49	292	210	64	7	319	590	54	1843	41	189	587	103	3343
d__Bacteria|p__Proteobacteria|c__Betaproteobacteria|o__Burkholderiales|f__Alcaligenaceae|g__Pusillimonas	15	22	175	92	52	121	457	89	32	114	129	19	16	42	120	42	2	88	703	12	1761	36	98	1269	84	753
d__Bacteria|p__Proteobacteria|c__Betaproteobacteria|o__Burkholderiales|f__Alcaligenaceae|g__Pusillimonas|s__Pusillimonas_sp_T7-7	15	22	175	92	52	121	457	89	32	114	129	19	16	42	120	42	2	88	703	12	1761	36	98	1269	84	753
d__Bacteria|p__Proteobacteria|c__Betaproteobacteria|o__Burkholderiales|f__Alcaligenaceae|g__Taylorella	9312	589	10667	32836	16683	833	77	862	10	2809	49092	3620	1685	364	665	2698	55	22907	188103	1	31467	2695	13296	137433	8217	138
d__Bacteria|p__Proteobacteria|c__Betaproteobacteria|o__Burkholderiales|f__Alcaligenaceae|g__Taylorella|s__Taylorella_asinigenitalis	0	0	10	11	1	10	10	19	0	4	7	1	2	0	1	0	0	0	0	0	6	0	0	5	29	0
d__Bacteria|p__Proteobacteria|c__Betaproteobacteria|o__Burkholderiales|f__Alcaligenaceae|g__Taylorella|s__Taylorella_equigenitalis	9304	574	10599	32782	16654	796	16	831	5	2712	49059	3619	1674	242	452	2671	52	22904	188084	0	30872	2682	13291	137348	8167	100
d__Bacteria|p__Proteobacteria|c__Betaproteobacteria|o__Burkholderiales|f__Burkholderiaceae	37111	2857	109868	195913	71976	110632	222621	18887	23324	648334	7372	6058	24195	455527	988599	24401	13991	35184	21103	44983	1792326	27847	189151	594851	63584	3383083
d__Bacteria|p__Proteobacteria|c__Betaproteobacteria|o__Burkholderiales|f__Burkholderiaceae|g__Burkholderia	4919	1763	20760	56474	22089	30222	97967	4316	6765	174128	5302	1996	4330	93152	165846	3639	1163	15131	4162	1715	590944	2738	15876	135357	22314	151213
d__Bacteria|p__Proteobacteria|c__Betaproteobacteria|o__Burkholderiales|f__Burkholderiaceae|g__Burkholderia|s__Burkholderia_ambifaria	7	4	4	0	4	2	26	28	5	1	5	9	4	1	35	9	4	372	7	44	238	8	181	269	19	3309
d__Bacteria|p__Proteobacteria|c__Betaproteobacteria|o__Burkholderiales|f__Burkholderiaceae|g__Burkholderia|s__Burkholderia_cenocepacia	26	11	25	14	37	11	55	11	8	33	38	2	12	50	51	20	22	1528	39	77	367	14	212	392	160	4350
d__Bacteria|p__Proteobacteria|c__Betaproteobacteria|o__Burkholderiales|f__Burkholderiaceae|g__Burkholderia|s__Burkholderia_cepacia	6	14	11	26	7	3	58	17	8	89	10	11	9	32	10	13	6	301	2	25	240	7	116	117	12	1665
d__Bacteria|p__Proteobacteria|c__Betaproteobacteria|o__Burkholderiales|f__Burkholderiaceae|g__Burkholderia|s__Burkholderia_gladioli	21	7	30	29	30	16	78	40	7	15	21	11	24	91	76	26	24	192	56	143	554	13	729	727	45	9626
d__Bacteria|p__Proteobacteria|c__Betaproteobacteria|o__Burkholderiales|f__Burkholderiaceae|g__Burkholderia|s__Burkholderia_glumae	16	11	10	26	47	11	47	39	2	24	49	7	17	39	41	27	8	154	22	67	354	11	285	344	98	4760
d__Bacteria|p__Proteobacteria|c__Betaproteobacteria|o__Burkholderiales|f__Burkholderiaceae|g__Burkholderia|s__Burkholderia_lata	14	6	19	67	7	17	29	17	12	98	7	1	6	32	177	14	11	2101	4	53	339	11	289	195	30	4484
d__Bacteria|p__Proteobacteria|c__Betaproteobacteria|o__Burkholderiales|f__Burkholderiaceae|g__Burkholderia|s__Burkholderia_mallei	1	0	4	6	13	3	2	0	0	2	14	0	0	2	2	0	52	27	3	85	104	41	575	91	5	110
d__Bacteria|p__Proteobacteria|c__Betaproteobacteria|o__Burkholderiales|f__Burkholderiaceae|g__Burkholderia|s__Burkholderia_multivorans	34	8	5	15	30	15	11	9	3	11	3	2	14	14	33	27	13	188	14	59	283	25	250	244	20	4272
d__Bacteria|p__Proteobacteria|c__Betaproteobacteria|o__Burkholderiales|f__Burkholderiaceae|g__Burkholderia|s__Burkholderia_phenoliruptrix	0	6	5	4	4	0	17	0	0	4	7	3	4	8	6	4	2	37	6	13	44	7	43	50	0	739
d__Bacteria|p__Proteobacteria|c__Betaproteobacteria|o__Burkholderiales|f__Burkholderiaceae|g__Burkholderia|s__Burkholderia_phymatum	27	7	70	61	1588	91	324	19	45	144	13	150	9	21	75	65	7	39	15	37	792	12	169	542	132	3165
d__Bacteria|p__Proteobacteria|c__Betaproteobacteria|o__Burkholderiales|f__Burkholderiaceae|g__Burkholderia|s__Burkholderia_phytofirmans	12	4	161	13	5	161	36	7	29	7	27	8	3	42	16	9	10	24	31	45	767	19	181	4092	18	4786
d__Bacteria|p__Proteobacteria|c__Betaproteobacteria|o__Burkholderiales|f__Burkholderiaceae|g__Burkholderia|s__Burkholderia_pseudomallei	25	12	35	90	80	42	599	30	11	253	36	60	25	214	360	7	12	108	374	21	1068	12	251	419	48	741
d__Bacteria|p__Proteobacteria|c__Betaproteobacteria|o__Burkholderiales|f__Burkholderiaceae|g__Burkholderia|s__Burkholderia_rhizoxinica	10	9	21	41	12	33	53	12	12	82	9	4	13	91	172	10	7	47	7	6	537	7	72	116	36	1083
d__Bacteria|p__Proteobacteria|c__Betaproteobacteria|o__Burkholderiales|f__Burkholderiaceae|g__Burkholderia|s__Burkholderia_sp_CCGE1001	0	32	5	1	0	16	4	28	4	13	0	21	0	5	5	2	1	2	2	2	65	0	67	59	12	742
d__Bacteria|p__Proteobacteria|c__Betaproteobacteria|o__Burkholderiales|f__Burkholderiaceae|g__Burkholderia|s__Burkholderia_sp_CCGE1002	6	5	11	12	2	14	54	13	3	6	4	1	10	67	33	16	14	84	2	73	337	20	227	322	28	4565
d__Bacteria|p__Proteobacteria|c__Betaproteobacteria|o__Burkholderiales|f__Burkholderiaceae|g__Burkholderia|s__Burkholderia_sp_CCGE1003	4	8	5	0	7	3	39	13	2	2	0	5	0	37	4	9	35	54	9	32	167	6	147	165	21	2484
d__Bacteria|p__Proteobacteria|c__Betaproteobacteria|o__Burkholderiales|f__Burkholderiaceae|g__Burkholderia|s__Burkholderia_sp_KJ006	1	1	7	1	0	0	7	12	0	0	0	0	3	10	0	2	1	0	4	2	46	0	20	41	1	502
d__Bacteria|p__Proteobacteria|c__Betaproteobacteria|o__Burkholderiales|f__Burkholderiaceae|g__Burkholderia|s__Burkholderia_sp_RPE64	10	1	14	1	8	0	69	21	1	2	1	4	7	15	9	14	11	92	12	24	192	8	172	153	16	2785
d__Bacteria|p__Proteobacteria|c__Betaproteobacteria|o__Burkholderiales|f__Burkholderiaceae|g__Burkholderia|s__Burkholderia_sp_YI23	7	10	11	17	15	5	62	37	4	8	8	6	3	29	16	23	6	151	10	56	401	9	268	289	19	4996
d__Bacteria|p__Proteobacteria|c__Betaproteobacteria|o__Burkholderiales|f__Burkholderiaceae|g__Burkholderia|s__Burkholderia_thailandensis	9	9	4	6	5	9	14	15	0	11	1	2	5	47	14	7	17	169	40	60	338	17	269	406	16	4809
d__Bacteria|p__Proteobacteria|c__Betaproteobacteria|o__Burkholderiales|f__Burkholderiaceae|g__Burkholderia|s__Burkholderia_vietnamiensis	13	2	1	4	7	0	34	8	2	3	8	5	0	20	2	1	0	0	10	9	54	1	32	81	50	365
d__Bacteria|p__Proteobacteria|c__Betaproteobacteria|o__Burkholderiales|f__Burkholderiaceae|g__Burkholderia|s__Burkholderia_xenovorans	8	10	22	4	5	7	57	38	5	2	23	11	9	36	3	18	13	111	15	62	394	6	235	343	25	4417
d__Bacteria|p__Proteobacteria|c__Betaproteobacteria|o__Burkholderiales|f__Burkholderiaceae|g__Cupriavidus	198	116	182	207	223	120	514	235	58	158	104	107	132	493	374	178	274	1851	319	1277	5220	273	4915	6088	394	84515
d__Bacteria|p__Proteobacteria|c__Betaproteobacteria|o__Burkholderiales|f__Burkholderiaceae|g__Cupriavidus|s__Cupriavidus_metallidurans	90	43	72	80	93	42	211	103	34	43	37	38	63	135	150	79	70	803	127	289	1347	51	988	1520	174	19587
d__Bacteria|p__Proteobacteria|c__Betaproteobacteria|o__Burkholderiales|f__Burkholderiaceae|g__Cupriavidus|s__Cupriavidus_necator	59	30	39	63	51	29	131	58	4	33	31	28	23	138	72	27	74	433	103	380	1352	81	1457	1604	98	24559
d__Bacteria|p__Proteobacteria|c__Betaproteobacteria|o__Burkholderiales|f__Burkholderiaceae|g__Cupriavidus|s__Cupriavidus_pinatubonensis	18	3	21	14	21	12	49	25	6	39	9	9	9	106	77	21	47	217	22	181	832	53	842	935	45	14642
d__Bacteria|p__Proteobacteria|c__Betaproteobacteria|o__Burkholderiales|f__Burkholderiaceae|g__Cupriavidus|s__Cupriavidus_taiwanensis	15	31	26	40	41	27	81	35	10	18	21	26	26	75	33	30	35	300	43	238	897	45	883	1172	50	14391
d__Bacteria|p__Proteobacteria|c__Betaproteobacteria|o__Burkholderiales|f__Burkholderiaceae|g__Pandoraea	222	86	80	46	3382	171	2400	1231	20	25	25	290	78	172	62	457	19	248	201	106	2118	26	347	447	169	5744
d__Bacteria|p__Proteobacteria|c__Betaproteobacteria|o__Burkholderiales|f__Burkholderiaceae|g__Pandoraea|s__Pandoraea_sp_RB-44	222	86	80	46	3382	171	2400	1231	20	25	25	290	78	172	62	457	19	248	201	106	2118	26	347	447	169	5744
d__Bacteria|p__Proteobacteria|c__Betaproteobacteria|o__Burkholderiales|f__Burkholderiaceae|g__Polynucleobacter	0	12	18	81	20	44	152	83	0	7	14	7	9	19	4	16	1	0	25	0	111	10	0	43	17	33
d__Bacteria|p__Proteobacteria|c__Betaproteobacteria|o__Burkholderiales|f__Burkholderiaceae|g__Polynucleobacter|s__Polynucleobacter_necessarius	0	12	18	81	20	44	152	83	0	7	14	7	9	19	4	16	1	0	25	0	111	10	0	43	17	33
d__Bacteria|p__Proteobacteria|c__Betaproteobacteria|o__Burkholderiales|f__Burkholderiaceae|g__Ralstonia	24656	747	56136	100830	33972	55189	88877	9053	12711	335677	1514	2800	14498	296915	578769	16728	9787	14975	12593	38991	846303	20688	155145	378355	31499	2801563
d__Bacteria|p__Proteobacteria|c__Betaproteobacteria|o__Burkholderiales|f__Burkholderiaceae|g__Ralstonia|s__Ralstonia_pickettii	442	202	393	270	369	115	934	434	112	121	316	180	262	820	342	318	3498	3044	425	18827	65209	7926	69937	89451	710	1230939
d__Bacteria|p__Proteobacteria|c__Betaproteobacteria|o__Burkholderiales|f__Burkholderiaceae|g__Ralstonia|s__Ralstonia_solanacearum	24148	513	55710	100509	33534	55054	87839	8562	12590	335538	1170	2605	14191	295950	578367	16364	5565	11554	12097	16189	765736	11204	69769	270820	30727	1286991
d__Bacteria|p__Proteobacteria|c__Betaproteobacteria|o__Burkholderiales|f__Comamonadaceae	16932	9433	43397	73739	24318	46220	61462	8887	9682	219425	8688	2911	11062	140127	331095	10806	2267	37948	11889	4901	435512	4206	22450	218544	46283	475646
d__Bacteria|p__Proteobacteria|c__Betaproteobacteria|o__Burkholderiales|f__Comamonadaceae|g__Acidovorax	1303	962	2018	934	1253	732	3026	1157	406	472	772	474	865	7121	4592	1168	297	10564	1296	1381	6525	494	5396	7600	6200	110770
d__Bacteria|p__Proteobacteria|c__Betaproteobacteria|o__Burkholderiales|f__Comamonadaceae|g__Acidovorax|s__Acidovorax_avenae	91	29	38	72	60	33	166	65	15	41	57	47	50	156	55	70	17	492	74	83	282	18	222	275	128	4738
d__Bacteria|p__Proteobacteria|c__Betaproteobacteria|o__Burkholderiales|f__Comamonadaceae|g__Acidovorax|s__Acidovorax_citrulli	60	34	35	38	68	13	181	52	10	21	30	8	49	150	45	59	30	609	60	122	418	32	318	330	98	4275
d__Bacteria|p__Proteobacteria|c__Betaproteobacteria|o__Burkholderiales|f__Comamonadaceae|g__Acidovorax|s__Acidovorax_ebreus	143	94	117	100	155	39	315	141	44	47	47	25	61	1175	79	139	14	644	68	75	346	19	231	392	1111	5569
d__Bacteria|p__Proteobacteria|c__Betaproteobacteria|o__Burkholderiales|f__Comamonadaceae|g__Acidovorax|s__Acidovorax_sp_JS42	333	193	259	224	299	91	744	300	101	87	138	130	230	1787	162	252	42	2461	326	188	947	71	770	1217	1523	16594
d__Bacteria|p__Proteobacteria|c__Betaproteobacteria|o__Burkholderiales|f__Comamonadaceae|g__Acidovorax|s__Acidovorax_sp_KKS102	376	358	1343	324	353	102	1142	372	135	139	276	177	315	774	268	348	170	3660	476	773	3404	291	3355	4227	1020	66464
d__Bacteria|p__Proteobacteria|c__Betaproteobacteria|o__Burkholderiales|f__Comamonadaceae|g__Alicycliphilus	432	422	344	277	336	173	1002	473	117	179	200	160	225	953	779	357	124	3505	405	627	3043	282	2516	3240	790	43032
d__Bacteria|p__Proteobacteria|c__Betaproteobacteria|o__Burkholderiales|f__Comamonadaceae|g__Alicycliphilus|s__Alicycliphilus_denitrificans	432	422	344	277	336	173	1002	473	117	179	200	160	225	953	779	357	124	3505	405	627	3043	282	2516	3240	790	43032
d__Bacteria|p__Proteobacteria|c__Betaproteobacteria|o__Burkholderiales|f__Comamonadaceae|g__Candidatus_Symbiobacter	49	227	127	138	84	168	209	12	5	335	64	10	23	445	4404	23	7	44	100	4	2020	10	61	463	52	148
d__Bacteria|p__Proteobacteria|c__Betaproteobacteria|o__Burkholderiales|f__Comamonadaceae|g__Candidatus_Symbiobacter|s__Candidatus_Symbiobacter_mobilis	49	227	127	138	84	168	209	12	5	335	64	10	23	445	4404	23	7	44	100	4	2020	10	61	463	52	148
d__Bacteria|p__Proteobacteria|c__Betaproteobacteria|o__Burkholderiales|f__Comamonadaceae|g__Comamonas	777	772	1583	3168	1654	3352	1837	550	591	10602	177	161	677	11976	15383	884	117	2486	1169	93	59095	297	707	31126	20772	50998
d__Bacteria|p__Proteobacteria|c__Betaproteobacteria|o__Burkholderiales|f__Comamonadaceae|g__Comamonas|s__Comamonas_testosteroni	777	772	1583	3168	1654	3352	1837	550	591	10602	177	161	677	11976	15383	884	117	2486	1169	93	59095	297	707	31126	20772	50998
d__Bacteria|p__Proteobacteria|c__Betaproteobacteria|o__Burkholderiales|f__Comamonadaceae|g__Delftia	866	1334	3215	332	295	248	932	398	175	202	260	125	408	2336	1454	409	119	3369	978	659	5134	143	2937	4807	2019	53891
d__Bacteria|p__Proteobacteria|c__Betaproteobacteria|o__Burkholderiales|f__Comamonadaceae|g__Delftia|s__Delftia_acidovorans	219	48	79	94	71	43	204	98	33	30	68	34	86	688	112	110	31	683	314	287	2062	65	1250	1956	559	22689
d__Bacteria|p__Proteobacteria|c__Betaproteobacteria|o__Burkholderiales|f__Comamonadaceae|g__Delftia|s__Delftia_sp_Cs1-4	153	42	45	56	53	38	208	66	37	36	40	23	99	374	61	79	17	469	147	65	438	10	246	544	285	4769
d__Bacteria|p__Proteobacteria|c__Betaproteobacteria|o__Burkholderiales|f__Comamonadaceae|g__Polaromonas	197	236	207	166	201	112	570	225	57	358	142	69	160	500	559	158	36	1726	252	201	1655	77	692	1220	364	11523
d__Bacteria|p__Proteobacteria|c__Betaproteobacteria|o__Burkholderiales|f__Comamonadaceae|g__Polaromonas|s__Polaromonas_naphthalenivorans	108	136	88	46	61	38	244	107	26	78	68	41	88	220	204	89	14	1154	151	73	514	11	218	477	209	5949
d__Bacteria|p__Proteobacteria|c__Betaproteobacteria|o__Burkholderiales|f__Comamonadaceae|g__Polaromonas|s__Polaromonas_sp_JS666	83	75	56	79	113	51	261	109	29	100	70	27	60	176	156	49	16	550	79	125	445	58	400	543	125	5427
d__Bacteria|p__Proteobacteria|c__Betaproteobacteria|o__Burkholderiales|f__Comamonadaceae|g__Ramlibacter	261	187	1946	133	125	4737	506	119	72	193	97	66	165	1375	4616	122	25	1391	187	105	23464	23	450	73617	1170	17217
d__Bacteria|p__Proteobacteria|c__Betaproteobacteria|o__Burkholderiales|f__Comamonadaceae|g__Ramlibacter|s__Ramlibacter_tataouinensis	261	187	1946	133	125	4737	506	119	72	193	97	66	165	1375	4616	122	25	1391	187	105	23464	23	450	73617	1170	17217
d__Bacteria|p__Proteobacteria|c__Betaproteobacteria|o__Burkholderiales|f__Comamonadaceae|g__Rhodoferax	72	65	167	48	34	44	131	70	13	26	75	15	45	139	634	41	8	454	75	25	245	7	152	279	134	2964
d__Bacteria|p__Proteobacteria|c__Betaproteobacteria|o__Burkholderiales|f__Comamonadaceae|g__Rhodoferax|s__Rhodoferax_ferrireducens	72	65	167	48	34	44	131	70	13	26	75	15	45	139	634	41	8	454	75	25	245	7	152	279	134	2964
d__Bacteria|p__Proteobacteria|c__Betaproteobacteria|o__Burkholderiales|f__Comamonadaceae|g__Variovorax	469	556	404	321	425	159	985	581	150	226	462	206	338	773	428	297	64	3833	659	340	2099	94	1547	2129	866	29347
d__Bacteria|p__Proteobacteria|c__Betaproteobacteria|o__Burkholderiales|f__Comamonadaceae|g__Variovorax|s__Variovorax_paradoxus	469	556	404	321	425	159	985	581	150	226	462	206	338	773	428	297	64	3833	659	340	2099	94	1547	2129	866	29347
d__Bacteria|p__Proteobacteria|c__Betaproteobacteria|o__Burkholderiales|f__Comamonadaceae|g__Verminephrobacter	262	212	290	252	220	251	480	187	235	439	230	159	188	502	1225	407	494	1024	501	730	1668	811	3209	1654	361	7032
d__Bacteria|p__Proteobacteria|c__Betaproteobacteria|o__Burkholderiales|f__Comamonadaceae|g__Verminephrobacter|s__Verminephrobacter_eiseniae	262	212	290	252	220	251	480	187	235	439	230	159	188	502	1225	407	494	1024	501	730	1668	811	3209	1654	361	7032
d__Bacteria|p__Proteobacteria|c__Betaproteobacteria|o__Burkholderiales|f__Oxalobacteraceae	1432	2541	4328	12574	6760	5543	13595	1186	1060	46419	1024	547	2081	70222	76574	1911	386	1843	2333	218	97831	683	1349	13775	5497	20502
d__Bacteria|p__Proteobacteria|c__Betaproteobacteria|o__Burkholderiales|f__Oxalobacteraceae|g__Candidatus_Zinderia	83	29	536	624	1970	129	124	45	34	2763	682	11	45	355	462	283	13	35	1005	31	2307	365	151	783	231	194
d__Bacteria|p__Proteobacteria|c__Betaproteobacteria|o__Burkholderiales|f__Oxalobacteraceae|g__Candidatus_Zinderia|s__Candidatus_Zinderia_insecticola	83	29	536	624	1970	129	124	45	34	2763	682	11	45	355	462	283	13	35	1005	31	2307	365	151	783	231	194
d__Bacteria|p__Proteobacteria|c__Betaproteobacteria|o__Burkholderiales|f__Oxalobacteraceae|g__Collimonas	1197	77	2754	11710	4477	5341	13228	1033	987	43387	81	461	1849	69419	75729	1466	326	866	1032	56	93607	244	587	11870	4847	10756
d__Bacteria|p__Proteobacteria|c__Betaproteobacteria|o__Burkholderiales|f__Oxalobacteraceae|g__Collimonas|s__Collimonas_fungivorans	1197	77	2754	11710	4477	5341	13228	1033	987	43387	81	461	1849	69419	75729	1466	326	866	1032	56	93607	244	587	11870	4847	10756
d__Bacteria|p__Proteobacteria|c__Betaproteobacteria|o__Burkholderiales|f__Oxalobacteraceae|g__Herbaspirillum	61	173	136	111	77	51	145	78	16	176	52	22	62	226	279	61	29	693	50	88	1174	23	400	546	151	7490
d__Bacteria|p__Proteobacteria|c__Betaproteobacteria|o__Burkholderiales|f__Oxalobacteraceae|g__Herbaspirillum|s__Herbaspirillum_seropedicae	61	173	136	111	77	51	145	78	16	176	52	22	62	226	279	61	29	693	50	88	1174	23	400	546	151	7490
d__Bacteria|p__Proteobacteria|c__Betaproteobacteria|o__Burkholderiales|f__Oxalobacteraceae|g__Herminiimonas	7	47	70	24	8	8	32	1	7	9	81	8	20	24	10	3	1	41	140	13	258	18	45	109	6	824
d__Bacteria|p__Proteobacteria|c__Betaproteobacteria|o__Burkholderiales|f__Oxalobacteraceae|g__Herminiimonas|s__Herminiimonas_arsenicoxydans	7	47	70	24	8	8	32	1	7	9	81	8	20	24	10	3	1	41	140	13	258	18	45	109	6	824
d__Bacteria|p__Proteobacteria|c__Betaproteobacteria|o__Burkholderiales|f__Oxalobacteraceae|g__Janthinobacterium	18	387	44	18	11	5	28	4	1	11	6	8	17	33	18	25	3	144	53	18	264	9	53	335	45	811
d__Bacteria|p__Proteobacteria|c__Betaproteobacteria|o__Burkholderiales|f__Oxalobacteraceae|g__Janthinobacterium|s__Janthinobacterium_sp_Marseille	18	387	44	18	11	5	28	4	1	11	6	8	17	33	18	25	3	144	53	18	264	9	53	335	45	811
d__Bacteria|p__Proteobacteria|c__Betaproteobacteria|o__Burkholderiales|g__Leptothrix	3236	125	6987	10700	3210	12177	8483	1291	1652	40880	230	167	2139	17700	59014	1152	43	1926	2359	166	61335	1680	998	30372	2233	37285
d__Bacteria|p__Proteobacteria|c__Betaproteobacteria|o__Burkholderiales|g__Leptothrix|s__Leptothrix_cholodnii	3236	125	6987	10700	3210	12177	8483	1291	1652	40880	230	167	2139	17700	59014	1152	43	1926	2359	166	61335	1680	998	30372	2233	37285
d__Bacteria|p__Proteobacteria|c__Betaproteobacteria|o__Burkholderiales|g__Methylibium	107	75	106	96	70	54	273	102	29	62	57	50	68	233	141	117	28	604	144	111	521	27	360	619	314	8285
d__Bacteria|p__Proteobacteria|c__Betaproteobacteria|o__Burkholderiales|g__Methylibium|s__Methylibium_petroleiphilum	107	75	106	96	70	54	273	102	29	62	57	50	68	233	141	117	28	604	144	111	521	27	360	619	314	8285
d__Bacteria|p__Proteobacteria|c__Betaproteobacteria|o__Burkholderiales|g__Rubrivivax	146	459	238	329	199	285	523	139	69	1044	111	56	133	882	5275	100	13	1351	201	102	3754	33	427	1876	285	9155
d__Bacteria|p__Proteobacteria|c__Betaproteobacteria|o__Burkholderiales|g__Rubrivivax|s__Rubrivivax_gelatinosus	146	459	238	329	199	285	523	139	69	1044	111	56	133	882	5275	100	13	1351	201	102	3754	33	427	1876	285	9155
d__Bacteria|p__Proteobacteria|c__Betaproteobacteria|o__Burkholderiales|g__Thiomonas	1752	46	2133	9555	71	1744	15186	962	274	21401	49	193	60	26964	490	1331	164	1229	515	36	243830	962	528	17874	6959	61817
d__Bacteria|p__Proteobacteria|c__Betaproteobacteria|o__Burkholderiales|g__Thiomonas|s__Thiomonas_arsenitoxydans	7	11	22	2	13	2	32	5	2	2	14	3	13	1	12	9	2	69	11	9	76	0	56	64	15	896
d__Bacteria|p__Proteobacteria|c__Betaproteobacteria|o__Burkholderiales|g__Thiomonas|s__Thiomonas_intermedia	19	13	19	14	18	7	47	24	6	6	9	9	15	16	5	11	3	124	154	10	62	4	50	75	69	839
d__Bacteria|p__Proteobacteria|c__Betaproteobacteria|o__Gallionellales	10	6	61	35	99	23	40	10	5	67	148	5	3	30	11	12	5	62	324	7	496	83	114	297	26	372
d__Bacteria|p__Proteobacteria|c__Betaproteobacteria|o__Gallionellales|f__Gallionellaceae	10	6	61	35	99	23	40	10	5	67	148	5	3	30	11	12	5	62	324	7	496	83	114	297	26	372
d__Bacteria|p__Proteobacteria|c__Betaproteobacteria|o__Gallionellales|f__Gallionellaceae|g__Gallionella	6	3	37	20	73	7	7	6	3	50	134	5	0	9	4	9	2	21	208	1	380	81	89	216	14	105
d__Bacteria|p__Proteobacteria|c__Betaproteobacteria|o__Gallionellales|f__Gallionellaceae|g__Gallionella|s__Gallionella_capsiferriformans	6	3	37	20	73	7	7	6	3	50	134	5	0	9	4	9	2	21	208	1	380	81	89	216	14	105
d__Bacteria|p__Proteobacteria|c__Betaproteobacteria|o__Gallionellales|f__Gallionellaceae|g__Sideroxydans	4	3	5	14	24	14	33	3	1	1	6	0	3	21	6	3	3	41	6	6	84	2	25	59	12	267
d__Bacteria|p__Proteobacteria|c__Betaproteobacteria|o__Gallionellales|f__Gallionellaceae|g__Sideroxydans|s__Sideroxydans_lithotrophicus	4	3	5	14	24	14	33	3	1	1	6	0	3	21	6	3	3	41	6	6	84	2	25	59	12	267
d__Bacteria|p__Proteobacteria|c__Betaproteobacteria|o__Hydrogenophilales	913	50	2853	9286	4988	7407	15050	1328	1145	42487	106	362	1578	42252	65928	982	353	276	717	12	61758	329	268	12788	2038	8761
d__Bacteria|p__Proteobacteria|c__Betaproteobacteria|o__Hydrogenophilales|f__Hydrogenophilaceae	913	50	2853	9286	4988	7407	15050	1328	1145	42487	106	362	1578	42252	65928	982	353	276	717	12	61758	329	268	12788	2038	8761
d__Bacteria|p__Proteobacteria|c__Betaproteobacteria|o__Hydrogenophilales|f__Hydrogenophilaceae|g__Thiobacillus	913	50	2853	9286	4988	7407	15050	1328	1145	42487	106	362	1578	42252	65928	982	353	276	717	12	61758	329	268	12788	2038	8761
d__Bacteria|p__Proteobacteria|c__Betaproteobacteria|o__Hydrogenophilales|f__Hydrogenophilaceae|g__Thiobacillus|s__Thiobacillus_denitrificans	913	50	2853	9286	4988	7407	15050	1328	1145	42487	106	362	1578	42252	65928	982	353	276	717	12	61758	329	268	12788	2038	8761
d__Bacteria|p__Proteobacteria|c__Betaproteobacteria|o__Methylophilales	269	133	798	2287	2367	1163	614	50	121	1040	2257	45	104	693	1611	227	23	408	2654	19	8301	255	1106	6521	388	3491
d__Bacteria|p__Proteobacteria|c__Betaproteobacteria|o__Methylophilales|f__Methylophilaceae	269	133	798	2287	2367	1163	614	50	121	1040	2257	45	104	693	1611	227	23	408	2654	19	8301	255	1106	6521	388	3491
d__Bacteria|p__Proteobacteria|c__Betaproteobacteria|o__Methylophilales|f__Methylophilaceae|g__Methylobacillus	4	15	25	15	41	104	102	4	11	147	144	2	7	151	10	8	4	4	23	1	2283	0	13	329	13	344
d__Bacteria|p__Proteobacteria|c__Betaproteobacteria|o__Methylophilales|f__Methylophilaceae|g__Methylobacillus|s__Methylobacillus_flagellatus	4	15	25	15	41	104	102	4	11	147	144	2	7	151	10	8	4	4	23	1	2283	0	13	329	13	344
d__Bacteria|p__Proteobacteria|c__Betaproteobacteria|o__Methylophilales|f__Methylophilaceae|g__Methylotenera	43	5	67	95	73	41	51	11	5	176	61	7	18	79	165	24	4	3	95	14	808	15	119	437	37	814
d__Bacteria|p__Proteobacteria|c__Betaproteobacteria|o__Methylophilales|f__Methylophilaceae|g__Methylotenera|s__Methylotenera_mobilis	40	0	12	34	17	9	20	4	1	1	14	2	7	20	5	2	1	0	10	8	126	6	37	97	11	235
d__Bacteria|p__Proteobacteria|c__Betaproteobacteria|o__Methylophilales|f__Methylophilaceae|g__Methylotenera|s__Methylotenera_versatilis	1	1	36	6	9	8	10	0	0	16	34	1	5	11	70	7	1	0	24	0	78	3	8	140	6	84
d__Bacteria|p__Proteobacteria|c__Betaproteobacteria|o__Methylophilales|f__Methylophilaceae|g__Methylovorus	9	40	13	18	22	19	47	7	4	50	193	6	15	50	67	1	4	4	169	4	463	8	23	199	29	320
d__Bacteria|p__Proteobacteria|c__Betaproteobacteria|o__Methylophilales|f__Methylophilaceae|g__Methylovorus|s__Methylovorus_glucosotrophus	0	0	3	3	1	3	1	4	0	1	3	1	0	11	1	0	0	2	122	0	5	0	0	3	9	58
d__Bacteria|p__Proteobacteria|c__Betaproteobacteria|o__Methylophilales|f__Methylophilaceae|g__Methylovorus|s__Methylovorus_sp_MP688	5	0	0	0	3	0	6	0	3	0	4	0	0	0	0	0	0	0	18	3	18	0	9	28	1	1
d__Bacteria|p__Proteobacteria|c__Betaproteobacteria|o__Neisseriales	1826588	384642	7050594	4367099	20768744	349699	1279938	225515	593940	3085175	37784532	529966	1081520	1432290	389233	3104436	23773	1024172	17253307	660	26129905	1019169	2183002	9823684	772372	2357560
d__Bacteria|p__Proteobacteria|c__Betaproteobacteria|o__Neisseriales|f__Chromobacteriaceae	2338	385	10086	10514	23824	1256	2572	676	406	4519	56733	1109	2299	2628	10846	3121	177	1950	27741	295	37733	1354	2353	157074	7198	9676
d__Bacteria|p__Proteobacteria|c__Betaproteobacteria|o__Neisseriales|f__Chromobacteriaceae|g__Chromobacterium	21	13	50	83	116	41	80	25	21	43	82	29	26	52	105	22	65	301	2082	250	754	60	679	805	32	2425
d__Bacteria|p__Proteobacteria|c__Betaproteobacteria|o__Neisseriales|f__Chromobacteriaceae|g__Chromobacterium|s__Chromobacterium_violaceum	21	13	50	83	116	41	80	25	21	43	82	29	26	52	105	22	65	301	2082	250	754	60	679	805	32	2425
d__Bacteria|p__Proteobacteria|c__Betaproteobacteria|o__Neisseriales|f__Chromobacteriaceae|g__Laribacter	157	32	1175	514	1681	68	188	22	39	419	3253	367	111	129	115	242	10	320	1401	13	6147	346	332	1193	91	1726
d__Bacteria|p__Proteobacteria|c__Betaproteobacteria|o__Neisseriales|f__Chromobacteriaceae|g__Laribacter|s__Laribacter_hongkongensis	157	32	1175	514	1681	68	188	22	39	419	3253	367	111	129	115	242	10	320	1401	13	6147	346	332	1193	91	1726
d__Bacteria|p__Proteobacteria|c__Betaproteobacteria|o__Neisseriales|f__Chromobacteriaceae|g__Pseudogulbenkiania	203	65	3391	1799	4274	286	312	294	25	692	12183	252	999	96	167	468	17	589	18022	29	3361	62	291	148131	6182	2722
d__Bacteria|p__Proteobacteria|c__Betaproteobacteria|o__Neisseriales|f__Chromobacteriaceae|g__Pseudogulbenkiania|s__Pseudogulbenkiania_sp_NH8B	203	65	3391	1799	4274	286	312	294	25	692	12183	252	999	96	167	468	17	589	18022	29	3361	62	291	148131	6182	2722
d__Bacteria|p__Proteobacteria|c__Betaproteobacteria|o__Neisseriales|f__Neisseriaceae	1479396	346699	5882011	3478853	16561359	287619	1146623	196955	493352	2425776	31566923	442532	922903	1251249	301894	2664407	20548	942774	14616797	330	24662473	876449	2025674	9085610	667681	2088702
d__Bacteria|p__Proteobacteria|c__Betaproteobacteria|o__Neisseriales|f__Neisseriaceae|g__Neisseria	1479396	346699	5882011	3478853	16561359	287619	1146623	196955	493352	2425776	31566923	442532	922903	1251249	301894	2664407	20548	942774	14616797	330	24662473	876449	2025674	9085610	667681	2088702
d__Bacteria|p__Proteobacteria|c__Betaproteobacteria|o__Neisseriales|f__Neisseriaceae|g__Neisseria|s__Neisseria_gonorrhoeae	4957	1432	25847	39499	2038532	6852	4433	2293	61251	9518	225570	24652	2309	29178	10266	169372	302	5442	65755	28	140470	8923	9327	127309	3317	12610
d__Bacteria|p__Proteobacteria|c__Betaproteobacteria|o__Neisseriales|f__Neisseriaceae|g__Neisseria|s__Neisseria_lactamica	16302	7501	257651	83025	61643	9187	141491	7391	7081	54502	363498	6869	10909	28904	5129	32857	466	32578	248848	169	1249785	27186	43765	262951	25507	139501
d__Bacteria|p__Proteobacteria|c__Betaproteobacteria|o__Neisseriales|f__Neisseriaceae|g__Neisseria|s__Neisseria_meningitidis	395615	90686	1276047	844835	3263388	76218	287279	54471	121938	415739	7046720	135751	259027	205890	48113	652870	5222	364539	5170280	57	7174608	181941	478015	2301186	217018	450287
d__Bacteria|p__Proteobacteria|c__Betaproteobacteria|o__Nitrosomonadales	113	99	337	256	11303	94	264	43	57	279	1660	80	75	304	245	82	19	91	705	13	1478	100	968	1528	85	683
d__Bacteria|p__Proteobacteria|c__Betaproteobacteria|o__Nitrosomonadales|f__Nitrosomonadaceae	113	99	337	256	11303	94	264	43	57	279	1660	80	75	304	245	82	19	91	705	13	1478	100	968	1528	85	683
d__Bacteria|p__Proteobacteria|c__Betaproteobacteria|o__Nitrosomonadales|f__Nitrosomonadaceae|g__Nitrosomonas	108	93	296	188	11163	84	258	34	56	257	1547	66	63	274	190	82	18	91	685	12	1286	87	945	1241	70	556
d__Bacteria|p__Proteobacteria|c__Betaproteobacteria|o__Nitrosomonadales|f__Nitrosomonadaceae|g__Nitrosomonas|s__Nitrosomonas_europaea	2	5	5	13	19	7	0	2	0	0	16	1	2	21	3	1	0	30	13	2	16	0	11	152	0	176
d__Bacteria|p__Proteobacteria|c__Betaproteobacteria|o__Nitrosomonadales|f__Nitrosomonadaceae|g__Nitrosomonas|s__Nitrosomonas_eutropha	15	8	68	36	10773	3	56	4	8	76	747	5	11	29	8	17	0	8	143	0	157	14	7	572	5	80
d__Bacteria|p__Proteobacteria|c__Betaproteobacteria|o__Nitrosomonadales|f__Nitrosomonadaceae|g__Nitrosomonas|s__Nitrosomonas_sp_AL212	0	5	36	10	12	9	5	0	0	22	19	1	1	20	57	6	2	0	74	1	166	3	8	59	31	111
d__Bacteria|p__Proteobacteria|c__Betaproteobacteria|o__Nitrosomonadales|f__Nitrosomonadaceae|g__Nitrosomonas|s__Nitrosomonas_sp_Is79A3	69	61	58	39	70	54	62	25	30	68	67	53	18	71	69	5	15	12	57	9	169	14	28	51	20	147
d__Bacteria|p__Proteobacteria|c__Betaproteobacteria|o__Nitrosomonadales|f__Nitrosomonadaceae|g__Nitrosospira	5	4	32	57	139	6	4	9	1	9	112	10	7	8	3	0	0	0	20	1	86	13	20	126	13	125
d__Bacteria|p__Proteobacteria|c__Betaproteobacteria|o__Nitrosomonadales|f__Nitrosomonadaceae|g__Nitrosospira|s__Nitrosospira_multiformis	5	4	32	57	139	6	4	9	1	9	112	10	7	8	3	0	0	0	20	1	86	13	20	126	13	125
d__Bacteria|p__Proteobacteria|c__Betaproteobacteria|o__Rhodocyclales	52412	33012	308180	177716	342579	35728	113163	19559	13760	192816	1524114	22567	77275	140196	202234	107422	2612	59604	532159	202	1650909	26577	125457	438289	31746	76394
d__Bacteria|p__Proteobacteria|c__Betaproteobacteria|o__Rhodocyclales|f__Rhodocyclaceae	52412	33012	308180	177716	342579	35728	113163	19559	13760	192816	1524114	22567	77275	140196	202234	107422	2612	59604	532159	202	1650909	26577	125457	438289	31746	76394
d__Bacteria|p__Proteobacteria|c__Betaproteobacteria|o__Rhodocyclales|f__Rhodocyclaceae|g__Aromatoleum	8	24	15	11	13	19	47	6	7	4	3	7	8	39	26	3	2	110	13	24	148	5	50	229	18	921
d__Bacteria|p__Proteobacteria|c__Betaproteobacteria|o__Rhodocyclales|f__Rhodocyclaceae|g__Aromatoleum|s__Aromatoleum_aromaticum	8	24	15	11	13	19	47	6	7	4	3	7	8	39	26	3	2	110	13	24	148	5	50	229	18	921
d__Bacteria|p__Proteobacteria|c__Betaproteobacteria|o__Rhodocyclales|f__Rhodocyclaceae|g__Azoarcus	4621	50	9829	25916	12611	21263	16364	2704	3110	114400	364	1036	4765	90398	198328	3242	716	1206	2572	59	297675	2381	1667	54821	5764	14003
d__Bacteria|p__Proteobacteria|c__Betaproteobacteria|o__Rhodocyclales|f__Rhodocyclaceae|g__Azoarcus|s__Azoarcus_sp_BH72	4594	44	9811	25904	12603	21250	16328	2686	3110	114373	357	1033	4758	90349	198285	3230	714	994	2551	42	297303	2376	1581	54590	5729	11650
d__Bacteria|p__Proteobacteria|c__Betaproteobacteria|o__Rhodocyclales|f__Rhodocyclaceae|g__Azoarcus|s__Azoarcus_sp_KH32C	27	5	17	8	5	13	36	18	0	26	7	3	7	37	42	12	2	192	21	17	364	5	80	228	35	2351
d__Bacteria|p__Proteobacteria|c__Betaproteobacteria|o__Rhodocyclales|f__Rhodocyclaceae|g__Azospira	90	28	46	42	52	36	189	104	32	71	61	24	52	130	115	49	28	218	149	39	448	11	193	302	139	3794
d__Bacteria|p__Proteobacteria|c__Betaproteobacteria|o__Rhodocyclales|f__Rhodocyclaceae|g__Azospira|s__Azospira_oryzae	90	28	46	42	52	36	189	104	32	71	61	24	52	130	115	49	28	218	149	39	448	11	193	302	139	3794
d__Bacteria|p__Proteobacteria|c__Betaproteobacteria|o__Rhodocyclales|f__Rhodocyclaceae|g__Dechloromonas	264	56	2877	557	2348	1345	184	81	50	431	5136	34	181	309	213	357	3	206	1638	18	7385	233	535	13580	619	5859
d__Bacteria|p__Proteobacteria|c__Betaproteobacteria|o__Rhodocyclales|f__Rhodocyclaceae|g__Dechloromonas|s__Dechloromonas_aromatica	264	56	2877	557	2348	1345	184	81	50	431	5136	34	181	309	213	357	3	206	1638	18	7385	233	535	13580	619	5859
d__Bacteria|p__Proteobacteria|c__Betaproteobacteria|o__Rhodocyclales|f__Rhodocyclaceae|g__Thauera	47313	32751	294805	150814	325312	13036	96224	16647	10498	77505	1514583	21424	72161	49134	3414	103458	1857	57811	527388	50	1343220	23922	122843	368869	25123	50894
d__Bacteria|p__Proteobacteria|c__Betaproteobacteria|o__Rhodocyclales|f__Rhodocyclaceae|g__Thauera|s__Thauera_sp_MZ1T	47313	32751	294805	150814	325312	13036	96224	16647	10498	77505	1514583	21424	72161	49134	3414	103458	1857	57811	527388	50	1343220	23922	122843	368869	25123	50894
d__Bacteria|p__Proteobacteria|c__Betaproteobacteria|o__Sulfuricellales	66	24	300	121	865	15	48	14	35	109	1400	25	29	35	20	57	4	58	594	4	450	95	109	474	24	472
d__Bacteria|p__Proteobacteria|c__Betaproteobacteria|o__Sulfuricellales|f__Sulfuricellaceae	66	24	300	121	865	15	48	14	35	109	1400	25	29	35	20	57	4	58	594	4	450	95	109	474	24	472
d__Bacteria|p__Proteobacteria|c__Betaproteobacteria|o__Sulfuricellales|f__Sulfuricellaceae|g__Sulfuricella	66	24	300	121	865	15	48	14	35	109	1400	25	29	35	20	57	4	58	594	4	450	95	109	474	24	472
d__Bacteria|p__Proteobacteria|c__Betaproteobacteria|o__Sulfuricellales|f__Sulfuricellaceae|g__Sulfuricella|s__Sulfuricella_denitrificans	66	24	300	121	865	15	48	14	35	109	1400	25	29	35	20	57	4	58	594	4	450	95	109	474	24	472
d__Bacteria|p__Proteobacteria|c__Betaproteobacteria|s__beta_proteobacterium_CB	12	0	10	25	11	87	9	16	5	1	7	2	3	0	9	6	2	39	35	0	27	0	27	33	0	1
d__Bacteria|p__Proteobacteria|c__Deltaproteobacteria	2178	4906	41298	48941	47292	12042	35540	4792	1983	18176	14750	3208	1995	22718	22001	2471	2215	7997	40732	3435	271016	13633	53189	95631	18522	194260
d__Bacteria|p__Proteobacteria|c__Deltaproteobacteria|g__Candidatus_Babela	0	0	15	9	8	1	2	0	0	0	10	1	0	11	0	5	1	0	0	0	32	6	2	23	2	3
d__Bacteria|p__Proteobacteria|c__Deltaproteobacteria|g__Candidatus_Babela|s__Candidatus_Babela_massiliensis	0	0	15	9	8	1	2	0	0	0	10	1	0	11	0	5	1	0	0	0	32	6	2	23	2	3
d__Bacteria|p__Proteobacteria|c__Deltaproteobacteria|o__Bdellovibrionales	29	51	2019	489	519	349	587	88	17	61	3625	7	38	489	51	74	15	266	170	77	895	151	202	519	371	473
d__Bacteria|p__Proteobacteria|c__Deltaproteobacteria|o__Bdellovibrionales|f__Bacteriovoracaceae	6	17	460	366	334	321	483	21	4	19	3501	1	22	416	32	37	4	85	11	37	242	19	118	290	191	39
d__Bacteria|p__Proteobacteria|c__Deltaproteobacteria|o__Bdellovibrionales|f__Bacteriovoracaceae|g__Bacteriovorax	6	17	460	366	334	321	483	21	4	19	3501	1	22	416	32	37	4	85	11	37	242	19	118	290	191	39
d__Bacteria|p__Proteobacteria|c__Deltaproteobacteria|o__Bdellovibrionales|f__Bacteriovoracaceae|g__Bacteriovorax|s__Bacteriovorax_marinus	6	17	460	366	334	321	483	21	4	19	3501	1	22	416	32	37	4	85	11	37	242	19	118	290	191	39
d__Bacteria|p__Proteobacteria|c__Deltaproteobacteria|o__Bdellovibrionales|f__Bdellovibrionaceae	23	34	1559	123	185	28	104	67	13	42	124	6	16	73	19	37	11	181	159	40	653	132	84	229	180	434
d__Bacteria|p__Proteobacteria|c__Deltaproteobacteria|o__Bdellovibrionales|f__Bdellovibrionaceae|g__Bdellovibrio	23	34	1559	123	185	28	104	67	13	42	124	6	16	73	19	37	11	181	159	40	653	132	84	229	180	434
d__Bacteria|p__Proteobacteria|c__Deltaproteobacteria|o__Bdellovibrionales|f__Bdellovibrionaceae|g__Bdellovibrio|s__Bdellovibrio_bacteriovorus	11	15	1498	9	11	17	27	59	12	9	8	2	0	35	2	15	10	163	34	40	36	84	50	62	11	99
d__Bacteria|p__Proteobacteria|c__Deltaproteobacteria|o__Bdellovibrionales|f__Bdellovibrionaceae|g__Bdellovibrio|s__Bdellovibrio_exovorus	0	0	5	0	1	0	4	1	0	0	0	0	0	0	1	0	0	1	3	0	5	0	8	13	68	0
d__Bacteria|p__Proteobacteria|c__Deltaproteobacteria|o__Desulfarculales	38	16	448	339	80	29	61	87	18	10	0	62	2	20	6	29	89	29	165	348	733	347	820	1045	90	283
d__Bacteria|p__Proteobacteria|c__Deltaproteobacteria|o__Desulfarculales|f__Desulfarculaceae	38	16	448	339	80	29	61	87	18	10	0	62	2	20	6	29	89	29	165	348	733	347	820	1045	90	283
d__Bacteria|p__Proteobacteria|c__Deltaproteobacteria|o__Desulfarculales|f__Desulfarculaceae|g__Desulfarculus	38	16	448	339	80	29	61	87	18	10	0	62	2	20	6	29	89	29	165	348	733	347	820	1045	90	283
d__Bacteria|p__Proteobacteria|c__Deltaproteobacteria|o__Desulfarculales|f__Desulfarculaceae|g__Desulfarculus|s__Desulfarculus_baarsii	38	16	448	339	80	29	61	87	18	10	0	62	2	20	6	29	89	29	165	348	733	347	820	1045	90	283
d__Bacteria|p__Proteobacteria|c__Deltaproteobacteria|o__Desulfobacterales	187	322	918	2242	825	2244	8540	426	31	799	565	48	65	1407	250	119	55	1421	616	26	7755	149	9342	5876	1055	13508
d__Bacteria|p__Proteobacteria|c__Deltaproteobacteria|o__Desulfobacterales|f__Desulfobacteraceae	31	15	83	209	245	90	117	94	6	31	258	24	15	47	19	26	1	154	384	4	540	36	125	444	222	654
d__Bacteria|p__Proteobacteria|c__Deltaproteobacteria|o__Desulfobacterales|f__Desulfobacteraceae|g__Desulfatibacillum	1	2	0	10	16	0	9	1	0	1	0	0	0	3	0	1	0	16	0	0	36	0	11	40	1	9
d__Bacteria|p__Proteobacteria|c__Deltaproteobacteria|o__Desulfobacterales|f__Desulfobacteraceae|g__Desulfatibacillum|s__Desulfatibacillum_alkenivorans	1	2	0	10	16	0	9	1	0	1	0	0	0	3	0	1	0	16	0	0	36	0	11	40	1	9
d__Bacteria|p__Proteobacteria|c__Deltaproteobacteria|o__Desulfobacterales|f__Desulfobacteraceae|g__Desulfobacterium	9	3	12	148	51	44	20	1	1	6	13	4	6	18	11	5	0	2	1	0	136	2	30	146	5	0
d__Bacteria|p__Proteobacteria|c__Deltaproteobacteria|o__Desulfobacterales|f__Desulfobacteraceae|g__Desulfobacterium|s__Desulfobacterium_autotrophicum	9	3	12	148	51	44	20	1	1	6	13	4	6	18	11	5	0	2	1	0	136	2	30	146	5	0
d__Bacteria|p__Proteobacteria|c__Deltaproteobacteria|o__Desulfobacterales|f__Desulfobacteraceae|g__Desulfobacula	9	5	33	28	40	31	63	83	3	15	88	1	8	2	0	9	0	19	206	0	28	3	17	33	170	567
d__Bacteria|p__Proteobacteria|c__Deltaproteobacteria|o__Desulfobacterales|f__Desulfobacteraceae|g__Desulfobacula|s__Desulfobacula_toluolica	9	5	33	28	40	31	63	83	3	15	88	1	8	2	0	9	0	19	206	0	28	3	17	33	170	567
d__Bacteria|p__Proteobacteria|c__Deltaproteobacteria|o__Desulfobacterales|f__Desulfobacteraceae|g__Desulfococcus	12	4	38	21	136	11	13	3	1	9	156	16	1	24	8	11	1	115	170	4	332	31	62	217	39	70
d__Bacteria|p__Proteobacteria|c__Deltaproteobacteria|o__Desulfobacterales|f__Desulfobacteraceae|g__Desulfococcus|s__Desulfococcus_oleovorans	12	4	38	21	136	11	13	3	1	9	156	16	1	24	8	11	1	115	170	4	332	31	62	217	39	70
d__Bacteria|p__Proteobacteria|c__Deltaproteobacteria|o__Desulfobacterales|f__Desulfobulbaceae	156	306	833	2031	575	2150	8412	332	25	767	299	24	50	1356	231	93	54	1266	226	22	7208	113	9206	5417	822	12835
d__Bacteria|p__Proteobacteria|c__Deltaproteobacteria|o__Desulfobacterales|f__Desulfobulbaceae|g__Desulfobulbus	18	138	311	170	174	109	110	84	5	0	91	13	10	570	17	33	36	77	53	12	2504	11	4332	876	364	252
d__Bacteria|p__Proteobacteria|c__Deltaproteobacteria|o__Desulfobacterales|f__Desulfobulbaceae|g__Desulfobulbus|s__Desulfobulbus_propionicus	18	138	311	170	174	109	110	84	5	0	91	13	10	570	17	33	36	77	53	12	2504	11	4332	876	364	252
d__Bacteria|p__Proteobacteria|c__Deltaproteobacteria|o__Desulfobacterales|f__Desulfobulbaceae|g__Desulfocapsa	3	8	23	30	54	7	1	10	5	9	2	0	1	0	0	4	0	1	5	0	76	0	5	352	21	5
d__Bacteria|p__Proteobacteria|c__Deltaproteobacteria|o__Desulfobacterales|f__Desulfobulbaceae|g__Desulfocapsa|s__Desulfocapsa_sulfexigens	3	8	23	30	54	7	1	10	5	9	2	0	1	0	0	4	0	1	5	0	76	0	5	352	21	5
d__Bacteria|p__Proteobacteria|c__Deltaproteobacteria|o__Desulfobacterales|f__Desulfobulbaceae|g__Desulfotalea	116	6	95	1534	119	1871	8172	111	12	747	3	3	1	119	143	8	5	1157	101	0	2432	89	224	2835	184	11856
d__Bacteria|p__Proteobacteria|c__Deltaproteobacteria|o__Desulfobacterales|f__Desulfobulbaceae|g__Desulfotalea|s__Desulfotalea_psychrophila	116	6	95	1534	119	1871	8172	111	12	747	3	3	1	119	143	8	5	1157	101	0	2432	89	224	2835	184	11856
d__Bacteria|p__Proteobacteria|c__Deltaproteobacteria|o__Desulfobacterales|f__Desulfobulbaceae|g__Desulfurivibrio	14	58	173	189	121	49	84	74	2	11	153	2	33	261	61	24	9	30	25	4	824	8	945	574	106	284
d__Bacteria|p__Proteobacteria|c__Deltaproteobacteria|o__Desulfobacterales|f__Desulfobulbaceae|g__Desulfurivibrio|s__Desulfurivibrio_alkaliphilus	14	58	173	189	121	49	84	74	2	11	153	2	33	261	61	24	9	30	25	4	824	8	945	574	106	284
d__Bacteria|p__Proteobacteria|c__Deltaproteobacteria|o__Desulfovibrionales	496	1011	15220	22289	30244	1426	3254	532	613	539	3837	410	564	6364	418	399	1450	1386	2648	2115	159343	8688	16990	39621	1020	4059
d__Bacteria|p__Proteobacteria|c__Deltaproteobacteria|o__Desulfovibrionales|f__Desulfohalobiaceae	1	163	3332	4764	6935	173	333	46	77	0	629	9	58	1462	3	35	0	154	441	3	35246	868	3523	7174	83	55
d__Bacteria|p__Proteobacteria|c__Deltaproteobacteria|o__Desulfovibrionales|f__Desulfohalobiaceae|g__Desulfohalobium	1	163	3332	4764	6935	173	333	46	77	0	629	9	58	1462	3	35	0	154	441	3	35246	868	3523	7174	83	55
d__Bacteria|p__Proteobacteria|c__Deltaproteobacteria|o__Desulfovibrionales|f__Desulfohalobiaceae|g__Desulfohalobium|s__Desulfohalobium_retbaense	1	163	3332	4764	6935	173	333	46	77	0	629	9	58	1462	3	35	0	154	441	3	35246	868	3523	7174	83	55
d__Bacteria|p__Proteobacteria|c__Deltaproteobacteria|o__Desulfovibrionales|f__Desulfomicrobiaceae	13	297	7052	10474	10671	193	791	100	93	1	1099	9	132	2126	4	53	0	87	446	1	77645	2610	5308	21042	195	660
d__Bacteria|p__Proteobacteria|c__Deltaproteobacteria|o__Desulfovibrionales|f__Desulfomicrobiaceae|g__Desulfomicrobium	13	297	7052	10474	10671	193	791	100	93	1	1099	9	132	2126	4	53	0	87	446	1	77645	2610	5308	21042	195	660
d__Bacteria|p__Proteobacteria|c__Deltaproteobacteria|o__Desulfovibrionales|f__Desulfomicrobiaceae|g__Desulfomicrobium|s__Desulfomicrobium_baculatum	13	297	7052	10474	10671	193	791	100	93	1	1099	9	132	2126	4	53	0	87	446	1	77645	2610	5308	21042	195	660
d__Bacteria|p__Proteobacteria|c__Deltaproteobacteria|o__Desulfovibrionales|f__Desulfovibrionaceae	362	389	2260	3606	4989	752	1259	376	409	538	1793	382	348	1445	390	297	1449	1104	1473	2111	11674	3804	5853	5549	681	3292
d__Bacteria|p__Proteobacteria|c__Deltaproteobacteria|o__Desulfovibrionales|f__Desulfovibrionaceae|g__Desulfovibrio	163	200	1948	2992	4316	426	1109	94	34	106	1336	54	84	1166	92	126	6	322	722	11	9408	310	823	2742	438	2344
d__Bacteria|p__Proteobacteria|c__Deltaproteobacteria|o__Desulfovibrionales|f__Desulfovibrionaceae|g__Desulfovibrio|s__Desulfovibrio_aespoeensis	0	0	5	6	17	0	2	2	2	1	0	1	4	2	14	4	0	2	6	1	24	0	4	20	1	16
d__Bacteria|p__Proteobacteria|c__Deltaproteobacteria|o__Desulfovibrionales|f__Desulfovibrionaceae|g__Desulfovibrio|s__Desulfovibrio_africanus	4	8	6	10	5	6	14	7	0	0	0	0	2	6	1	2	1	41	1	1	112	0	16	170	4	386
d__Bacteria|p__Proteobacteria|c__Deltaproteobacteria|o__Desulfovibrionales|f__Desulfovibrionaceae|g__Desulfovibrio|s__Desulfovibrio_alaskensis	0	2	1	2	112	21	1	0	0	0	2	0	0	21	0	3	0	31	7	0	36	9	20	7	2	111
d__Bacteria|p__Proteobacteria|c__Deltaproteobacteria|o__Desulfovibrionales|f__Desulfovibrionaceae|g__Desulfovibrio|s__Desulfovibrio_desulfuricans	60	38	163	336	723	218	716	3	5	14	27	20	10	319	17	10	2	56	45	4	1392	50	172	452	192	522
d__Bacteria|p__Proteobacteria|c__Deltaproteobacteria|o__Desulfovibrionales|f__Desulfovibrionaceae|g__Desulfovibrio|s__Desulfovibrio_gigas	1	4	60	51	94	11	7	8	0	0	9	2	0	17	0	0	0	0	9	4	286	9	34	166	15	234
d__Bacteria|p__Proteobacteria|c__Deltaproteobacteria|o__Desulfovibrionales|f__Desulfovibrionaceae|g__Desulfovibrio|s__Desulfovibrio_hydrothermalis	0	4	2	3	17	1	0	4	0	0	0	0	0	5	0	0	0	0	0	0	15	1	5	8	0	0
d__Bacteria|p__Proteobacteria|c__Deltaproteobacteria|o__Desulfovibrionales|f__Desulfovibrionaceae|g__Desulfovibrio|s__Desulfovibrio_magneticus	12	2	8	11	2	2	10	8	0	1	7	3	16	14	1	1	0	3	2	0	42	6	21	30	22	142
d__Bacteria|p__Proteobacteria|c__Deltaproteobacteria|o__Desulfovibrionales|f__Desulfovibrionaceae|g__Desulfovibrio|s__Desulfovibrio_piezophilus	54	10	253	148	488	14	43	8	14	74	1089	12	17	58	12	99	0	81	508	0	615	36	70	266	70	136
d__Bacteria|p__Proteobacteria|c__Deltaproteobacteria|o__Desulfovibrionales|f__Desulfovibrionaceae|g__Desulfovibrio|s__Desulfovibrio_salexigens	7	29	20	11	82	38	5	30	1	3	1	0	9	6	7	4	0	0	28	0	101	1	36	39	50	296
d__Bacteria|p__Proteobacteria|c__Deltaproteobacteria|o__Desulfovibrionales|f__Desulfovibrionaceae|g__Desulfovibrio|s__Desulfovibrio_vulgaris	12	47	1138	1835	1300	39	111	19	0	9	99	3	13	303	31	0	1	40	15	1	2845	55	168	570	48	290
d__Bacteria|p__Proteobacteria|c__Deltaproteobacteria|o__Desulfovibrionales|f__Desulfovibrionaceae|g__Lawsonia	175	171	210	133	135	291	80	275	361	366	52	311	249	182	222	125	1441	766	202	2100	1434	3433	4960	2345	211	738
d__Bacteria|p__Proteobacteria|c__Deltaproteobacteria|o__Desulfovibrionales|f__Desulfovibrionaceae|g__Lawsonia|s__Lawsonia_intracellularis	175	171	210	133	135	291	80	275	361	366	52	311	249	182	222	125	1441	766	202	2100	1434	3433	4960	2345	211	738
d__Bacteria|p__Proteobacteria|c__Deltaproteobacteria|o__Desulfurellales	13	29	102	105	174	57	28	4	8	24	210	11	18	36	7	13	4	19	185	0	287	5	65	623	19	71
d__Bacteria|p__Proteobacteria|c__Deltaproteobacteria|o__Desulfurellales|f__Desulfurellaceae	13	29	102	105	174	57	28	4	8	24	210	11	18	36	7	13	4	19	185	0	287	5	65	623	19	71
d__Bacteria|p__Proteobacteria|c__Deltaproteobacteria|o__Desulfurellales|f__Desulfurellaceae|g__Hippea	13	29	102	105	174	57	28	4	8	24	210	11	18	36	7	13	4	19	185	0	287	5	65	623	19	71
d__Bacteria|p__Proteobacteria|c__Deltaproteobacteria|o__Desulfurellales|f__Desulfurellaceae|g__Hippea|s__Hippea_maritima	13	29	102	105	174	57	28	4	8	24	210	11	18	36	7	13	4	19	185	0	287	5	65	623	19	71
d__Bacteria|p__Proteobacteria|c__Deltaproteobacteria|o__Desulfuromonadales	109	1881	2888	2173	2112	272	752	109	20	354	4931	54	112	1086	121	177	31	553	819	41	13757	406	2880	7379	7954	3521
d__Bacteria|p__Proteobacteria|c__Deltaproteobacteria|o__Desulfuromonadales|f__Geobacteraceae	65	133	1514	2162	2104	268	749	101	20	352	4920	54	110	1071	119	177	29	552	796	40	13563	405	2811	7274	7800	3336
d__Bacteria|p__Proteobacteria|c__Deltaproteobacteria|o__Desulfuromonadales|f__Geobacteraceae|g__Geobacter	65	133	1514	2162	2104	268	749	101	20	352	4920	54	110	1071	119	177	29	552	796	40	13563	405	2811	7274	7800	3336
d__Bacteria|p__Proteobacteria|c__Deltaproteobacteria|o__Desulfuromonadales|f__Geobacteraceae|g__Geobacter|s__Geobacter_bemidjiensis	0	2	6	6	3	0	21	0	0	1	2	1	0	8	0	1	2	2	5	4	8	1	1	29	5	80
d__Bacteria|p__Proteobacteria|c__Deltaproteobacteria|o__Desulfuromonadales|f__Geobacteraceae|g__Geobacter|s__Geobacter_daltonii	2	0	1	2	11	0	12	0	2	0	7	0	1	16	0	0	0	0	1	0	11	0	3	13	1	76
d__Bacteria|p__Proteobacteria|c__Deltaproteobacteria|o__Desulfuromonadales|f__Geobacteraceae|g__Geobacter|s__Geobacter_lovleyi	42	19	160	344	46	169	199	38	1	184	1987	2	62	310	26	31	4	137	13	0	349	2	190	1944	839	206
d__Bacteria|p__Proteobacteria|c__Deltaproteobacteria|o__Desulfuromonadales|f__Geobacteraceae|g__Geobacter|s__Geobacter_metallireducens	0	57	751	1501	1650	37	138	5	6	0	203	0	15	358	0	10	0	0	49	2	9585	350	960	3153	0	492
d__Bacteria|p__Proteobacteria|c__Deltaproteobacteria|o__Desulfuromonadales|f__Geobacteraceae|g__Geobacter|s__Geobacter_sp_M18	7	0	27	3	5	2	16	4	0	0	4	0	7	9	1	7	0	140	5	0	11	0	29	52	3	4
d__Bacteria|p__Proteobacteria|c__Deltaproteobacteria|o__Desulfuromonadales|f__Geobacteraceae|g__Geobacter|s__Geobacter_sp_M21	10	5	2	14	3	15	10	2	0	7	4	1	3	0	17	2	8	1	1	20	26	22	59	16	2	79
d__Bacteria|p__Proteobacteria|c__Deltaproteobacteria|o__Desulfuromonadales|f__Geobacteraceae|g__Geobacter|s__Geobacter_sulfurreducens	0	1	3	0	6	1	14	0	0	3	10	0	5	2	3	2	0	0	1	0	14	1	5	33	8	183
d__Bacteria|p__Proteobacteria|c__Deltaproteobacteria|o__Desulfuromonadales|f__Geobacteraceae|g__Geobacter|s__Geobacter_uraniireducens	2	1	6	11	8	5	4	1	2	4	28	2	2	15	0	2	1	49	22	12	62	12	91	40	32	2
d__Bacteria|p__Proteobacteria|c__Deltaproteobacteria|o__Desulfuromonadales|f__Pelobacteraceae	2	0	10	4	8	4	2	6	0	1	8	0	1	0	2	0	1	1	18	0	103	0	61	99	140	144
d__Bacteria|p__Proteobacteria|c__Deltaproteobacteria|o__Desulfuromonadales|f__Pelobacteraceae|g__Pelobacter	2	0	10	4	8	4	2	6	0	1	8	0	1	0	2	0	1	1	18	0	103	0	61	99	140	144
d__Bacteria|p__Proteobacteria|c__Deltaproteobacteria|o__Desulfuromonadales|f__Pelobacteraceae|g__Pelobacter|s__Pelobacter_carbinolicus	2	0	7	4	6	1	1	0	0	0	8	0	0	0	2	0	0	1	12	0	17	0	20	19	139	1
d__Bacteria|p__Proteobacteria|c__Deltaproteobacteria|o__Desulfuromonadales|f__Pelobacteraceae|g__Pelobacter|s__Pelobacter_propionicus	0	0	3	0	2	3	1	6	0	1	0	0	1	0	0	0	1	0	6	0	86	0	41	80	1	143
d__Bacteria|p__Proteobacteria|c__Deltaproteobacteria|o__Myxococcales	407	1055	2833	3185	2838	2275	2596	559	166	4117	707	1707	515	2871	2577	1175	322	2518	1969	804	7303	741	2527	2425	1421	34474
d__Bacteria|p__Proteobacteria|c__Deltaproteobacteria|o__Myxococcales|f__Anaeromyxobacteraceae	4	4	18	10	4	6	46	7	3	11	51	9	18	48	4	2	12	379	29	9	222	6	77	310	60	529
d__Bacteria|p__Proteobacteria|c__Deltaproteobacteria|o__Myxococcales|f__Anaeromyxobacteraceae|g__Anaeromyxobacter	4	4	18	10	4	6	46	7	3	11	51	9	18	48	4	2	12	379	29	9	222	6	77	310	60	529
d__Bacteria|p__Proteobacteria|c__Deltaproteobacteria|o__Myxococcales|f__Anaeromyxobacteraceae|g__Anaeromyxobacter|s__Anaeromyxobacter_dehalogenans	3	1	4	7	4	1	9	0	1	1	3	0	5	8	3	0	4	183	14	2	41	0	16	44	24	105
d__Bacteria|p__Proteobacteria|c__Deltaproteobacteria|o__Myxococcales|f__Anaeromyxobacteraceae|g__Anaeromyxobacter|s__Anaeromyxobacter_sp_Fw109-5	0	3	2	0	0	2	9	3	2	8	24	5	5	17	1	0	8	58	1	6	30	2	43	65	19	365
d__Bacteria|p__Proteobacteria|c__Deltaproteobacteria|o__Myxococcales|f__Anaeromyxobacteraceae|g__Anaeromyxobacter|s__Anaeromyxobacter_sp_K	0	0	0	0	0	0	0	2	0	0	1	0	0	1	0	0	0	81	0	0	7	0	1	7	0	0
d__Bacteria|p__Proteobacteria|c__Deltaproteobacteria|o__Myxococcales|f__Cystobacteraceae	16	5	4	3	2	3	13	6	0	1	5	0	7	47	8	3	24	152	10	49	89	21	107	69	8	60
d__Bacteria|p__Proteobacteria|c__Deltaproteobacteria|o__Myxococcales|f__Cystobacteraceae|g__Stigmatella	16	5	4	3	2	3	13	6	0	1	5	0	7	47	8	3	24	152	10	49	89	21	107	69	8	60
d__Bacteria|p__Proteobacteria|c__Deltaproteobacteria|o__Myxococcales|f__Cystobacteraceae|g__Stigmatella|s__Stigmatella_aurantiaca	16	5	4	3	2	3	13	6	0	1	5	0	7	47	8	3	24	152	10	49	89	21	107	69	8	60
d__Bacteria|p__Proteobacteria|c__Deltaproteobacteria|o__Myxococcales|f__Kofleriaceae	35	22	63	60	356	93	181	23	13	4	58	13	14	32	28	27	73	295	44	132	727	68	906	238	109	688
d__Bacteria|p__Proteobacteria|c__Deltaproteobacteria|o__Myxococcales|f__Kofleriaceae|g__Haliangium	35	22	63	60	356	93	181	23	13	4	58	13	14	32	28	27	73	295	44	132	727	68	906	238	109	688
d__Bacteria|p__Proteobacteria|c__Deltaproteobacteria|o__Myxococcales|f__Kofleriaceae|g__Haliangium|s__Haliangium_ochraceum	35	22	63	60	356	93	181	23	13	4	58	13	14	32	28	27	73	295	44	132	727	68	906	238	109	688
d__Bacteria|p__Proteobacteria|c__Deltaproteobacteria|o__Myxococcales|f__Myxococcaceae	236	900	2368	2860	1589	1392	1954	269	52	4001	20	1566	376	2261	2312	983	60	689	1794	22	3249	95	105	818	863	31813
d__Bacteria|p__Proteobacteria|c__Deltaproteobacteria|o__Myxococcales|f__Myxococcaceae|g__Corallococcus	5	12	10	30	36	22	23	15	1	40	3	6	10	122	60	10	6	279	54	2	176	2	21	169	92	1523
d__Bacteria|p__Proteobacteria|c__Deltaproteobacteria|o__Myxococcales|f__Myxococcaceae|g__Corallococcus|s__Corallococcus_coralloides	5	12	10	30	36	22	23	15	1	40	3	6	10	122	60	10	6	279	54	2	176	2	21	169	92	1523
d__Bacteria|p__Proteobacteria|c__Deltaproteobacteria|o__Myxococcales|f__Myxococcaceae|g__Myxococcus	231	886	2355	2827	1548	1369	1931	254	51	3961	16	1560	366	1964	2224	968	54	347	1731	20	3069	93	84	632	771	30208
d__Bacteria|p__Proteobacteria|c__Deltaproteobacteria|o__Myxococcales|f__Myxococcaceae|g__Myxococcus|s__Myxococcus_fulvus	221	885	2338	2810	1540	1363	1921	241	41	3958	5	1558	358	910	1932	940	39	169	1570	3	3019	92	46	558	737	29665
d__Bacteria|p__Proteobacteria|c__Deltaproteobacteria|o__Myxococcales|f__Myxococcaceae|g__Myxococcus|s__Myxococcus_stipitatus	7	0	11	11	1	0	9	7	6	0	3	1	4	758	203	7	7	115	94	4	0	0	18	8	17	335
d__Bacteria|p__Proteobacteria|c__Deltaproteobacteria|o__Myxococcales|f__Myxococcaceae|g__Myxococcus|s__Myxococcus_xanthus	3	0	3	4	0	3	0	6	2	2	4	0	0	72	27	9	3	59	26	0	11	1	8	11	0	30
d__Bacteria|p__Proteobacteria|c__Deltaproteobacteria|o__Myxococcales|f__Polyangiaceae	115	102	233	101	125	282	154	254	95	97	150	55	88	165	192	141	150	673	74	589	2228	515	1297	788	309	1096
d__Bacteria|p__Proteobacteria|c__Deltaproteobacteria|o__Myxococcales|f__Polyangiaceae|g__Sorangium	115	102	233	101	125	282	154	254	95	97	150	55	88	165	192	141	150	673	74	589	2228	515	1297	788	309	1096
d__Bacteria|p__Proteobacteria|c__Deltaproteobacteria|o__Myxococcales|f__Polyangiaceae|g__Sorangium|s__Sorangium_cellulosum	115	102	233	101	125	282	154	254	95	97	150	55	88	165	192	141	150	673	74	589	2228	515	1297	788	309	1096
d__Bacteria|p__Proteobacteria|c__Deltaproteobacteria|o__Syntrophobacterales	861	142	3588	6618	2172	3749	2005	405	503	12215	277	111	606	8480	18521	420	245	1326	2981	20	48041	2139	3527	23343	6233	46783
d__Bacteria|p__Proteobacteria|c__Deltaproteobacteria|o__Syntrophobacterales|f__Syntrophaceae	15	17	394	575	222	125	306	96	5	185	36	46	13	149	254	47	6	709	271	0	1496	29	297	4139	4098	1087
d__Bacteria|p__Proteobacteria|c__Deltaproteobacteria|o__Syntrophobacterales|f__Syntrophaceae|g__Desulfobacca	0	6	1	11	4	7	6	1	0	3	8	0	1	2	1	1	2	2	26	0	60	5	18	52	25	36
d__Bacteria|p__Proteobacteria|c__Deltaproteobacteria|o__Syntrophobacterales|f__Syntrophaceae|g__Desulfobacca|s__Desulfobacca_acetoxidans	0	6	1	11	4	7	6	1	0	3	8	0	1	2	1	1	2	2	26	0	60	5	18	52	25	36
d__Bacteria|p__Proteobacteria|c__Deltaproteobacteria|o__Syntrophobacterales|f__Syntrophaceae|g__Desulfomonile	4	3	70	292	125	70	274	42	4	156	28	5	9	127	253	8	3	670	30	0	1212	19	180	3798	3637	249
d__Bacteria|p__Proteobacteria|c__Deltaproteobacteria|o__Syntrophobacterales|f__Syntrophaceae|g__Desulfomonile|s__Desulfomonile_tiedjei	4	3	70	292	125	70	274	42	4	156	28	5	9	127	253	8	3	670	30	0	1212	19	180	3798	3637	249
d__Bacteria|p__Proteobacteria|c__Deltaproteobacteria|o__Syntrophobacterales|f__Syntrophaceae|g__Syntrophus	11	8	323	272	93	48	26	53	1	26	0	41	3	20	0	38	1	37	215	0	223	5	99	289	436	802
d__Bacteria|p__Proteobacteria|c__Deltaproteobacteria|o__Syntrophobacterales|f__Syntrophaceae|g__Syntrophus|s__Syntrophus_aciditrophicus	11	8	323	272	93	48	26	53	1	26	0	41	3	20	0	38	1	37	215	0	223	5	99	289	436	802
d__Bacteria|p__Proteobacteria|c__Deltaproteobacteria|o__Syntrophobacterales|f__Syntrophobacteraceae	846	125	3194	6043	1950	3624	1699	309	498	12030	241	65	593	8330	18267	373	239	617	2710	20	46544	2110	3230	19204	2134	45695
d__Bacteria|p__Proteobacteria|c__Deltaproteobacteria|o__Syntrophobacterales|f__Syntrophobacteraceae|g__Syntrophobacter	846	125	3194	6043	1950	3624	1699	309	498	12030	241	65	593	8330	18267	373	239	617	2710	20	46544	2110	3230	19204	2134	45695
d__Bacteria|p__Proteobacteria|c__Deltaproteobacteria|o__Syntrophobacterales|f__Syntrophobacteraceae|g__Syntrophobacter|s__Syntrophobacter_fumaroxidans	846	125	3194	6043	1950	3624	1699	309	498	12030	241	65	593	8330	18267	373	239	617	2710	20	46544	2110	3230	19204	2134	45695
d__Bacteria|p__Proteobacteria|c__Epsilonproteobacteria	42110	653473	980761	2232910	408678	732982	1469535	318252	8224	289809	307948	97436	242803	492677	2929440	104984	14744	217550	98447	430	6401959	32932	285542	1728811	309691	851081
d__Bacteria|p__Proteobacteria|c__Epsilonproteobacteria|g__Nitratiruptor	71	2530	2509	5466	1420	922	4987	477	23	135	2736	29	120	2157	176	191	108	61	271	0	18965	180	156	2289	570	428
d__Bacteria|p__Proteobacteria|c__Epsilonproteobacteria|g__Nitratiruptor|s__Nitratiruptor_sp_SB155-2	71	2530	2509	5466	1420	922	4987	477	23	135	2736	29	120	2157	176	191	108	61	271	0	18965	180	156	2289	570	428
d__Bacteria|p__Proteobacteria|c__Epsilonproteobacteria|g__Sulfurovum	2	26	246	93	1038	14	42	7	0	0	33	5	2	0	4	6	0	23	5	0	19	17	16	115	3	115
d__Bacteria|p__Proteobacteria|c__Epsilonproteobacteria|g__Sulfurovum|s__Sulfurovum_sp_NBC37-1	2	26	246	93	1038	14	42	7	0	0	33	5	2	0	4	6	0	23	5	0	19	17	16	115	3	115
d__Bacteria|p__Proteobacteria|c__Epsilonproteobacteria|o__Campylobacterales	41483	639329	962864	2187728	393433	721866	1444590	314949	8114	284769	298382	95906	240601	483798	2901877	103669	14237	212402	96141	425	6308144	32142	276837	1710380	303237	842699
d__Bacteria|p__Proteobacteria|c__Epsilonproteobacteria|o__Campylobacterales|f__Campylobacteraceae	40688	624149	949349	2102160	363028	708592	1412701	309064	7909	276579	289099	93431	238323	477779	2876616	102808	13109	210451	94371	383	6248166	31582	267155	1697539	297481	782009
d__Bacteria|p__Proteobacteria|c__Epsilonproteobacteria|o__Campylobacterales|f__Campylobacteraceae|g__Arcobacter	79	339	816	2653	915	223	228	145	16	454	378	241	67	94	268	68	15	139	436	5	2202	22	771	1035	432	85
d__Bacteria|p__Proteobacteria|c__Epsilonproteobacteria|o__Campylobacterales|f__Campylobacteraceae|g__Arcobacter|s__Arcobacter_butzleri	11	68	76	100	296	77	82	21	11	8	13	2	13	12	16	27	5	5	57	0	248	7	79	69	30	10
d__Bacteria|p__Proteobacteria|c__Epsilonproteobacteria|o__Campylobacterales|f__Campylobacteraceae|g__Arcobacter|s__Arcobacter_nitrofigilis	3	59	76	97	32	37	64	16	0	8	22	4	12	37	120	3	0	3	2	0	1248	0	47	290	3	8
d__Bacteria|p__Proteobacteria|c__Epsilonproteobacteria|o__Campylobacterales|f__Campylobacteraceae|g__Arcobacter|s__Arcobacter_sp_L	14	24	34	105	46	14	15	39	2	10	133	7	14	6	11	6	1	40	92	0	173	5	11	94	30	63
d__Bacteria|p__Proteobacteria|c__Epsilonproteobacteria|o__Campylobacterales|f__Campylobacteraceae|g__Campylobacter	39524	601504	917962	2041771	349400	684619	1374682	301663	7700	268824	279106	90618	232305	464474	2802201	100550	12510	207708	92354	374	6177261	31208	263433	1664539	291399	772212
d__Bacteria|p__Proteobacteria|c__Epsilonproteobacteria|o__Campylobacterales|f__Campylobacteraceae|g__Campylobacter|s__Campylobacter_coli	9	15	85	201	52	34	43	19	2	13	13	9	7	0	1	2	0	14	18	0	106	2	58	58	16	1
d__Bacteria|p__Proteobacteria|c__Epsilonproteobacteria|o__Campylobacterales|f__Campylobacteraceae|g__Campylobacter|s__Campylobacter_concisus	15259	173267	421542	717324	85057	337001	418800	201192	3702	122247	65434	47482	142539	139593	1626718	45872	3338	93647	27956	146	1121068	6495	78102	187204	150894	404738
[truncated: 1,268 more rows]
