# Supplementary material for: Transcriptomic Characterization of Tuberculous Sputum Reveals a Host Warburg Effect and Microbial Cholesterol Catabolism
Source: mBio. 2021 Dec 7;12(6):e01766-21. doi: 10.1128/mBio.01766-21 (PMC8649757; doi:10.1128/mBio.01766-21)
Supplement: DATA SET S5 [file mbio.01766-21-sd005.xlsx]

## Sheet: Dataset S5
Dataset S5. Differentially expressed genes in sputum Mtb compared to exponential phase H37Rv
Gene	Symbol	Base Mean (Exp)	Base Mean (Sputum)	log2FoldChange	padj	Annotation
Rv2056c	rpsN2	148.518	100.766	3.93962	3.45278e-28	Zur-regulated
Rv0467	icl1	11.0571	334.62	3.5649	8.07375e-19	Methylcitrate cycle
Rv3407	vapB47	415.868	237.846	-3.31031	4.93365e-14	Toxin-antitoxin
Rv3478	PPE60	85.8029	2509.5	-2.53925	5.85094e-14	PhoP-regulated
Rv2058c	rpmB2	159.597	168.042	3.08227	5.85094e-14	Zur-regulated
Rv3408	vapC47	120.047	109.31	-3.14069	1.74333e-13	Toxin-antitoxin
Rv3550	echA20	767.68	43.3511	2.94813	3.05806e-12	KstR2-regulated
Rv3559c	Rv3559c	113.568	46.0881	2.62489	1.40969e-10	KstR2-regulated
Rv3548c	Rv3548c	585.062	96.9127	2.27779	3.98339e-10	KstR2-regulated
Rv3556c	fadA6	410.433	543.105	2.40946	5.34799e-10	KstR2-regulated
Rv0280	PPE3	348.416	1024.1	2.80587	5.34799e-10	Zur-regulated
Rv3549c	Rv3549c	71.278	1353.72	2.73986	5.78377e-10	KstR2-regulated
Rv3557c	kstR2	241.135	4163.42	2.73428	6.88775e-10	KstR2-regulated
Rv3551	Rv3551	1463.99	63.8383	2.63768	1.26875e-09	KstR2-regulated
Rv3750c	Rv3750c	22.9979	401.236	-2.66163	1.42609e-09
Rv1131	prpC	101.503	89.3152	2.70173	9.18588e-09	Methylcitrate cycle
Rv3560c	fadE30	153.952	200.798	2.58329	1.24013e-08	KstR2-regulated
Rv3546	fadA5	70.3896	64.2675	2.29755	1.41747e-08	KstR-regulated
Rv1065	Rv1065	45.6241	725.328	1.82861	5.95098e-08	Sulfur metabolism
Rv3552	Rv3552	81.9898	77.427	2.43243	6.68649e-08	KstR2-regulated
Rv2055c	rpsR2	66.6906	533.453	2.52831	7.16922e-08	Zur-regulated
Rv3686c	Rv3686c	21.5535	237.753	-2.45751	1.71916e-07	PhoP-regulated
Rv1184c	Rv1184c	3359.34	1396.66	-2.32115	4.65893e-07	PhoP-regulated
Rv1221	sigE	38.7634	653.009	1.78211	4.65893e-07
Rv2057c	rpmG1	718.477	341.437	2.34007	4.81182e-07	Zur-regulated
Rv1130	prpD	144.076	917.623	2.3562	1.07257e-06	Methylcitrate cycle
Rv2633c	Rv2633c	12.5341	178.546	-2.32734	1.39411e-06	PhoP-regulated
Rv3542c	Rv3542c	259.601	56.9077	2.10482	2.31862e-06	KstR-regulated
Rv0676c	mmpL5	35.0189	525.553	-2.2524	2.5194e-06	mmpSL5
Rv2990c	Rv2990c	178.747	450.373	2.07778	2.79455e-06	Zur-regulated
Rv3161c	Rv3161c	1351.97	113.66	-2.32068	2.79455e-06
Rv3553	Rv3553	202.486	115.231	2.15946	2.91369e-06	KstR2-regulated
Rv0732	secY	26.5749	379.064	-1.5982	3.75484e-06
Rv2376c	cfp2	69.307	14.1435	-1.90403	5.263e-06	PhoP-regulated
Rv0468	fadB2	230.318	338.905	1.7515	6.11205e-06
Rv2137c	Rv2137c	174.887	397.473	-1.89166	7.71755e-06	PhoP-regulated
Rv0283	eccB3	741.084	533.969	1.44811	7.84528e-06	Zur-regulated
Rv3561	fadD3	153.963	100.388	2.20432	8.26517e-06	KstR2-regulated
Rv0289	espG3	168.419	95.3924	1.68366	9.92817e-06	Zur-regulated
Rv2524c	fas	233.559	551.999	-1.50634	1.75109e-05
Rv1639c	Rv1639c	107.954	299.748	-1.89504	1.83373e-05	PhoP-regulated
Rv0108c	Rv0108c	170.492	168.993	-1.77483	2.112e-05
Rv0106	Rv0106	506.106	385.328	2.08827	2.76732e-05	Zur-regulated
Rv3127	Rv3127	38.5115	154.872	-2.14276	3.454e-05	DosR-regulated
Rv3849	espR	2851.7	881.685	-1.64828	3.92562e-05	PhoP-regulated
Rv3536c	hsaE	161.127	72.2013	1.74909	4.90535e-05	KstR-regulated
Rv1132	Rv1132	190.414	19.2117	1.97129	7.44444e-05	KstR-regulated
Rv3531c	Rv3531c	398.392	153.305	1.90869	7.80625e-05	KstR-regulated
Rv3252c	alkB	40.1123	43.9069	1.83318	0.000106182
Rv3742c	Rv3742c	79.579	332.009	1.99335	0.000114989
Rv0560c	Rv0560c	27.6162	343.197	1.94566	0.000139904
Rv1872c	lldD2	30.5973	206.08	-1.18382	0.000139904
Rv3822	Rv3822	34.3686	239.171	-1.69597	0.000143521	PhoP-regulated
Rv3545c	cyp125	470.633	313.954	1.5565	0.000144645	KstR-regulated
Rv1129c	prpR	281.337	89.1202	1.90874	0.000182984	Methylcitrate cycle
Rv1128c	Rv1128c	216.593	279.349	1.75629	0.000216256
Rv3502c	Rv3502c	154.926	288.923	1.52198	0.000248428	KstR-regulated
Rv3584	lpqE	838.644	219.757	-1.43366	0.000318915
Rv3543c	fadE29	90.6113	74.6164	1.66173	0.000366453	KstR-regulated
Rv0244c	fadE5	119.813	53.3159	1.65754	0.000397213
Rv3541c	Rv3541c	247.589	103.994	1.80062	0.000767048	KstR-regulated
Rv2244	acpM	532.048	349.052	-1.63688	0.000767048
Rv3530c	Rv3530c	100.051	71.7611	1.74529	0.000794695	KstR-regulated
Rv2327	Rv2327	59.4234	747.526	1.71766	0.000809877
Rv3747	Rv3747	1513.75	3332.71	-1.5243	0.000832199
Rv3538	Rv3538	425.82	331.38	1.64444	0.000900429	KstR-regulated
Rv3564	fadE33	510.24	514.557	1.71382	0.00101171	KstR2-regulated
Rv0040c	mtc28	70.6022	28.1795	-1.48058	0.00122126
Rv1476	Rv1476	139.564	87.6181	-1.49142	0.00122126
Rv3135	PPE50	216.961	246.563	-1.79873	0.0012787	PhoP-regulated
Rv0826	Rv0826	309.259	904.116	1.79174	0.00127921
Rv0291	mycP3	47.3974	636.359	1.14848	0.00138788	Zur-regulated
Rv3249c	Rv3249c	39.4315	18.3447	1.06775	0.00138788
Rv3487c	lipF	94.0624	108.575	-1.58833	0.00144466	PhoP-regulated
Rv0747	PE_PGRS10	362.469	851.18	1.46375	0.00184155
Rv1790	PPE27	912.682	464.766	1.54857	0.00184155
Rv3544c	fadE28	763.196	488.565	1.56962	0.00185627	KstR-regulated
Rv2059	Rv2059	515.235	238.106	1.6029	0.00185627	Zur-regulated
Rv1492	mutA	201.303	228.346	1.41153	0.00186878	Methylmalonate pathway
Rv3749c	Rv3749c	633.561	73.1197	-1.67595	0.00206016
Rv3741c	Rv3741c	1092.45	267.34	1.67897	0.00232752
Rv2077c	Rv2077c	239.65	959.137	-1.72751	0.00234509
Rv0677c	mmpS5	103.489	238.595	-1.70689	0.00264182	mmpSL5
Rv2353c	PPE39	26.2884	28.3989	1.70545	0.00269939
Rv1376	Rv1376	780.645	128.019	1.2902	0.0027482
Rv3312A	Rv3312A	163.548	176.086	-1.68811	0.002775	PhoP-regulated
Rv3095	Rv3095	466.716	312.095	1.30706	0.002775
Rv2329c	narK1	879	1123.08	-1.61191	0.00306678	PhoP-regulated
Rv1996	Rv1996	14.1758	24.7499	-1.66625	0.00308751	DosR-regulated
Rv1462	Rv1462	34.031	20.1123	1.41795	0.00308751	Sulfur metabolism
Rv3533c	PPE62	22.898	222.807	1.42659	0.00312919
Rv1638A	Rv1638A	38.395	409.03	-1.53773	0.00325825	PhoP-regulated
Rv0678	Rv0678	203.002	207.124	-1.64855	0.00364021	mmpSL5
Rv1185c	fadD21	1021.25	2746.48	-1.32952	0.00367018	PhoP-regulated
Rv1623c	cydA	248.528	112.694	-1.41943	0.00382241	Cytochrome d oxidase
Rv0146	Rv0146	114.956	70.8924	1.19883	0.00385123
Rv2380c	mbtE	1269.58	169.232	1.32123	0.00395526	Mycobactin
Rv3540c	ltp2	1054.93	674.566	1.47774	0.00400907	KstR-regulated
Rv1464	csd	952.188	773.566	1.32052	0.00403501	Sulfur metabolism
Rv0292	eccE3	118.444	48.255	1.2204	0.00456363	Zur-regulated
Rv0281	Rv0281	129.074	35.3563	1.30432	0.00521177	Zur-regulated
Rv3197	Rv3197	479.693	87.3668	-1.01168	0.00540212
Rv3537	kstD	477.586	554.393	1.39448	0.00560917	KstR-regulated
Rv3570c	hsaA	25.7963	213.847	1.2496	0.00581463	KstR-regulated
Rv1392	metK	189.558	156.852	1.13984	0.00581463	Sulfur metabolism
MTB000067	mcr7	26.0813	247.136	-1.52555	0.00587625	PhoP-regulated
Rv1004c	Rv1004c	249.263	23.4324	1.35645	0.00587625
Rv0973c	accA2	35.9649	49.5202	1.52603	0.00595455	Methylmalonate pathway
Rv1305	atpE	77.2712	65.123	-1.47562	0.0060811	ATP synthase
Rv3526	kshA	53.6855	232.599	1.21194	0.00638708	KstR-regulated
Rv1057	Rv1057	804.796	546.664	1.40853	0.00663372
Rv0250c	Rv0250c	483.913	193.539	-1.29263	0.00663372
Rv0097	Rv0097	196.634	187.246	1.21496	0.00669413
Rv1817	Rv1817	581.488	336.458	1.28668	0.00694648
Rv0288	esxH	46.3239	52.2001	1.24681	0.00757613	Zur-regulated
Rv3160c	Rv3160c	948.262	269.484	-1.54209	0.00851914
Rv3529c	Rv3529c	105.012	136.719	1.45287	0.00860004	KstR-regulated
Rv1465	Rv1465	56.426	66.9038	1.27265	0.00860109	Sulfur metabolism
Rv3740c	Rv3740c	490.129	476.016	1.40726	0.00860109
Rv1306	atpF	314.229	107.831	-1.19091	0.00876588	ATP synthase
Rv0972c	fadE12	20.5726	1909.55	1.48506	0.00876588
Rv3719	Rv3719	145.142	69.7407	-1.30325	0.00876588
Rv1304	atpB	81.6308	62.647	-1.25861	0.00899248	ATP synthase
Rv1182	papA3	501.671	40.5632	-1.33168	0.00909809	PhoP-regulated
Rv3562	fadE31	104.394	584.116	1.42812	0.00932618	KstR2-regulated
Rv0312	Rv0312	873.891	383.494	-1.47855	0.00976867
Rv0485	Rv0485	246.266	69.3095	1.14997	0.00999404	Sulfur metabolism
Rv1628c	Rv1628c	163.675	144.759	1.33917	0.0104192	KstR-regulated
Rv2778c	Rv2778c	118.031	164.024	-1.11494	0.010686
Rv0282	eccA3	310.872	422.851	1.22514	0.0107153	Zur-regulated
Rv1405c	Rv1405c	78.2976	716.507	1.46774	0.0107153
Rv1738	Rv1738	201.193	44.8199	-1.43685	0.0115636	DosR-regulated
Rv3371	Rv3371	396.682	119.3	1.15634	0.0120519
Rv3420c	rimI	220.279	38.2305	-1.3708	0.0120781
Rv0290	eccD3	25.6653	248.661	1.04524	0.0126913	Zur-regulated
Rv1644	tsnR	276.88	153.681	1.17183	0.0126913
Rv0285	PE5	123.492	178.349	1.10111	0.0138269	Zur-regulated
Rv2381c	mbtD	341.556	42.8531	1.30622	0.0138657	Mycobactin
Rv3516	echA19	11.9052	89.7239	1.27618	0.0145191	KstR-regulated
Rv0896	gltA2	126.41	211.534	-1.06062	0.0146949
Rv1303	atpI	48.9305	65.959	-1.32771	0.0150982	ATP synthase
Rv3479	Rv3479	93.6852	126.183	-1.35658	0.0156008	PhoP-regulated
Rv0286	PPE4	42.2049	138.431	1.20365	0.0156008	Zur-regulated
Rv1787	PPE25	125.302	87.9549	1.28623	0.0158975
Rv1811	mgtC	30.7288	39.3304	1.18311	0.015939
MTB000076	MTS1082	39.8186	20.3716	-1.35758	0.0167494
Rv2193	ctaE	27.6132	199.97	-1.18849	0.0167608	Cytochrome c oxidase
Rv3527	Rv3527	167.237	232.317	1.19628	0.016806	KstR-regulated
Rv0442c	PPE10	105.128	181.824	1.20073	0.016806
Rv3841	bfrB	22.559	29.4807	-1.27426	0.016886
Rv1440	secG	519.394	407.7	-1.13013	0.0171375
Rv1309	atpG	301.968	856.811	-1.0907	0.0171895	ATP synthase
Rv1070c	echA8	625.946	327.73	-1.09772	0.0184731
Rv2627c	Rv2627c	142.654	168.928	-1.41413	0.0187284	DosR-regulated
Rv1702c	Rv1702c	60.8201	143.473	1.28689	0.0187284
Rv0971c	echA7	50.2426	278.053	1.3978	0.0192377
Rv1386	PE15	139.678	55.1324	-1.1573	0.0198716
Rv3136	PPE51	72.199	19.8809	-1.23564	0.0209127
Rv0098	fcoT	69.3778	128.291	1.33796	0.0236774
Rv1981c	nrdF1	115.566	19.6386	1.26295	0.0240737
Rv1809	PPE33	51.7034	90.377	1.00082	0.024486
Rv3043c	ctaD	413.117	211.78	-1.11109	0.0249386	Cytochrome c oxidase
Rv2114	Rv2114	587.139	535.096	-1.20513	0.0249386
Rv1844c	gnd1	136.568	175.717	-1.0833	0.024999
Rv1705c	PPE22	451.998	467.757	1.31692	0.0251727
Rv0164	TB18.5	54.8362	143.215	-1.12242	0.0256352
Rv3563	fadE32	70.1502	27.7709	1.3152	0.0264339	KstR2-regulated
Rv1387	PPE20	674.137	378.34	-1.08793	0.0264339
Rv3876	espI	192.292	211.721	0.96367	0.0275615
Rv2032	acg	184.29	241.358	-1.34858	0.0292398	DosR-regulated
Rv0572c	Rv0572c	33.8161	90.1926	-1.34086	0.0311823	DosR-regulated
Rv1907c	Rv1907c	357.422	236.364	1.1975	0.0311823
Rv2007c	fdxA	162.589	174.221	-1.32169	0.0348428	DosR-regulated
Rv2905	lppW	143.169	228.264	-0.854551	0.0354575	PhoP-regulated
MTB000008	trpT	274.5	207.729	1.20561	0.0354575
Rv1810	Rv1810	2033.28	207.604	1.11037	0.0354575
Rv0726c	Rv0726c	48.5501	46.7353	0.988248	0.0354684
Rv0503c	cmaA2	1214.44	405.57	-0.942033	0.0356859
Rv2378c	mbtG	1127.64	633.979	1.07287	0.0363844	Mycobactin
Rv1183	mmpL10	499.535	94.5386	-1.03666	0.0363844	PhoP-regulated
Rv0284	eccC3	137.693	243.657	1.04131	0.0363844	Zur-regulated
Rv0642c	mmaA4	688.556	288.015	-0.974056	0.0370452
Rv3734c	tgs2	220.339	196.821	-1.00155	0.0371595
Rv3061c	fadE22	811.155	432.623	1.00311	0.0373321
Rv1460	Rv1460	143.889	40.402	1.2032	0.0380916	Sulfur metabolism
Rv1441c	PE_PGRS26	571.897	1601.47	1.18192	0.0384211
Rv2226	Rv2226	25.4706	165.888	0.908614	0.0393601
Rv2626c	hrp1	302.233	241.595	-1.20812	0.040725	DosR-regulated
Rv2005c	Rv2005c	450.037	343.081	-1.28231	0.0428465	DosR-regulated
Rv0867c	rpfA	212.683	319.9	1.11218	0.0428465
Rv0782	ptrBb	21.7118	19.5209	1.12629	0.0428807
Rv1066	Rv1066	59.6244	51.0398	1.24449	0.0436546
Rv2928	tesA	124.034	410.699	-1.07734	0.0445794
Rv1527c	pks5	133.641	110.024	1.10622	0.0455647
Rv2412	rpsT	242.873	170.655	-1.08502	0.0455935
Rv2172c	Rv2172c	21.1735	361.092	0.794084	0.046809
Rv2359	zur	179.388	210.307	-1.24013	0.047886	Zur-regulator
Rv2031c	hspX	750.677	578.654	-1.21343	0.0484122	DosR-regulated
