# Supplementary material for: Transcriptomic Characterization of Tuberculous Sputum Reveals a Host Warburg Effect and Microbial Cholesterol Catabolism
Source: mBio. 2021 Dec 7;12(6):e01766-21. doi: 10.1128/mBio.01766-21 (PMC8649757; doi:10.1128/mBio.01766-21)
Supplement: DATA SET S6 [file mbio.01766-21-sd006.xlsx]

## Sheet: Dataset S6
Dataset S6. Differentially expressed genes in sputum Mtb compared to stationary phase H37Rv
Gene	Symbol	Base Mean (Stat)	Base Mean (Sputum)	log2FoldChange	padj	Annotation
Rv2780	ald	1739.93	100.766	-3.85875	1.06879e-24
Rv2056c	rpsN2	16.5111	334.62	4.13461	2.38751e-22	Zur-regulated
Rv3841	bfrB	12714.7	237.846	-4.95583	1.09538e-20
Rv0467	icl1	98.8191	2509.5	4.28002	6.88081e-18	Methylcitrate cycle
Rv2629	Rv2629	3596.94	168.042	-3.94174	6.02746e-17	DosR-regulated
Rv1813c	Rv1813c	4818.37	109.31	-4.5704	2.53955e-15	DosR-regulated
Rv3408	vapC47	1257.02	43.3511	-4.15665	2.53955e-15	Toxin-antitoxin
Rv1996	Rv1996	4800.01	46.0881	-5.10982	6.32536e-14	DosR-regulated
Rv3127	Rv3127	8916.97	96.9127	-5.01371	1.57335e-13	DosR-regulated
Rv0805	Rv0805	2451.32	543.105	-2.06675	3.38196e-13
Rv0283	eccB3	187.806	1024.1	2.34384	1.64824e-12	Zur-regulated
Rv2058c	rpmB2	99.3305	1353.72	3.47621	9.05774e-12	Zur-regulated
Rv0280	PPE3	183.45	4163.42	3.87841	3.60195e-11	Zur-regulated
Rv3407	vapB47	1216.78	63.8383	-3.67148	8.86171e-11	Toxin-antitoxin
Rv3550	echA20	29.6882	401.236	3.43093	1.16816e-10	KstR2-regulated
Rv2627c	Rv2627c	8107.17	89.3152	-4.70359	1.29951e-10	DosR-regulated
Rv3230c	Rv3230c	1188.32	200.798	-2.38429	3.23777e-10
Rv0569	Rv0569	3358.6	64.2675	-4.26878	2.11464e-09	DosR-regulated
Rv3557c	Rv3557c	49.8474	725.328	3.42716	2.20874e-09	KstR2-regulated
Rv0570	nrdZ	1765.66	77.427	-3.66456	2.74982e-09	DosR-regulated
Rv3556c	fadA6	73.1737	533.453	2.69093	4.51275e-09	KstR2-regulated
Rv3559c	Rv3559c	26.9403	237.753	2.89319	6.42212e-09	KstR2-regulated
Rv1872c	lldD2	4948.11	1396.66	-1.76232	1.53143e-08
Rv3549c	Rv3549c	54.029	653.009	3.22615	1.91209e-08	KstR2-regulated
Rv3197	Rv3197	1355.61	341.437	-1.89772	3.05461e-08
Rv2990c	Rv2990c	94.7561	917.623	2.9313	5.08061e-08	Zur-regulated
Rv2055c	rpsR2	12.3101	178.546	3.3401	8.98584e-08	Zur-regulated
Rv2137c	Rv2137c	382.578	56.9077	-2.57385	1.04981e-07	PhoP-regulated
Rv3560c	fadE30	43.5978	525.553	3.16007	1.08063e-07	KstR2-regulated
Rv0292	eccE3	80.6112	450.373	2.29748	1.1362e-07	Zur-regulated
Rv3750c	Rv3750c	1187.59	113.66	-2.97945	1.63904e-07
Rv2396	PE_PGRS41	769.179	115.231	-2.47167	2.08187e-07	PhoP-regulated
Rv3551	Rv3551	41.513	379.064	2.89839	2.2443e-07	KstR2-regulated
Rv3805c	aftB	322.93	14.1435	1.71901	2.68413e-07
Rv3135	PPE50	97.1329	338.905	-3.62072	2.68413e-07	PhoP-regulated
Rv0285	PE5	74.1522	397.473	2.23318	3.05558e-07	Zur-regulated
Rv1595	nadB	2452.64	533.969	-2.01286	3.29404e-07
Rv1997	ctpF	4386.51	100.388	-3.85597	3.66554e-07	DosR-regulated
Rv2005c	Rv2005c	4240.16	95.3924	-3.84134	5.16465e-07	DosR-regulated
Rv0291	mycP3	155.297	551.999	1.75607	9.44064e-07	Zur-regulated
Rv3149	nuoE	56.3404	299.748	2.30103	9.44064e-07	Type I NADH dehydrogenase
Rv3095	Rv3095	28.5066	168.993	2.2242	9.44064e-07
Rv0173	lprK	79.2494	385.328	2.04711	1.09019e-06	mce1
Rv3371	Rv3371	877.422	154.872	-2.23192	1.09019e-06
Rv2524c	fas	3349.45	881.685	-1.83942	1.26809e-06
Rv2032	acg	3491.18	72.2013	-3.77085	1.56589e-06	DosR-regulated
Rv2633c	Rv2633c	230.469	19.2117	-2.93905	2.06779e-06	PhoP-regulated
Rv3136	PPE51	1255.28	153.305	-2.64955	2.85792e-06
Rv1733c	Rv1733c	1835.55	43.9069	-3.685	2.95692e-06	DosR-regulated
Rv0468	fadB2	74.5358	332.009	2.05273	3.2302e-06
Rv3552	Rv3552	41.3971	343.197	2.72726	3.2302e-06	KstR2-regulated
Rv3548c	Rv3548c	49.7147	206.08	1.98445	4.02982e-06	KstR2-regulated
Rv3542c	Rv3542c	35.2478	239.171	2.53265	4.14018e-06	KstR-regulated
Rv3148	nuoD	65.0531	313.954	2.01508	6.288e-06	Type I NADH dehydrogenase
Rv1623c	cydA	571.761	89.1202	-2.41587	7.00567e-06
Rv1613	trpA	62.2246	279.349	1.96746	7.22906e-06
Rv1419	Rv1419	1156.63	288.923	-1.80287	7.2547e-06
MTB000067	mcr7	2837.95	219.757	-2.99207	7.85861e-06	PhoP-regulated
Rv2004c	Rv2004c	1456.11	74.6164	-3.22134	8.08532e-06	DosR-regulated
Rv1844c	gnd1	304.234	53.3159	-2.11005	8.3237e-06
Rv1042c	Rv1042c	532.44	103.994	-2.23363	8.3237e-06	ESX-5a secretion system
Rv2030c	Rv2030c	9852.27	349.052	-3.3962	1.09243e-05	DosR-regulated
Rv2057c	rpmG1	576.381	71.7611	2.68115	1.34556e-05	Zur-regulated
Rv1593c	Rv1593c	92.1761	747.526	-2.52925	1.34556e-05
Rv0284	eccC3	659.238	3332.71	2.11107	1.36412e-05	Zur-regulated
Rv3150	nuoF	71.4731	331.38	1.96743	1.69326e-05	Type I NADH dehydrogenase
Rv1836c	Rv1836c	203.8	514.557	1.28139	1.80134e-05
Rv0341	iniB	736.339	28.1795	-3.30689	1.84402e-05	PhoP-regulated
Rv1041c	Rv1041c	357.689	87.6181	-1.9189	2.17426e-05	ESX-5a secretion system
Rv3561	fadD3	30.5144	246.563	2.86758	2.24999e-05	KstR2-regulated
Rv2380c	mbtE	185.928	904.116	2.08424	2.24999e-05	Mycobactin
Rv1632c	Rv1632c	58.2684	636.359	2.41518	2.24999e-05
Rv0116c	ldtA	298.195	18.3447	-2.9232	2.29495e-05	PhoP-regulated
Rv2518c	ldtB	665.458	108.575	-2.32368	2.29881e-05
Rv0867c	rpfA	128.844	851.18	2.35214	2.56994e-05
Rv0169	mce1A	88.8649	464.766	2.00823	2.68219e-05	mce1
Rv0172	mce1D	113.287	488.565	1.86109	2.76569e-05	mce1
Rv3615c	espC	1286.49	238.106	-2.15035	2.98662e-05	ESX-1 associated
Rv2256c	Rv2256c	62.1616	228.346	1.6924	3.17188e-05
Rv1184c	Rv1184c	499.588	73.1197	-2.48578	3.24155e-05	PhoP-regulated
Rv2244	acpM	1653.49	267.34	-2.35865	3.45428e-05
Rv0289	espG3	258.951	959.137	1.80584	3.45672e-05	Zur-regulated
Rv2378c	mbtG	47.4084	238.595	2.0908	3.88343e-05	Mycobactin
Rv2624c	Rv2624c	2139.87	28.3989	-3.39011	3.9686e-05	DosR-regulated
Rv1738	Rv1738	10850.5	128.019	-3.38172	4.13302e-05	DosR-regulated
Rv2182c	Rv2182c	589.285	176.086	-1.65434	4.23132e-05
Rv0170	mce1B	69.9364	312.095	1.88679	4.41571e-05	mce1
Rv1161	narG	3318.28	1123.08	-1.44826	4.48181e-05
Rv2628	Rv2628	1693.45	24.7499	-3.36758	4.48181e-05	DosR-regulated
Rv2630	Rv2630	516.212	20.1123	-3.1757	4.48181e-05	DosR-regulated
Rv3742c	Rv3742c	19.0856	222.807	2.83294	4.48181e-05
Rv0106	Rv0106	44.0021	409.03	2.70425	5.22039e-05	Zur-regulated
Rv1783	eccC5	722.487	207.124	-1.63276	5.23486e-05	ESX-5 secretion system
Rv0282	eccA3	573.207	2746.48	2.04567	5.37511e-05	Zur-regulated
Rv2626c	hrp1	2488.85	112.694	-3.29315	5.37511e-05	DosR-regulated
Rv1736c	narX	7221.94	70.8924	-3.13375	5.37511e-05	DosR-regulated
Rv3478	PPE60	514.218	169.232	-1.63547	6.03879e-05	PhoP-regulated
Rv1594	nadA	3137.16	674.566	-1.98321	6.19062e-05
Rv3801c	fadD32	2078.48	773.566	-1.36069	6.8013e-05
Rv1149	Rv1149	304.96	48.255	-2.23919	6.89453e-05
Rv0572c	Rv0572c	816.292	35.3563	-3.10433	7.00121e-05	DosR-regulated
Rv0678	Rv0678	1369.77	87.3668	-2.96223	7.0145e-05
Rv3267	Rv3267	126.481	554.393	1.87626	7.07075e-05
Rv3546	fadA5	49.8766	213.847	1.99171	7.83806e-05	KstR-regulated
Rv0276	Rv0276	497.019	156.852	-1.5722	7.88545e-05	PhoP-regulated
Rv3553	Rv3553	39.7762	247.136	2.34086	8.70441e-05	KstR2-regulated
Rv3686c	Rv3686c	161.887	23.4324	-2.42316	9.05063e-05	PhoP-regulated
Rv0188	Rv0188	552.241	49.5202	-2.70367	9.18193e-05
MTB000077	MTS1338	942.781	65.123	-2.88414	0.000108893	small RNA
Rv3543c	fadE29	47.0993	232.599	2.12191	0.000110549	KstR-regulated
Rv0171	mce1C	110.568	546.664	1.94861	0.000122373	mce1
Rv2031c	hspX	11413.8	193.539	-3.18758	0.000123	DosR-regulated
Rv2246	kasB	39.6713	187.246	-1.82517	0.000125083
Rv0059	Rv0059	1340.53	336.458	1.93476	0.000125083
Rv2625c	Rv2625c	3074.37	52.2001	-3.1575	0.00014329	DosR-regulated
Rv2007c	fdxA	6518.87	269.484	-3.04868	0.000162534	DosR-regulated
Rv0481c	Rv0481c	25.3274	136.719	2.02684	0.00016985
Rv0571c	Rv0571c	1113.2	66.9038	-2.87726	0.00018934	DosR-regulated
Rv2455c	Rv2455c	2122.06	476.016	-1.90073	0.000197352
Rv3719	Rv3719	498.695	107.831	-2.00983	0.000199456
Rv1131	prpC	286.785	1909.55	2.48783	0.000205667	Methylcitrate cycle
Rv3734c	tgs2	236.721	69.7407	-1.69724	0.000234726
Rv2557	Rv2557	413.326	62.647	-2.34389	0.000244791
Rv3161c	Rv3161c	351.861	40.5632	-2.4977	0.000299095
Rv2327	Rv2327	90.1346	584.116	2.3217	0.000302636
Rv2245	kasA	1670.64	383.494	-1.90654	0.00032405
MTB000076	MTS1082	523.846	69.3095	-2.37141	0.000366053	small RNA
Rv3891c	esxD	530.547	144.759	-1.71597	0.000422675
Rv2623	TB31.7	10352.5	164.024	-2.9282	0.000443673	DosR-regulated
Rv1856c	Rv1856c	133.415	422.851	1.55066	0.000446399
Rv1132	Rv1132	111.918	716.507	2.32445	0.000464954	KstR-regulated
Rv2329c	narK1	308.506	44.8199	-2.37007	0.000472863	PhoP-regulated
Rv3131	Rv3131	8593.6	119.3	-2.9088	0.000472863	DosR-regulated
Rv3312A	Rv3312A	403.563	38.2305	-2.64974	0.000473477	PhoP-regulated
Rv3154	nuoJ	35.3257	248.661	1.55225	0.000574679	Type I NADH dehydrogenase
Rv0560c	Rv0560c	46.0298	153.681	2.37567	0.000574679
Rv0542c	menE	74.3101	178.349	1.2187	0.000593606
Rv2077c	Rv2077c	676.451	42.8531	-2.77202	0.000594107
Rv3541c	Rv3541c	11.5426	89.7239	2.42009	0.000594107	KstR-regulated
Rv2497c	bkdA	664.366	211.534	-1.50675	0.000599138
Rv2558	Rv2558	435.727	65.959	-2.20414	0.000599138
Rv0967	csoR	33.8935	126.183	-2.50173	0.000619763
Rv0652	rplL	1380.5	138.431	1.6992	0.000619763
Rv2029c	pfkB	1267.8	87.9549	-2.69666	0.000632451	DosR-regulated
Rv1316c	ogt	288.493	39.3304	-2.2897	0.000653881
Rv0186A	mymT	1377.11	20.3716	-2.83477	0.000664341
Rv3531c	Rv3531c	38.1676	199.97	2.12236	0.000669253	KstR-regulated
Rv3494c	mce4F	71.7562	232.317	1.54327	0.000672337	KstR-regulated
Rv3282	Rv3282	57.5898	181.824	1.57544	0.000690954
Rv3151	nuoG	436.738	29.4807	1.68133	0.00069312	Type I NADH dehydrogenase
Rv0968	Rv0968	105.761	407.7	-2.72965	0.00069312
Rv0288	esxH	237.298	856.811	1.7062	0.000752907	Zur-regulated
Rv2247	accD6	1029.97	327.73	-1.54403	0.000757916	Methylmalonate pathway
Rv1286	cysN	698.781	168.928	-1.74373	0.000765081	Sulfur metabolism
Rv0969	ctpV	1238.7	143.473	-2.39358	0.000822412
Rv1128c	Rv1128c	60.8948	278.053	1.97132	0.000850282	PhoP-regulated
Rv1180	pks3	271.539	55.1324	-2.02406	0.000851319	PhoP-regulated
Rv2359	zur	187.96	19.8809	-2.39902	0.000922739	Zur-regulated
Rv0252	nirB	1821.68	128.291	-2.66327	0.000961112	PhoP-regulated
Rv3749c	Rv3749c	147.452	19.6386	-2.26099	0.000961112
Rv1317c	alkA	387.216	90.377	-1.84348	0.000967653
Rv0410c	pknG	647.928	211.78	-1.49873	0.00113568	PhoP-regulated
Rv1596	nadC	1349.59	535.096	-1.23812	0.00116832
Rv1192	Rv1192	601.84	175.717	-1.60253	0.00120584
Rv3881c	espB	1242.15	467.757	-1.30749	0.00121109	ESX-1 secretion system
Rv0097	Rv0097	46.871	143.215	1.55281	0.00124344
Rv2142A	parD2	170.687	27.7709	-2.12548	0.00130074	Toxin-antitoxin
Rv3614c	espD	1241.85	378.34	-1.57174	0.00132642	ESX-1 associated
Rv1782	eccB5	741.705	211.721	-1.47837	0.0013763	ESX-5 secretion system
Rv2377c	mbtH	748.441	241.358	2.31838	0.0013763	Mycobactin
Rv1332	Rv1332	10.0429	90.1926	-1.62014	0.0013763
Rv3155	nuoK	854.491	236.364	2.19053	0.00138083	Type I NADH dehydrogenase
Rv2583c	relA	20.5131	174.221	-1.64953	0.00138083
Rv0015c	pknA	91.7634	228.264	1.22465	0.00139297	PhoP-regulated
Rv1708	Rv1708	84.1833	207.729	1.23086	0.00139297
Rv0676c	mmpL5	1082.81	207.604	-2.10709	0.00144701
MTB000063	mcr11	606.029	46.7353	-2.57466	0.00147431	small RNA
Rv1185c	fadD21	1337.5	405.57	-1.62116	0.00148353	PhoP-regulated
Rv3616c	espA	2612.17	633.979	-1.79958	0.00150229	ESX-1 associated
Rv1639c	Rv1639c	342.381	94.5386	-1.75322	0.00154382	PhoP-regulated
Rv2782c	pepR	67.3861	243.657	1.63312	0.00160278
Rv3810	pirG	67.1434	288.015	1.69156	0.00183956
Rv1843c	guaB1	796.741	196.821	-1.75826	0.00184437
Rv2243	fabD	1727.2	432.623	-1.78217	0.001849
Rv3420c	rimI	203.098	40.402	-1.97928	0.00193056
Rv0286	PPE4	442.052	1601.47	1.68808	0.00198426	Zur-regulated
Rv3564	fadE33	30.4696	165.888	2.06621	0.00213041	KstR2-regulated
Rv2680	Rv2680	73.1675	241.595	1.49512	0.00214486
Rv2147c	Rv2147c	103.643	343.081	1.48917	0.00224205
Rv2888c	amiC	118.815	319.9	1.32293	0.00229639
Rv2323c	Rv2323c	306.638	19.5209	-2.59884	0.00234083
Rv2003c	Rv2003c	596.76	51.0398	-2.47928	0.00247993	DosR-regulated
Rv2381c	mbtD	94.497	410.699	1.85844	0.00251299	Mycobactin
Rv1110	lytB2	288.653	110.024	-1.31493	0.00260824
Rv0168	yrbE1B	31.2077	170.655	1.87982	0.00270186
Rv0826	Rv0826	38.7593	361.092	2.40031	0.00277242
Rv2006	otsB1	1273.81	210.307	-2.06585	0.00285593	DosR-regulated
Rv1614	lgt	159.605	578.654	1.56629	0.00290003
Rv3741c	Rv3741c	32.8498	223.118	2.20897	0.00294802
Rv3209	Rv3209	36.5677	150.949	1.72299	0.00301794
Rv0281	Rv0281	173.049	546.419	1.55338	0.00314323	Zur-regulated
Rv1001	arcA	191.809	58.3475	-1.54975	0.00316346
Rv2025c	Rv2025c	389.777	19.647	-2.5679	0.00316346
Rv0847	lpqS	232.979	17.1376	-2.48635	0.00322998	PhoP-regulated
Rv3545c	cyp125	72.3515	205.118	1.42381	0.00329688	KstR-regulated
Rv3260c	whiB2	23.9356	101.152	1.65454	0.00346327
Rv1981c	nrdF1	150.538	695.727	1.90319	0.00356652
Rv1702c	Rv1702c	57.1065	260.858	1.86519	0.00373765
Rv2353c	PPE39	29.6404	317.613	2.39917	0.00374066
Rv3540c	ltp2	42.2486	171.878	1.80903	0.00381967	KstR-regulated
Rv2132	Rv2132	155.578	21.5783	-2.09108	0.00392004
Rv1631	coaE	174.7	476.788	1.33611	0.00399254
Rv1600	hisC1	324.174	104.799	-1.51121	0.00417399
Rv1182	papA3	567.579	159.54	-1.68724	0.00473307	PhoP-regulated
Rv3043c	ctaD	512.787	169.768	-1.49651	0.00480194
Rv3152	nuoH	52.9461	193.901	1.56068	0.00486078	Type I NADH dehydrogenase
Rv3123	Rv3123	12.2618	98.0309	2.09789	0.00509289
Rv3139	fadE24	51.5315	165.621	-1.29472	0.00519839
Rv1465	Rv1465	482.857	175.62	1.53331	0.00519839	Sulfur metabolism
Rv2715	Rv2715	477.596	158.705	-1.44041	0.00527353
Rv0158	Rv0158	62.815	156.274	1.23354	0.00545692
Rv3847	Rv3847	317.601	115.406	-1.34304	0.00565696
Rv3059	cyp136	317.166	143.637	-1.1326	0.0056611
Rv0078A	Rv0078A	230.797	59.2231	-1.72005	0.00579866
Rv2358	smtB	194.709	43.5039	-1.85121	0.00582644
Rv3740c	Rv3740c	55.3848	238.449	1.8047	0.00603595
Rv0290	eccD3	118.229	286.72	1.2137	0.00604456	Zur-regulated
Rv2778c	Rv2778c	210.08	88.2393	-1.27844	0.00606567
Rv1644	tsnR	72.6102	213.806	1.41618	0.00628742
Rv2382c	mbtC	43.3167	214.726	1.90927	0.0064173	Mycobactin
Rv0973c	accA2	121.028	385.932	1.9844	0.00651281	Methylmalonate pathway
Rv0707	rpsC	58.2864	310.803	1.44833	0.00651281	Ribosomal protein
Rv2150c	ftsZ	140.744	373.456	1.28351	0.0067011
Rv3268	Rv3268	31.463	156.917	1.79624	0.00677497	PhoP-regulated
Rv2714	Rv2714	514.656	184.338	-1.34041	0.00691537
Rv1846c	blaI	605.406	205.989	-1.36773	0.00692671
Rv0808	purF	536.974	243.357	-1.05979	0.00694294
Rv3646c	topA	278.023	532.33	0.918518	0.00708282
Rv1599	hisD	253.394	96.3599	-1.28409	0.00722992
Rv1197	esxK	1336.07	454.188	-1.35769	0.00758458	ESX-5b secretion system
Rv0412c	Rv0412c	595.66	217.649	-1.36079	0.00772999
Rv0704	rplB	205.072	753.692	1.5582	0.00793697	Ribosomal protein
Rv0297	PE_PGRS5	525.17	179.308	-1.39377	0.00808205
Rv3147	nuoC	32.5583	112.496	1.50472	0.00833896	Type I NADH dehydrogenase
Rv2322c	rocD1	229.494	37.2684	-2.01086	0.00839316
Rv0111	Rv0111	54.8131	207.437	1.63841	0.00866899
Rv3134c	Rv3134c	5208.22	256.266	-2.33349	0.00915836	DosR-regulated
Rv3720	Rv3720	349.508	100.317	-1.62682	0.00978254
Rv3530c	Rv3530c	42.7549	177.859	1.81346	0.00994014	KstR-regulated
Rv2159c	Rv2159c	1544.07	221.793	-2.05106	0.0100187
Rv3249c	Rv3249c	109.225	217.574	0.930369	0.0103823
Rv0064	Rv0064	941.447	256.761	-1.62053	0.0104355
Rv0079	Rv0079	2136.86	272.521	-2.10486	0.0106674	DosR-regulated
Rv0174	mce1F	269.24	746.39	1.27152	0.0106814	mce1
Rv3516	echA19	40.3111	131.991	1.56587	0.0107103	KstR-regulated
Rv1211	Rv1211	423.166	115.053	-1.5738	0.0107389
Rv2161c	Rv2161c	860.895	200.17	-1.71747	0.0107389
Rv2681	Rv2681	50.8627	168.002	1.47551	0.0107389
Rv0316	Rv0316	36.9244	109.861	1.41934	0.010918
Rv3252c	alkB	91.9792	295.892	1.59979	0.0114195
Rv1464	csd	114.777	307.352	1.36037	0.0115302	Sulfur metabolism
Rv3544c	fadE28	50.7764	170.402	1.62159	0.0116856	KstR-regulated
Rv0710	rpsQ	58.839	218.115	1.51836	0.0119397	Ribosomal protein
Rv2115c	mpa	1475.06	641.401	-1.43183	0.011963
Rv0211	pckA	2733.62	853.412	-1.06872	0.011963
Rv3270	ctpC	759.362	179.728	-1.71624	0.0121712
Rv2632c	Rv2632c	143.371	27.5051	-1.81388	0.0123369	PhoP-regulated
Rv2694c	Rv2694c	266.014	52.4281	-1.8061	0.0123369
Rv1446c	opcA	61.317	193.483	1.43846	0.0124829
Rv1331	Rv1331	579.267	118.504	-1.80195	0.0127625
Rv2059	Rv2059	91.1051	331.579	1.67237	0.0129725	Zur-regulated
Rv2169c	Rv2169c	265.05	75.6477	-1.62161	0.0129901
Rv1158c	Rv1158c	17.5358	154.201	1.92153	0.0130823
Rv1285	cysD	256.354	48.4825	-1.81471	0.0132135	Sulfur metabolism
Rv0706	rplV	109.502	372.053	1.46962	0.013485	Ribosomal protein
Rv2158c	murE	517.74	131.848	-1.64191	0.013992
Rv3920c	Rv3920c	85.665	306.192	1.55078	0.0142478	PhoP-regulated
Rv0058	dnaB	139.204	342.433	1.13288	0.0144193
Rv1376	Rv1376	75.3247	182.097	1.20994	0.0151619
Rv0834c	PE_PGRS14	150.93	364.311	-1.80924	0.0152088
Rv0559c	Rv0559c	323.593	61.29	1.17329	0.0152088
Rv0972c	fadE12	43.8052	212.149	1.8523	0.0153678
Rv1393c	Rv1393c	175.173	44.9396	-1.6033	0.0157243
Rv0057	Rv0057	29.5597	85.3131	1.35498	0.0157272
Rv0157A	Rv0157A	125.918	29.8711	-1.83904	0.0160436
Rv3212	Rv3212	86.4184	216.013	1.16972	0.0160447
Rv0244c	fadE5	247.455	719.507	1.4596	0.01618
Rv3633	Rv3633	396.809	190.468	-1.03647	0.0162146
Rv2880c	Rv2880c	370.332	164.227	-1.12603	0.0169691
Rv1535	Rv1535	193.758	31.2328	-1.96388	0.0171267	PhoP-regulated
Rv2160A	Rv2160A	549.118	82.9726	-1.95819	0.0174792
Rv3016	lpqA	159.634	49.26	-1.58615	0.0177545
Rv1737c	narK2	1982.66	73.3518	-2.10606	0.0177768	DosR-regulated
Rv1476	Rv1476	214.868	72.6032	-1.33369	0.0177792
Rv2154c	ftsW	300.895	127.654	1.42274	0.0178372
Rv0863	Rv0863	73.5249	243.707	-1.21024	0.0178372
Rv2190c	Rv2190c	125.945	373.215	1.29952	0.0178372
Rv2956	Rv2956	85.5236	231.586	1.27606	0.0178664
Rv3487c	lipF	487.256	154.441	-1.52268	0.0181733	PhoP-regulated
Rv1129c	prpR	84.289	319.625	1.73845	0.0181743	Methylcitrate cycle
Rv2496c	bkdB	286.463	101.124	-1.32634	0.0183452
Rv0080	Rv0080	951.35	109.692	-2.06167	0.0183477	DosR-regulated
Rv0885	Rv0885	129.108	28.6323	-1.73045	0.0183477
Rv0703	rplW	116.491	478.196	1.58448	0.0183854	Ribosomal protein
Rv0782	ptrBb	59.9998	187.359	1.48548	0.0184581	PhoP-regulated
Rv1162	narH	737.72	366.808	-0.910539	0.0185501
Rv2748c	ftsK	120.914	374.249	1.3566	0.0185517
Rv2957	Rv2957	46.7473	129.363	1.33038	0.0185517
Rv1363c	Rv1363c	257.583	102.08	-1.18144	0.0190015
Rv1854c	ndh	742.144	308.616	-1.10013	0.0190509	PhoP-regulated
Rv2729c	Rv2729c	292.422	36.3098	-2.01139	0.019644
Rv0421c	Rv0421c	31.2847	78.7824	1.21771	0.0197372
Rv2966c	Rv2966c	17.655	79.9328	1.77681	0.020211
Rv3518c	cyp142	55.1222	167.823	1.43487	0.021068	KstR-regulated
Rv2846c	efpA	2067.49	584.785	-1.55645	0.0212753
Rv0723	rplO	75.3861	230.77	1.34056	0.0216187	Ribosomal protein
Rv2379c	mbtF	157.151	472.035	1.41664	0.0219065	Mycobactin
Rv1445c	devB	44.3349	110.838	1.19429	0.0219313
Rv3538	Rv3538	45.7448	142.582	1.4883	0.0219313	KstR-regulated
Rv3484	cpsA	1490.4	604.098	-1.12796	0.0222472
Rv3554	fdxB	77.3726	218.424	1.34153	0.0224164
Rv3871	eccCb1	1236.9	495.016	-1.18565	0.0227186	ESX-1 secretion system
Rv3140	fadE23	537.859	178.095	-1.39091	0.0229945
Rv3156	nuoL	62.2398	188.112	1.30755	0.0230112	Type I NADH dehydrogenase
Rv3562	fadE31	44.9067	166.276	1.62712	0.0230618	KstR2-regulated
Rv1486c	Rv1486c	208.272	71.293	-1.3565	0.0232442
Rv1732c	Rv1732c	318.618	118.431	-1.25496	0.0233006
Rv3269	Rv3269	291.278	36.3453	-2.00679	0.0233006
Rv2162c	PE_PGRS38	1070.21	293.146	-1.16585	0.0240741
Rv1194c	Rv1194c	1701.09	680.436	-1.54553	0.0240741
Rv3620c	esxW	134.136	38.4036	-1.5301	0.0256395	ESX-5c secretion system
Rv0830	Rv0830	45.8643	132.16	1.387	0.0259971
Rv3827c	Rv3827c	65.2049	211.868	1.48545	0.0259971
Rv1990c	Rv1990c	138.323	49.4525	-1.42529	0.0260662
Rv2347c	esxP	745.411	260.945	-1.31094	0.0261225
Rv0628c	Rv0628c	322.512	89.9927	-1.52097	0.0268977
Rv2525c	Rv2525c	19.5847	112.956	1.68402	0.0268977
Rv0971c	echA7	22.5531	121.397	1.83939	0.0270337
Rv0411c	glnH	398.676	89.0317	-1.70076	0.0270804
Rv2284	lipM	122.741	45.3471	-1.32412	0.0277694
Rv3330	dacB1	264.455	551.634	1.46757	0.0278387
Rv1798	eccA5	43.6853	155.637	1.0108	0.0278387	ESX-5 secretion system
Rv3122	Rv3122	23.4504	122.566	1.68398	0.0279576
Rv2376c	cfp2	622.438	70.9751	-1.21419	0.0283536	PhoP-regulated
Rv2028c	Rv2028c	149.441	57.3544	-1.97908	0.0283536	DosR-regulated
Rv3132c	devS	3712.88	450.531	-1.96488	0.0283759	DosR-regulated
Rv1815	Rv1815	56.5346	137.415	1.15576	0.0288835
Rv3308	pmmB	47.9314	150.657	1.39942	0.0292821
Rv3870	eccCa1	2073.22	938.304	-1.0375	0.0293784	ESX-1 secretion system
Rv1130	prpD	47.3839	137.618	1.61961	0.0295282	Methylcitrate cycle
Rv0263c	Rv0263c	663.326	2099.83	1.37986	0.0295282	PhoP-regulated
Rv2134c	Rv2134c	98.0819	320	-1.18603	0.0297035
MTB000008	trpT	231.122	87.9791	1.50343	0.0297035
Rv0098	fcoT	20.3365	87.033	1.68019	0.0297517
Rv1527c	pks5	193.79	555.661	1.37472	0.0297517	PhoP-regulated
Rv1779c	Rv1779c	774.759	296.161	-1.16122	0.0297517
Rv1213	glgC	265.908	88.4744	-1.41885	0.0303031
Rv0824c	desA1	3944.1	1431.5	-1.32544	0.0317579
Rv0476	Rv0476	207.051	82.0723	-1.24895	0.0318103
Rv0464c	Rv0464c	121.007	262.149	1.04888	0.0325093
Rv3158	nuoN	64.2213	158.224	1.12202	0.0327567	Type I NADH dehydrogenase
Rv0872c	PE_PGRS15	1407.32	397.992	-1.44473	0.0331957
Rv1220c	Rv1220c	24.5001	80.2033	1.33749	0.0331957
Rv2454c	Rv2454c	736.35	291.364	-1.14887	0.0332608
Rv0167	yrbE1A	24.7508	122.537	1.5716	0.0339451
Rv1339	Rv1339	325.253	146.401	-1.05086	0.0352003
Rv3524	Rv3524	487.766	207.469	-1.08829	0.0361314
Rv1093	glyA1	392.238	170.621	-1.12766	0.0366867
Rv0755c	PPE12	700.256	226.579	-1.35258	0.037876
Rv2257c	Rv2257c	34.1133	80.6773	1.1746	0.0388026
Rv2102	Rv2102	58.7053	153.54	1.1928	0.0397816
Rv3846	sodA	578.932	240.961	-1.16696	0.0398117
Rv3117	cysA3	317.376	113.83	-1.28753	0.0404961	Sulfur metabolism
Rv3529c	Rv3529c	47.6072	161.157	1.52449	0.040715	KstR-regulated
Rv0082	Rv0082	126.585	19.6987	-1.79477	0.0411409	DosR-regulated
Rv2631	Rv2631	265.922	85.4137	-1.35657	0.0411409	DosR-regulated
Rv2172c	Rv2172c	177.518	322.15	0.827657	0.0416457
Rv0469	umaA	344.758	943.221	1.28561	0.0417633
Rv3811	Rv3811	172.597	483.899	1.23315	0.0427022
Rv1622c	cydB	220.417	37.9392	-1.78789	0.0429837
Rv2393	che1	61.4947	144.475	1.10307	0.0442065
Rv0003	recF	68.7257	171.962	1.20084	0.0450182
Rv1845c	blaR	260.692	98.3797	-1.23368	0.0454397
Rv2470	glbO	157.818	67.247	-1.14594	0.0457678
Rv3587c	Rv3587c	131.341	282.105	0.999935	0.0460867
Rv3413c	Rv3413c	46.8162	132.608	1.19926	0.0474827
Rv1709	scpA	60.3711	137.084	1.05992	0.0478574
Rv2258c	Rv2258c	74.0759	147.12	0.889682	0.0481101
Rv0434	Rv0434	39.9044	117.525	1.31691	0.0484285
Rv2226	Rv2226	93.0601	181.466	0.929484	0.0484435
Rv0046c	ino1	611.454	209.133	-1.30391	0.0485589
Rv0720	rplR	102.02	280.772	1.25093	0.0489923	Ribosomal protein
