# Supplementary material for: Transcriptomic Characterization of Tuberculous Sputum Reveals a Host Warburg Effect and Microbial Cholesterol Catabolism
Source: mBio. 2021 Dec 7;12(6):e01766-21. doi: 10.1128/mBio.01766-21 (PMC8649757; doi:10.1128/mBio.01766-21)
Supplement: DATA SET S7 [file mbio.01766-21-sd007.xlsx]

## Sheet: Dataset S7
Dataset S7. Validation by NanoString
Gene	Symbol	log2FoldChange	padj	Annotation
Rv2058c	rpmB2	5.3367	2.42039e-59	Zur-regulated
Rv0106	Rv0106	4.16698	2.11628e-41	Zur-regulated
Rv1304	atpB	-2.82626	1.79692e-40	ATP synthase
Rv2056c	rpsN2	3.77004	1.57181e-26	Zur-regulated
Rv3841	bfrB	-4.36104	2.5692e-23	Bacterioferritin
Rv1623c	cydA	-2.4929	3.91024e-22	Cytochrome d oxidase
Rv1305	atpE	-2.06848	3.2157e-15	ATP synthase
Rv3545c	cyp125	2.92323	1.46147e-13	KstR
Rv1129c	prpR	2.69882	5.12417e-11	Methylcitrate cycle
Rv2380c	mbtE	2.05305	9.00665e-11	Mycobactin
Rv2055c	rpsR2	1.17172	2.37883e-07	Zur-regulated
Rv0288	esxH	1.60175	2.72535e-07	Zur-regulated
Rv0467	icl1	1.97774	3.86892e-06	Methylcitrate cycle
Rv1492	mutA	1.73266	6.61471e-06	Methylmalonate pathway
Rv1464	csd	1.37012	2.20067e-05	Sulfur metabolism
